# Supplementary material for: Identification of the molecular regulation of differences in lipid deposition in dedifferentiated preadipocytes from different chicken tissues
Source: BMC Genomics. 2021 Apr 3;22:232. doi: 10.1186/s12864-021-07459-8 (PMC8019497; doi:10.1186/s12864-021-07459-8)
Supplement: Supplementary file 1 — Additional file 1: Table S1: Expression of genes (DIMFPs vs DAFPs). [file 12864_2021_7459_MOESM1_ESM.xls]

The common exrepssed genes in DIMFPs and DAFPs in this study
GeneID	Length	DIMFP-1	DIMFP-2	DIMFP-3	DAFP-1	DAFP-2	DAFP-3	log2FC	Pvalue	FDR	Up/Down-Regulation	NR_def	GO_ID	GO_term	KO_ID	KO_gene	Hyperlink	KEGG Pathway	Pathway ID	Kog_Annotation	Swiss-Prot_Id	Swiss-Prot_Annotation
GeneID:100858699	1745	32.82	28.17	39.29	67.46	67.87	62.87	1.034556462	3.30E-07	2.73E-06	Up	ribosomal RNA processing protein 36 homolog [Gallus gallus]	-	-	K14795	RRP36	http://www.genome.jp/dbget-bin/www_bget?ko:K14795	-	-	KOG3190(S)(Uncharacterized conserved protein)	Ribosomal	Ribosomal RNA processing protein 36 homolog OS=Bos taurus GN=RRP36 PE=2 SV=1
GeneID:424089	1697	40.85	35.77	42.15	52.56	51.97	54.33	0.335127101	0.035580827	0.080962881	*	LOW QUALITY PROTEIN: ribosome biogenesis protein WDR12 [Colius striatus];ribosome biogenesis protein WDR12 [Gallus gallus]	-	-	K14863	YTM1,WDR12	http://www.genome.jp/dbget-bin/www_bget?ko:K14863	-	-	KOG0313(Z)(Microtubule binding protein YTM1 (contains WD40 repeats))	Ribosome;Ribosome	Ribosome biogenesis protein wdr12 OS=Xenopus tropicalis GN=wdr12 PE=2 SV=1;Ribosome biogenesis protein WDR12 OS=Bos taurus GN=WDR12 PE=2 SV=1
GeneID:395121	1516	1.76	3.6	3.54	1.96	1.19	1.56	-0.880049433	0.030886642	0.071648333	*	group Rh(CE) polypeptide [Gallus gallus] &gt;AAN07789.1 Rh blood group protein [Gallus gallus]	GO:0016021;GO:0008519;GO:0015696;GO:0072488;GO:0016020	integral component of membrane;ammonium transmembrane transporter activity;ammonium transport;ammonium transmembrane transport;membrane	K06579	RH	http://www.genome.jp/dbget-bin/www_bget?ko:K06579	-	-	KOG3796(UR)(Ammonium transporter RHBG)	RH-like	RH-like protein OS=Macaca mulatta PE=2 SV=2
novel.20895	253	0	4.64	0	3.71	0	5.56	1.494132075	0.625932973	0.776727067	*	-	-	-	-	-	-	-	-	-	-	-
GeneID:415644	750	0.6	0.36	0.1	0.31	0	0.1	-1.200185276	0.467734704	0.644531218	*	homocysteine-responsive endoplasmic reticulum-resident ubiquitin-like domain member 1 protein [Gallus gallus]	-	-	K14027	HERPUD1,HERP	http://www.genome.jp/dbget-bin/www_bget?ko:K14027	Protein processing in endoplasmic reticulum	ko04141	-	Homocysteine-responsive	Homocysteine-responsive endoplasmic reticulum-resident ubiquitin-like domain member 1 protein OS=Mus musculus GN=Herpud1 PE=1 SV=1
GeneID:771555	8392	0.4	0.45	0.19	0.35	0.32	0.38	0.047513909	0.899331676	0.934864269	*	sodium channel protein type 1 subunit alpha isoform X3 [Gallus gallus];sodium channel protein type 1 subunit alpha isoform X4 [Gallus gallus];sodium channel protein type 1 subunit alpha isoform X2 [Gallus gallus];sodium channel protein type 1 subunit alpha isoform X5 [Gallus gallus];XP_015145224.1 PREDICTED: sodium channel protein type 1 subunit alpha isoform X1 [Gallus gallus];XP_015145223.1 PRE…	-	-	K04833	SCN1A	http://www.genome.jp/dbget-bin/www_bget?ko:K04833	Dopaminergic synapse	ko04728	KOG2301(PT)(Voltage-gated Ca2+ channels, alpha1 subunits)	Sodium	Sodium channel protein type 1 subunit alpha OS=Mus musculus GN=Scn1a PE=1 SV=1
GeneID:107053172	1158	42.17	35.45	54.18	152.22	208.31	118.58	1.940300397	2.22E-11	3.98E-10	Up	U3 small nucleolar ribonucleoprotein protein IMP3 [Gallus gallus]	GO:0005730;GO:0044822;GO:0019843;GO:0005634;GO:0005622;GO:0003723	nucleolus;RNA binding;rRNA binding;nucleus;intracellular;RNA binding	K14560	IMP3	http://www.genome.jp/dbget-bin/www_bget?ko:K14560	Ribosome biogenesis in eukaryotes	ko03008	KOG4655(A)(U3 small nucleolar ribonucleoprotein (snoRNP) component)	U3	U3 small nucleolar ribonucleoprotein protein IMP3 OS=Mus musculus GN=Imp3 PE=2 SV=1
GeneID:427662	4728	11.13	11.39	7.56	6.16	3.84	7.14	-0.798803084	0.001354464	0.004616444	*	XP_012953779.1 PREDICTED: ATP-sensitive inward rectifier potassium channel 12 [Anas platyrhynchos] &gt; AltName: Full=Potassium channel, inwardly rectifying subfamily J member 12 &gt;XP_015732463.1 PREDICTED: ATP-sensitive inward rectifier potassium channel 12 [Coturnix japonica] &gt;XP_015149865.1 PREDICTED: ATP-sensitive inward rectifier potassium channel 12 [Gallus gallus] &gt;ATP-sensitive in…	GO:0051289;GO:0005244;GO:0010107;GO:0016020;GO:0031224;GO:0016021;GO:0006810;GO:0034765;GO:0005887;GO:0005242;GO:0005886;GO:0006813;GO:0006811	protein homotetramerization;voltage-gated ion channel activity;potassium ion import;membrane;intrinsic component of membrane;integral component of membrane;transport;regulation of ion transmembrane transport;integral component of plasma membrane;inward rectifier potassium channel activity;plasma membrane;potassium ion transport;ion transport	K05005	KCNJ12	http://www.genome.jp/dbget-bin/www_bget?ko:K05005	Oxytocin signaling pathway;Cholinergic synapse	ko04921,ko04725	KOG3827(P)(Inward rectifier K+ channel)	ATP-sensitive	ATP-sensitive inward rectifier potassium channel 12 OS=Gallus gallus GN=KCNJ12 PE=1 SV=1
GeneID:416539	1755	0.03	0	0	0	0	0	-0.852309972	0.83454559	0.888780229	*	meiosis-specific with OB domain-containing protein isoform X1 [Gallus gallus] &gt;meiosis-specific with OB domain-containing protein isoform X2 [Gallus gallus];XP_015149923.1 PREDICTED: meiosis-specific with OB domain-containing protein isoform X1 [Gallus gallus]	GO:0003682;GO:0007129;GO:0090305;GO:0007144;GO:0007140;GO:0009566;GO:0000712;GO:0005737;GO:0007141;GO:0008310;GO:0000724;GO:0003697	chromatin binding;synapsis;nucleic acid phosphodiester bond hydrolysis;female meiosis I;male meiotic nuclear division;fertilization;resolution of meiotic recombination intermediates;cytoplasm;male meiosis I;single-stranded DNA 3'-5' exodeoxyribonuclease activity;double-strand break repair via homologous recombination;single-stranded DNA binding	-	-	-	-	-	-	Meiosis-specific;Meiosis-specific	Meiosis-specific with OB domain-containing protein OS=Macaca fascicularis GN=MEIOB PE=2 SV=1;Meiosis-specific with OB domain-containing protein OS=Mus musculus GN=Meiob PE=1 SV=3
GeneID:430411	2371	15.59	14.82	11.28	12.02	9.81	17.82	-0.273168982	0.308606618	0.475626381	*	zinc transporter ZIP8 isoform X2 [Gallus gallus];zinc transporter ZIP8 isoform X1 [Gallus gallus]	GO:0016020;GO:0046873;GO:0005385;GO:0055085;GO:0006829;GO:0006882;GO:0070574;GO:0071578;GO:0005886;GO:0005887;GO:0030001;GO:0016021;GO:0031090	membrane;metal ion transmembrane transporter activity;zinc ion transmembrane transporter activity;transmembrane transport;zinc II ion transport;cellular zinc ion homeostasis;cadmium ion transmembrane transport;zinc II ion transmembrane import;plasma membrane;integral component of plasma membrane;metal ion transport;integral component of membrane;organelle membrane	K14714	SLC39A8,ZIP8	http://www.genome.jp/dbget-bin/www_bget?ko:K14714	Ferroptosis	ko04216	KOG2694(P)(Putative zinc transporter);KOG2693(P)(Putative zinc transporter)	Zinc	Zinc transporter ZIP8 OS=Rattus norvegicus GN=Slc39a8 PE=2 SV=1
GeneID:101749229	4166	0.59	0.77	0.37	0.06	0.02	0.18	-2.725198209	2.88E-05	0.00015043	Down	cytosolic phospholipase A2 beta isoform X1 [Gallus gallus];cytosolic phospholipase A2 beta isoform X2 [Gallus gallus];XP_015142610.1 PREDICTED: cytosolic phospholipase A2 beta isoform X3 [Gallus gallus];cytosolic phospholipase A2 beta isoform X3 [Gallus gallus] &gt	-	-	K16342	PLA2G4,CPLA2	http://www.genome.jp/dbget-bin/www_bget?ko:K16342	Necroptosis;MAPK signaling pathway;Phospholipase D signaling pathway;Ras signaling pathway;VEGF signaling pathway;Arachidonic acid metabolism;Ether lipid metabolism;Glycerophospholipid metabolism;Linoleic acid metabolism;alpha-Linolenic acid metabolism;Vascular smooth muscle contraction;GnRH signaling pathway;Ovarian Steroidogenesis;Oxytocin signaling pathway;Fc epsilon RI signaling pathway;Plate…	ko04217,ko04010,ko04072,ko04014,ko04370,ko00590,ko00565,ko00564,ko00591,ko00592,ko04270,ko04912,ko04913,ko04921,ko04664,ko04611,ko04724,ko04730,ko04726,ko04750	KOG1028(TU)(Ca2+-dependent phospholipid-binding protein Synaptotagmin, required for synaptic vesicle and secretory granule exocytosis)	Cytosolic;Cytosolic	Cytosolic phospholipase A2 beta OS=Mus musculus GN=Pla2g4b PE=2 SV=1;Cytosolic phospholipase A2 beta OS=Homo sapiens GN=PLA2G4B PE=1 SV=2
GeneID:416095	4498	3.95	4.09	3.2	1.48	0.7	1.22	-1.693396819	5.03E-10	7.30E-09	Down	XP_015496865.1 PREDICTED: RING1 and YY1-binding protein isoform X2 [Parus major] &gt;XP_015730916.1 PREDICTED: RING1 and YY1-binding protein [Coturnix japonica];XP_014124732.1 PREDICTED: RING1 and YY1-binding protein [Zonotrichia albicollis] &gt;RING1 and YY1-binding protein isoform X2 [Pseudopodoces humilis] &gt;XP_014729092.1 PREDICTED: RING1 and YY1-binding protein isoform X2 [Sturnus vulgaris…	GO:0005515;GO:0046872;GO:0005737;GO:0006355;GO:0031519;GO:0003714;GO:0035518;GO:0005654;GO:0003677;GO:0007275;GO:0006915;GO:0008270;GO:0005634;GO:0006351;GO:0000122	protein binding;metal ion binding;cytoplasm;regulation of transcription, DNA-templated;PcG protein complex;transcription corepressor activity;histone H2A monoubiquitination;nucleoplasm;DNA binding;multicellular organism development;apoptotic process;zinc ion binding;nucleus;transcription, DNA-templated;negative regulation of transcription from RNA polymerase II promoter	K11469	RYBP	http://www.genome.jp/dbget-bin/www_bget?ko:K11469	-	-	KOG4477(K)(RING1 interactor RYBP and related Zn-finger-containing proteins)	RING1	RING1 and YY1-binding protein OS=Homo sapiens GN=RYBP PE=1 SV=2
GeneID:417916	412	474.54	411.58	740.85	1284.66	1559.33	1038.94	1.488348529	3.23E-07	2.68E-06	Up	nuclear ribonucleoprotein F, partial [Bos mutus]	GO:0005654;GO:0034715;GO:0000398;GO:0034719;GO:0008334;GO:0005737;GO:0071013;GO:0005515;GO:0005575;GO:0006397;GO:0034709;GO:0019013;GO:0005681;GO:0005689;GO:0003674;GO:0051170;GO:0000387;GO:0030532;GO:0005685;GO:0005634;GO:0030529;GO:0006369;GO:0005829;GO:0003723;GO:0005687;GO:0008380;GO:0005683;GO:0008150;GO:0005732;GO:0098779	nucleoplasm;pICln-Sm protein complex;mRNA splicing, via spliceosome;SMN-Sm protein complex;histone mRNA metabolic process;cytoplasm;catalytic step 2 spliceosome;protein binding;cellular_component;mRNA processing;methylosome;viral nucleocapsid;spliceosomal complex;U12-type spliceosomal complex;molecular_function;nuclear import;spliceosomal snRNP assembly;small nuclear ribonucleoprotein complex;U1 …	K11098	SNRPF,SMF	http://www.genome.jp/dbget-bin/www_bget?ko:K11098	Spliceosome	ko03040	KOG3482(A)(Small nuclear ribonucleoprotein (snRNP) SMF)	Small	Small nuclear ribonucleoprotein F OS=Homo sapiens GN=SNRPF PE=1 SV=1
GeneID:416817	3129	9.65	9.37	8.89	4.23	4.48	4.44	-0.992597233	3.49E-08	3.54E-07	*	XP_004945587.1 PREDICTED: coiled-coil domain-containing protein 92 [Gallus gallus] &gt;XP_015131108.1 PREDICTED: coiled-coil domain-containing protein 92 [Gallus gallus];coiled-coil domain-containing protein 92 [Gallus gallus] &gt;XP_004945586.1 PREDICTED: coiled-coil domain-containing protein 92 [Gallus gallus] &gt	GO:0005814	centriole	K16452	CCDC92	http://www.genome.jp/dbget-bin/www_bget?ko:K16452	-	-	-	Coiled-coil	Coiled-coil domain-containing protein 92 OS=Homo sapiens GN=CCDC92 PE=1 SV=2
GeneID:107053190	1819	0.57	0.36	0.47	0.96	0.58	1.03	0.933455394	0.056533905	0.119602524	*	dihydropyrimidinase-related protein 5 isoform X2 [Coturnix japonica];dihydropyrimidinase-related protein 5 isoform X1 [Coturnix japonica]	-	-	K07529	DPYSL5,CRAM	http://www.genome.jp/dbget-bin/www_bget?ko:K07529	Axon guidance	ko04360	KOG0370(R)(Multifunctional pyrimidine synthesis protein CAD (includes carbamoyl-phophate synthetase, aspartate transcarbamylase, and glutamine amidotransferase))	Dihydropyrimidinase-related	Dihydropyrimidinase-related protein 5 OS=Homo sapiens GN=DPYSL5 PE=1 SV=1
GeneID:419680	2950	209.49	200.92	183.15	200.37	170.26	210.97	0.004195663	0.972828384	0.985410422	*	adenylyl cyclase-associated protein 1 isoform X2 [Gallus gallus];adenylyl cyclase-associated protein 1 isoform X1 [Gallus gallus]	-	-	K17261	CAP1_2,SRV2	http://www.genome.jp/dbget-bin/www_bget?ko:K17261	-	-	KOG2675(ZT)(Adenylate cyclase-associated protein (CAP/Srv2p))	Adenylyl	Adenylyl cyclase-associated protein 1 OS=Homo sapiens GN=CAP1 PE=1 SV=5
GeneID:427276	5629	2.44	2.76	1.59	2.23	2.09	2.09	0.035739092	0.876962613	0.918504749	*	XP_015135947.1 PREDICTED: inositol hexakisphosphate and diphosphoinositol-pentakisphosphate kinase 2 isoform X1 [Gallus gallus] &gt;inositol hexakisphosphate and diphosphoinositol-pentakisphosphate kinase 2 isoform X5 [Gallus gallus];inositol hexakisphosphate and diphosphoinositol-pentakisphosphate kinase 2 isoform X1 [Gallus gallus] &gt;inositol hexakisphosphate and diphosphoinositol-pentakispho…	GO:0003993;GO:0000828;GO:0033857	acid phosphatase activity;inositol hexakisphosphate kinase activity;diphosphoinositol-pentakisphosphate kinase activity	K13024	PPIP5K,VIP	http://www.genome.jp/dbget-bin/www_bget?ko:K13024	Phosphatidylinositol signaling system	ko04070	KOG1057(Z)(Arp2/3 complex-interacting protein VIP1/Asp1, involved in regulation of actin cytoskeleton)	Inositol;Inositol	Inositol hexakisphosphate and diphosphoinositol-pentakisphosphate kinase 2 OS=Homo sapiens GN=PPIP5K2 PE=1 SV=3;Inositol hexakisphosphate and diphosphoinositol-pentakisphosphate kinase 2 OS=Xenopus laevis GN=ppip5k2 PE=2 SV=1
GeneID:424550	4585	82.07	80.47	43.26	25.77	22.9	32.75	-1.294562319	1.04E-07	9.62E-07	Down	dnaJ homolog subfamily B member 4 isoform X2 [Chrysemys picta bellii];dnaJ homolog subfamily B member 4 isoform X1 [Chrysemys picta bellii]	GO:0005654;GO:0051087;GO:0005737;GO:0051082;GO:0006457;GO:0005829;GO:0005886;GO:0070062	nucleoplasm;chaperone binding;cytoplasm;unfolded protein binding;protein folding;cytosol;plasma membrane;extracellular exosome	K09510	DNAJB4	http://www.genome.jp/dbget-bin/www_bget?ko:K09510	-	-	KOG0714(O)(Molecular chaperone (DnaJ superfamily));KOG0712(O)(Molecular chaperone (DnaJ superfamily))	DnaJ	DnaJ homolog subfamily B member 4 OS=Bos taurus GN=DNAJB4 PE=2 SV=1
GeneID:107052608	7816	0.01	0	0	0	0	0	-1.719548203	0.670405994	0.799995555	*	-	-	-	-	-	-	-	-	-	-	-
GeneID:415588	12987	4.54	5.97	2.84	1.82	1.56	1.54	-1.392259133	1.14E-07	1.04E-06	Down	microtubule-associated protein 1A isoform X1 [Gallus gallus]	-	-	K10429	MAP1	http://www.genome.jp/dbget-bin/www_bget?ko:K10429	-	-	KOG3592(Z)(Microtubule-associated proteins)	Microtubule-associated	Microtubule-associated protein 1A OS=Mus musculus GN=Map1a PE=1 SV=2
GeneID:112531695	3627	0.04	0.06	0.1	0.03	0.06	0.12	0.046330265	0.964904052	0.980570155	*	GTPase IMAP family member 4-like isoform X2 [Gallus gallus]	-	-	-	-	-	-	-	-	GTPase	GTPase IMAP family member 4 OS=Homo sapiens GN=GIMAP4 PE=1 SV=1
novel.3071	4131	5.69	4.4	3.6	1.59	1.37	1.86	-1.459687916	1.00E-10	1.65E-09	Down	-	-	-	-	-	-	-	-	-	-	-
GeneID:421767	1798	0.68	0.71	0.18	1.94	0.71	0.53	0.218215658	0.677939616	0.806934946	*	XP_004940394.1 PREDICTED: armadillo repeat-containing protein 2 isoform X1 [Gallus gallus];XP_004940392.1 PREDICTED: armadillo repeat-containing protein 2 isoform X1 [Gallus gallus] &gt;armadillo repeat-containing protein 2 isoform X1 [Gallus gallus] &gt;XP_004940391.1 PREDICTED: armadillo repeat-containing protein 2 isoform X1 [Gallus gallus] &gt;armadillo repeat-containing protein 2 isoform X2 …	-	-	-	-	-	-	-	-	Armadillo	Armadillo repeat-containing protein 2 OS=Homo sapiens GN=ARMC2 PE=2 SV=4
GeneID:428769	6080	1.3	0.9	0.81	1.15	1.01	1.23	0.333252899	0.156517903	0.278838508	*	XP_015131847.1 PREDICTED: bifunctional heparan sulfate N-deacetylase/N-sulfotransferase 3 [Gallus gallus];Q5ZK35.1 RecName: Full=N6-adenosine-methyltransferase subunit METTL14;XP_004941301.2 PREDICTED: bifunctional heparan sulfate N-deacetylase/N-sulfotransferase 3 [Gallus gallus] &gt;XP_015131762.1 PREDICTED: N6-adenosine-methyltransferase subunit METTL14 isoform X1 [Gallus gallus] &gt; AltName:…	GO:0008168;GO:0003729;GO:1904047;GO:0080009;GO:0008146;GO:0019827;GO:0016787;GO:0016422;GO:0005654;GO:0036396;GO:0000398;GO:0016020;GO:0016021;GO:0003723;GO:0061157;GO:0032259;GO:0006139;GO:0016740;GO:0015016;GO:0005634;GO:0001510	methyltransferase activity;mRNA binding;S-adenosyl-L-methionine binding;mRNA methylation;sulfotransferase activity;stem cell population maintenance;hydrolase activity;mRNA (2'-O-methyladenosine-N6-)-methyltransferase activity;nucleoplasm;MIS complex;mRNA splicing, via spliceosome;membrane;integral component of membrane;RNA binding;mRNA destabilization;methylation;nucleobase-containing compound me…	K05925;K02578	METTL3_14;NDST3	http://www.genome.jp/dbget-bin/www_bget?ko:K05925;http://www.genome.jp/dbget-bin/www_bget?ko:K02578	Glycosaminoglycan biosynthesis - heparan sulfate / heparin	ko00534	KOG2098(A)(Predicted N6-adenine RNA methylase)	N6-adenosine-methyltransferase;Bifunctional	N6-adenosine-methyltransferase subunit METTL14 OS=Gallus gallus GN=METTL14 PE=2 SV=1;Bifunctional heparan sulfate N-deacetylase/N-sulfotransferase 3 OS=Homo sapiens GN=NDST3 PE=2 SV=1
GeneID:420380	3000	13.16	10.87	19.31	38.59	49.56	29.43	0.610156961	0.000273439	0.001106173	*	XP_010710523.1 PREDICTED: sterol regulatory element-binding protein cleavage-activating protein isoform X1 [Meleagris gallopavo];sterol regulatory element-binding protein cleavage-activating protein isoform X2 [Meleagris gallopavo];sterol regulatory element-binding protein cleavage-activating protein [Coturnix japonica] &gt;XP_015708198.1 PREDICTED: sterol regulatory element-binding protein cleav…	-	-	-	-	-	-	-	KOG1933(I)(Cholesterol transport protein (Niemann-Pick C disease protein))	Sterol;Sterol	Sterol regulatory element-binding protein cleavage-activating protein OS=Cricetulus griseus GN=SCAP PE=1 SV=1;Sterol regulatory element-binding protein cleavage-activating protein OS=Homo sapiens GN=SCAP PE=1 SV=4
GeneID:417438	3525	84.94	92.46	53.81	29.32	20.37	32.17	-1.469610033	1.52E-10	2.41E-09	Down	XP_010719762.1 PREDICTED: cAMP-dependent protein kinase type I-alpha regulatory subunit [Meleagris gallopavo] &gt;XP_015135378.1 PREDICTED: cAMP-dependent protein kinase type I-alpha regulatory subunit isoform X1 [Gallus gallus] &gt;Q5ZM91.1 RecName: Full=cAMP-dependent protein kinase type I-alpha regulatory subunit &gt;CAG31152.1 hypothetical protein RCJMB04_2n5 [Gallus gallus];protein kinase ty…	GO:0016020;GO:0008603;GO:0043234;GO:0030552;GO:0004862;GO:0005952;GO:0006469;GO:0060038;GO:0046007;GO:0005737;GO:0007507;GO:0001707;GO:0005886;GO:0001932;GO:0000166;GO:0031594;GO:2000480;GO:0001772;GO:0031588;GO:0031625;GO:0034236;GO:0044853;GO:0045214	membrane;cAMP-dependent protein kinase regulator activity;protein complex;cAMP binding;cAMP-dependent protein kinase inhibitor activity;cAMP-dependent protein kinase complex;negative regulation of protein kinase activity;cardiac muscle cell proliferation;negative regulation of activated T cell proliferation;cytoplasm;heart development;mesoderm formation;plasma membrane;regulation of protein phosp…	K04739	PRKAR	http://www.genome.jp/dbget-bin/www_bget?ko:K04739	Insulin signaling pathway	ko04910	KOG0614(T)(cGMP-dependent protein kinase);KOG1113(T)(cAMP-dependent protein kinase types I and II, regulatory subunit);KOG2378(T)(cAMP-regulated guanine nucleotide exchange factor)	cAMP-dependent	cAMP-dependent protein kinase type I-alpha regulatory subunit OS=Gallus gallus GN=PRKAR1A PE=2 SV=1
GeneID:107056877	707	107.84	86.77	145.6	218	279.3	171.78	1.082280338	0.000185476	0.00078602	Up	alpha/beta hydrolase domain-containing protein 14B-like [Gallus gallus]	-	-	K13706	ABHD14	http://www.genome.jp/dbget-bin/www_bget?ko:K13706	-	-	-	Protein	Protein ABHD14B OS=Rattus norvegicus GN=Abhd14b PE=2 SV=1
novel.3087	1112	0.35	0.05	0.37	0	0	0	-4.725644504	0.018595878	0.046057382	Down	-	-	-	-	-	-	-	-	-	-	-
GeneID:101748483	4073	0	0	0.01	0	0	0	-0.852309972	0.83454559	0.888780229	*	-	-	-	-	-	-	-	-	-	-	-
novel.2246	645	0.98	2	0	0	0	0	-5.362617792	0.011904398	0.031194377	Down	E3 SUMO-protein ligase RanBP2 isoform X1 [Gallus gallus]	-	-	K12172	RANBP2,NUP358	http://www.genome.jp/dbget-bin/www_bget?ko:K12172	RNA transport	ko03013	-	RanBP2-like	RanBP2-like and GRIP domain-containing protein 4 OS=Homo sapiens GN=RGPD4 PE=2 SV=3
GeneID:769385	7559	0	0.01	0.01	0	0	0.01	-0.07984801	0.979727701	0.985973562	*	voltage-dependent T-type calcium channel subunit alpha-1G isoform X1 [Gallus gallus];voltage-dependent T-type calcium channel subunit alpha-1G isoform X9 [Gallus gallus];voltage-dependent T-type calcium channel subunit alpha-1G isoform X8 [Gallus gallus];voltage-dependent T-type calcium channel subunit alpha-1G isoform X7 [Gallus gallus];voltage-dependent T-type calcium channel subunit alpha-1G i…	-	-	K04854	CACNA1G	http://www.genome.jp/dbget-bin/www_bget?ko:K04854	Calcium signaling pathway;MAPK signaling pathway;Aldosterone synthesis and secretion;Circadian entrainment	ko04020,ko04010,ko04925,ko04713	KOG2302(PT)(T-type voltage-gated Ca2+ channel, pore-forming alpha1I subunit);KOG2301(PT)(Voltage-gated Ca2+ channels, alpha1 subunits)	Voltage-dependent	Voltage-dependent T-type calcium channel subunit alpha-1G OS=Homo sapiens GN=CACNA1G PE=1 SV=3
GeneID:112532409	2997	0.43	0.38	0.21	0.1	0.02	0.1	-2.18778012	0.004501559	0.013277095	Down	-	-	-	-	-	-	-	-	-	-	-
GeneID:374070	2586	1.72	1.54	2.17	1.41	1.86	1.3	-0.285409556	0.386256366	0.56140667	*	regulator of G-protein signaling 19 [Meleagris gallopavo]	-	-	K16449	RGS	http://www.genome.jp/dbget-bin/www_bget?ko:K16449	-	-	KOG3589(T)(G protein signaling regulators)	Regulator	Regulator of G-protein signaling 19 OS=Homo sapiens GN=RGS19 PE=1 SV=1
GeneID:374058	3673	312.39	359.5	234.21	86.96	72.24	113.47	-1.708343991	7.97E-17	2.79E-15	Down	integrin beta-1 isoform X1 [Gallus gallus];beta-1 precursor [Gallus gallus]	GO:0032587;GO:0098639;GO:0003779;GO:0033631;GO:0005623;GO:0043235;GO:0016021;GO:0042383;GO:0071438;GO:0001968;GO:0051726;GO:0007155;GO:2000811;GO:0005886;GO:0007160;GO:0050901;GO:0009986;GO:0019960;GO:0048675;GO:0008284;GO:0042470;GO:0008305;GO:0030027;GO:1990782;GO:0050839;GO:0009897;GO:0032403;GO:0045121;GO:0034666;GO:0005737;GO:0046872;GO:0005515;GO:0005925;GO:0002020;GO:0031623;GO:0033627;GO:…	ruffle membrane;collagen binding involved in cell-matrix adhesion;actin binding;cell-cell adhesion mediated by integrin;cell;receptor complex;integral component of membrane;sarcolemma;invadopodium membrane;fibronectin binding;regulation of cell cycle;cell adhesion;negative regulation of anoikis;plasma membrane;cell-matrix adhesion;leukocyte tethering or rolling;cell surface;C-X3-C chemokine bindi…	K05719	ITGB1	http://www.genome.jp/dbget-bin/www_bget?ko:K05719	Regulation of actin cytoskeleton;Focal adhesion;Tight junction;Phagosome;PI3K-Akt signaling pathway;Rap1 signaling pathway;Cell adhesion molecules (CAMs);ECM-receptor interaction;Axon guidance;Leukocyte transendothelial migration;Platelet activation	ko04810,ko04510,ko04530,ko04145,ko04151,ko04015,ko04514,ko04512,ko04360,ko04670,ko04611	KOG1226(TW)(Integrin beta subunit (N-terminal portion of extracellular region))	Integrin	Integrin beta-1 OS=Gallus gallus GN=ITGB1 PE=1 SV=1
novel.17570	762	0.35	0.09	0.16	0.28	0.44	0.08	0.548711952	0.692369922	0.819070413	*	-	-	-	-	-	-	-	-	-	-	-
GeneID:100858439	1547	0.18	0	0.06	4.73	7.55	4.71	6.531832344	3.00E-20	1.46E-18	Up	17 [Gallus gallus]	GO:0005634;GO:0030855;GO:0005882;GO:0045095;GO:0005198;GO:0045110;GO:0005737	nucleus;epithelial cell differentiation;intermediate filament;keratin filament;structural molecule activity;intermediate filament bundle assembly;cytoplasm	K07604	KRT1	http://www.genome.jp/dbget-bin/www_bget?ko:K07604	-	-	-	Keratin,	Keratin, type I cytoskeletal 14 OS=Gallus gallus GN=KRT14 PE=2 SV=1
GeneID:420818	4291	4.83	4.85	2.82	3.69	3.21	4.04	-0.142362694	0.547188034	0.716158305	*	succinate-semialdehyde dehydrogenase, mitochondrial [Gallus gallus]	-	-	K00139	ALDH5A1	http://www.genome.jp/dbget-bin/www_bget?ko:K00139	Alanine, aspartate and glutamate metabolism;Butanoate metabolism	ko00250,ko00650	KOG2451(C)(Aldehyde dehydrogenase)	Succinate-semialdehyde	Succinate-semialdehyde dehydrogenase, mitochondrial OS=Hylobates lar GN=ALDH5A1 PE=2 SV=1
GeneID:419902	4571	22.3	22.02	21.91	17.09	13.84	16.85	-0.431367668	0.001948989	0.006365866	*	CAH65245.1 hypothetical protein RCJMB04_11e11 [Gallus gallus];uncharacterized protein C6orf106 homolog isoform X1 [Gallus gallus];uncharacterized protein C6orf106 homolog isoform X4 [Chrysemys picta bellii];protein C6orf106 homolog [Gallus gallus] &gt;XP_015740652.1 PREDICTED: uncharacterized protein C6orf106 homolog [Coturnix japonica] &gt;Q5F3N9.1 RecName: Full=Uncharacterized protein C6orf106 …	GO:0005776;GO:0000407;GO:0043130;GO:0016236	autophagosome;pre-autophagosomal structure;ubiquitin binding;macroautophagy	-	-	-	-	-	KOG4351(S)(Uncharacterized conserved protein)	Uncharacterized	Uncharacterized protein C6orf106 homolog OS=Gallus gallus GN=RCJMB04_11e11 PE=2 SV=1
GeneID:101751192	4074	1.77	1.94	2.31	5.51	6.14	6.33	1.614344166	5.37E-14	1.37E-12	Up	protein timeless homolog isoform X3 [Gallus gallus];protein timeless homolog isoform X1 [Gallus gallus];protein timeless homolog isoform X2 [Gallus gallus]	-	-	K03155	TIMELESS	http://www.genome.jp/dbget-bin/www_bget?ko:K03155	-	-	KOG1974(L)(DNA topoisomerase I-interacting protein)	Protein	Protein timeless homolog OS=Homo sapiens GN=TIMELESS PE=1 SV=2
GeneID:418812	2662	2.14	1.55	1.51	1.07	1.07	1.43	-0.490278396	0.090926058	0.178143051	*	CAG32398.1 hypothetical protein RCJMB04_24h22 [Gallus gallus];decarboxylase [Gallus gallus] &gt	GO:0006952;GO:0047613;GO:0072573;GO:0016829;GO:0071222;GO:0002760;GO:0008152	defense response;aconitate decarboxylase activity;tolerance induction to lipopolysaccharide;lyase activity;cellular response to lipopolysaccharide;positive regulation of antimicrobial humoral response;metabolic process	K17724	IRG1	http://www.genome.jp/dbget-bin/www_bget?ko:K17724	C5-Branched dibasic acid metabolism	ko00660	-	Cis-aconitate	Cis-aconitate decarboxylase OS=Mus musculus GN=Acod1 PE=1 SV=2
GeneID:429828	1780	3.41	3.6	6.5	6.68	11.2	6.47	0.915377925	0.015747545	0.039840212	*	BAF63009.1 steroid 21-hydroxylase [Gallus gallus];21-hydroxylase precursor [Gallus gallus] &gt	GO:0016705;GO:0005506;GO:0020037;GO:0004497;GO:0055114;GO:0046872;GO:0016491	oxidoreductase activity, acting on paired donors, with incorporation or reduction of molecular oxygen;iron ion binding;heme binding;monooxygenase activity;oxidation-reduction process;metal ion binding;oxidoreductase activity	K00513	CYP21A	http://www.genome.jp/dbget-bin/www_bget?ko:K00513	Steroid hormone biosynthesis;Aldosterone synthesis and secretion	ko00140,ko04925	KOG0156(Q)(Cytochrome P450 CYP2 subfamily)	Steroid	Steroid 21-hydroxylase OS=Homo sapiens GN=CYP21A2 PE=1 SV=1
GeneID:396364	2182	0	0	0	0	0	0.02	1.071243379	0.792913456	0.881612668	*	AAA65961.1 M3 muscarinic acetylcholine receptoor [Gallus gallus];acetylcholine receptor M3 [Gallus gallus] &gt;P49578.1 RecName: Full=Muscarinic acetylcholine receptor M3 &gt	GO:0030054;GO:0005886;GO:0004871;GO:0007186;GO:0003056;GO:0005887;GO:0046541;GO:0007165;GO:0016907;GO:0016021;GO:0007271;GO:0004930;GO:0016020;GO:0007586;GO:0045202;GO:0007197;GO:0006939;GO:0045987;GO:0007207;GO:0045211	cell junction;plasma membrane;signal transducer activity;G-protein coupled receptor signaling pathway;regulation of vascular smooth muscle contraction;integral component of plasma membrane;saliva secretion;signal transduction;G-protein coupled acetylcholine receptor activity;integral component of membrane;synaptic transmission, cholinergic;G-protein coupled receptor activity;membrane;digestion;sy…	K04131	CHRM3	http://www.genome.jp/dbget-bin/www_bget?ko:K04131	Regulation of actin cytoskeleton;Calcium signaling pathway;Neuroactive ligand-receptor interaction;Gastric acid secretion;Pancreatic secretion;Salivary secretion;Insulin secretion;Cholinergic synapse;Taste transduction	ko04810,ko04020,ko04080,ko04971,ko04972,ko04970,ko04911,ko04725,ko04742	KOG4220(T)(Muscarinic acetylcholine receptor)	Muscarinic	Muscarinic acetylcholine receptor M3 OS=Gallus gallus GN=CHRM3 PE=2 SV=1
GeneID:771003	3256	1.19	0.74	0.79	0.58	0.57	0.81	-0.441486649	0.210952569	0.354904843	*	XP_015151468.1 PREDICTED: calcium/calmodulin-dependent protein kinase kinase 1 isoform X1 [Gallus gallus];XP_015151461.1 PREDICTED: calcium/calmodulin-dependent protein kinase kinase 1 isoform X1 [Gallus gallus] &gt;XP_015151462.1 PREDICTED: calcium/calmodulin-dependent protein kinase kinase 1 isoform X1 [Gallus gallus] &gt;XP_015151463.1 PREDICTED: calcium/calmodulin-dependent protein kinase kin…	GO:0016310;GO:0004672;GO:0004674;GO:0016301;GO:0006468;GO:0000166;GO:0016740;GO:0005524	phosphorylation;protein kinase activity;protein serine/threonine kinase activity;kinase activity;protein phosphorylation;nucleotide binding;transferase activity;ATP binding	K07359	CAMKK	http://www.genome.jp/dbget-bin/www_bget?ko:K07359	Autophagy - animal;AMPK signaling pathway;Longevity regulating pathway - mammal;Adipocytokine signaling pathway;Oxytocin signaling pathway	ko04140,ko04152,ko04211,ko04920,ko04921	KOG0585(T)(Ca2+/calmodulin-dependent protein kinase kinase beta and related serine/threonine protein kinases);KOG0583(T)(Serine/threonine protein kinase)	Calcium/calmodulin-dependent	Calcium/calmodulin-dependent protein kinase kinase 1 OS=Homo sapiens GN=CAMKK1 PE=1 SV=2
GeneID:107049874	1814	0	0.12	0	0	0	0.1	-0.144200721	0.961691339	0.978324079	*	-	-	-	-	-	-	-	-	-	-	-
novel.19987	391	0.4	2.46	0.74	0.39	1.8	0.32	-0.216786734	0.883086302	0.9226983	*	-	-	-	-	-	-	-	-	-	-	-
GeneID:395067	4242	23.74	30.06	13.5	8.36	7.26	9.69	-1.438808806	9.89E-08	9.19E-07	Down	Flags: Precursor &gt;AAM28339.1 cysteine-rich motorneuron 1 [Gallus gallus];cysteine-rich motor neuron 1 protein isoform X2 [Gallus gallus];Q8AWW5.1 RecName: Full=Cysteine-rich motor neuron 1 protein;motor neuron 1 protein precursor [Gallus gallus] &gt; Short=CRIM-1	GO:0001558;GO:0004867;GO:0016021;GO:0005576;GO:0016020;GO:0005520;GO:0010951;GO:0004857	regulation of cell growth;serine-type endopeptidase inhibitor activity;integral component of membrane;extracellular region;membrane;insulin-like growth factor binding;negative regulation of endopeptidase activity;enzyme inhibitor activity	-	-	-	-	-	KOG1216(WV)(von Willebrand factor and related coagulation proteins)	Cysteine-rich	Cysteine-rich motor neuron 1 protein OS=Gallus gallus GN=CRIM1 PE=2 SV=1
novel.16767	656	0.11	0.23	0.21	0.72	2.27	0.5	2.803126335	0.015121943	0.03844322	Up	-	-	-	-	-	-	-	-	-	-	-
GeneID:416844	3510	10.39	10.21	7.04	4.85	3.9	5.14	-1.022229888	1.52E-06	1.07E-05	Down	lysine-specific demethylase 2B isoform X3 [Gallus gallus];lysine-specific demethylase 2B isoform X5 [Gallus gallus];lysine-specific demethylase 2B isoform X10 [Gallus gallus];lysine-specific demethylase 2B isoform X8 [Gallus gallus];lysine-specific demethylase 2B isoform X2 [Coturnix japonica];lysine-specific demethylase 2B isoform X7 [Gallus gallus];lysine-specific demethylase 2B isoform X4 [Gal…	-	-	K10276	FBXL10_11,KDM2	http://www.genome.jp/dbget-bin/www_bget?ko:K10276	-	-	KOG1633(B)(F-box protein JEMMA and related proteins with JmjC, PHD, F-box and LRR domains);KOG1947(R)(Leucine rich repeat proteins, some proteins contain F-box)	Lysine-specific	Lysine-specific demethylase 2B OS=Homo sapiens GN=KDM2B PE=1 SV=1
GeneID:427993	6361	0.01	0	0	0	0	0	-0.852309972	0.83454559	0.888780229	*	interleukin-1 receptor accessory protein-like 1 [Gallus gallus]	-	-	K05170	IL1RAPL,IL1R8_9	http://www.genome.jp/dbget-bin/www_bget?ko:K05170	-	-	-	Interleukin-1	Interleukin-1 receptor accessory protein-like 1 OS=Pan troglodytes GN=IL1RAPL1 PE=2 SV=1
GeneID:421373	3022	1	0.83	0.37	1.48	0.64	1.77	0.859783019	0.066296616	0.136555892	*	protein homolog [Gallus gallus] &gt;CAG31975.1 hypothetical protein RCJMB04_15a2 [Gallus gallus];Q5ZJW8.1 RecName: Full=Denticleless protein homolog &gt	GO:0005730;GO:0005815;GO:0016567;GO:0031464;GO:0005654;GO:0005856;GO:0005813;GO:0000209;GO:0006513;GO:0006260;GO:0009411;GO:0005737;GO:0031465;GO:0031572;GO:0006511;GO:0019985;GO:0005634;GO:0004842;GO:0006974;GO:0043231;GO:0051726;GO:0005694	nucleolus;microtubule organizing center;protein ubiquitination;Cul4A-RING E3 ubiquitin ligase complex;nucleoplasm;cytoskeleton;centrosome;protein polyubiquitination;protein monoubiquitination;DNA replication;response to UV;cytoplasm;Cul4B-RING E3 ubiquitin ligase complex;G2 DNA damage checkpoint;ubiquitin-dependent protein catabolic process;translesion synthesis;nucleus;ubiquitin-protein transfer…	K11790	DTL,CDT2,DCAF2	http://www.genome.jp/dbget-bin/www_bget?ko:K11790	-	-	KOG0321(S)(WD40 repeat-containing protein L2DTL)	Denticleless	Denticleless protein homolog OS=Gallus gallus GN=DTL PE=2 SV=1
GeneID:107057105	832	0	0.1	0	0	0	0	-0.852309972	0.83454559	0.888780229	*	-	-	-	-	-	-	-	-	-	-	-
GeneID:112530169	877	49.38	43.6	90.22	81.93	97.96	62.64	0.500615743	0.135771383	0.248180147	*	EGF-containing fibulin-like extracellular matrix protein 2 isoform X2 [Ceratotherium simum simum];EGF-containing fibulin-like extracellular matrix protein 2 [Pseudopodoces humilis]	GO:0005201;GO:0005515;GO:0005576;GO:1903561;GO:0070062;GO:0005604;GO:0005509	extracellular matrix structural constituent;protein binding;extracellular region;extracellular vesicle;extracellular exosome;basement membrane;calcium ion binding	K19866	EFEMP2	http://www.genome.jp/dbget-bin/www_bget?ko:K19866	-	-	KOG1217(T)(Fibrillins and related proteins containing Ca2+-binding EGF-like domains);KOG1215(T)(Low-density lipoprotein receptors containing Ca2+-binding EGF-like domains)	Hemicentin-1;EGF-containing	Hemicentin-1 OS=Homo sapiens GN=HMCN1 PE=1 SV=2;EGF-containing fibulin-like extracellular matrix protein 2 OS=Mus musculus GN=Efemp2 PE=1 SV=1
GeneID:425418	6072	15.88	17.77	10.55	7.68	6.1	9.86	-0.846220661	0.000151345	0.00065456	*	XP_015151562.1 PREDICTED: transcription elongation factor SPT6 [Gallus gallus];transcription elongation factor SPT6 [Gallus gallus] &gt	GO:0032968;GO:0032784;GO:0061086;GO:0051147;GO:0003676;GO:0010793;GO:0045191;GO:0006139;GO:0042393;GO:0003677;GO:0006414;GO:0003746;GO:0050684;GO:0006357;GO:0044822	positive regulation of transcription elongation from RNA polymerase II promoter;regulation of DNA-templated transcription, elongation;negative regulation of histone H3-K27 methylation;regulation of muscle cell differentiation;nucleic acid binding;regulation of mRNA export from nucleus;regulation of isotype switching;nucleobase-containing compound metabolic process;histone binding;DNA binding;tran…	K11292	SUPT6H,SPT6	http://www.genome.jp/dbget-bin/www_bget?ko:K11292	-	-	KOG1856(A)(Transcription elongation factor SPT6)	Transcription	Transcription elongation factor SPT6 OS=Homo sapiens GN=SUPT6H PE=1 SV=2
GeneID:419070	4495	0.65	0.8	0.77	0.28	0.11	0.1	-2.098595747	1.09E-05	6.27E-05	Down	XP_015136464.1 PREDICTED: glycerophosphodiester phosphodiesterase domain-containing protein 5 isoform X1 [Gallus gallus];glycerophosphodiester phosphodiesterase domain-containing protein 5 isoform X2 [Meleagris gallopavo];XP_015136463.1 PREDICTED: glycerophosphodiester phosphodiesterase domain-containing protein 5 isoform X1 [Gallus gallus] &gt;glycerophosphodiester phosphodiesterase domain-conta…	GO:0012505;GO:0030426;GO:0005515;GO:0045666;GO:0048471;GO:0008889;GO:0006629;GO:0016021	endomembrane system;growth cone;protein binding;positive regulation of neuron differentiation;perinuclear region of cytoplasm;glycerophosphodiester phosphodiesterase activity;lipid metabolic process;integral component of membrane	-	-	-	-	-	KOG2258(C)(Glycerophosphoryl diester phosphodiesterase)	Glycerophosphodiester	Glycerophosphodiester phosphodiesterase domain-containing protein 5 OS=Gallus gallus GN=GDPD5 PE=1 SV=1
GeneID:100857158	4502	13.25	16.47	10.87	2.4	2.99	6.1	-1.794902331	1.40E-08	1.54E-07	Down	protein phosphatase 1 regulatory subunit 15B [Gallus gallus]	GO:0006983;GO:0000164;GO:0070262;GO:0034976;GO:1903912;GO:0042542;GO:0006979;GO:0004722	ER overload response;protein phosphatase type 1 complex;peptidyl-serine dephosphorylation;response to endoplasmic reticulum stress;negative regulation of endoplasmic reticulum stress-induced eIF2 alpha phosphorylation;response to hydrogen peroxide;response to oxidative stress;protein serine/threonine phosphatase activity	K17558	PPP1R15B,CREP	http://www.genome.jp/dbget-bin/www_bget?ko:K17558	-	-	-	Protein	Protein phosphatase 1 regulatory subunit 15B OS=Homo sapiens GN=PPP1R15B PE=1 SV=1
GeneID:770517	1098	39.4	32.26	38.46	64.99	69.13	58.86	0.876020902	3.90E-06	2.50E-05	*	division cycle-associated protein 3 isoform 2 [Gallus gallus];division cycle-associated protein 3 isoform 1 [Gallus gallus]	-	-	-	-	-	-	-	-	Cell;Cell	Cell division cycle-associated protein 3 OS=Homo sapiens GN=CDCA3 PE=1 SV=1;Cell division cycle-associated protein 3 OS=Rattus norvegicus GN=Cdca3 PE=1 SV=1
GeneID:101750809	3888	0.01	0.02	0.02	0.01	0.02	0.04	0.538884094	0.720712634	0.842341964	*	-	-	-	-	-	-	-	-	-	-	-
novel.17808	914	3.79	4.32	5.8	13.47	13.58	11.76	1.551806989	9.30E-08	8.69E-07	Up	-	-	-	-	-	-	-	-	-	-	-
GeneID:112530228	1580	0	0.06	0	4.38	6.46	0	8.432547196	0.005398811	0.01557472	Up	-	-	-	-	-	-	-	-	-	-	-
novel.13504	232	0	0	0	21.57	0	0	2.634445704	0.50910302	0.681502229	*	RNA polymerase II subunit RPB7-like protein [Cricetulus griseus]	GO:0003727;GO:0003697;GO:0005654;GO:0003899;GO:0000932;GO:0003676;GO:0005634;GO:0006366;GO:0006367;GO:0060213;GO:0000291;GO:0031369;GO:0045948;GO:0006351;GO:0005665	single-stranded RNA binding;single-stranded DNA binding;nucleoplasm;DNA-directed 5'-3' RNA polymerase activity;P-body;nucleic acid binding;nucleus;transcription from RNA polymerase II promoter;transcription initiation from RNA polymerase II promoter;positive regulation of nuclear-transcribed mRNA poly(A) tail shortening;nuclear-transcribed mRNA catabolic process, exonucleolytic;translation initia…	K03015	RPB7,POLR2G	http://www.genome.jp/dbget-bin/www_bget?ko:K03015	RNA polymerase;Purine metabolism;Pyrimidine metabolism	ko03020,ko00230,ko00240	KOG3298(K)(DNA-directed RNA polymerase subunit E')	DNA-directed	DNA-directed RNA polymerase II subunit RPB7 OS=Bos taurus GN=POLR2G PE=1 SV=1
GeneID:423807	3518	4.53	4.11	2.84	2.45	3.11	2.61	-0.330527306	0.174405616	0.304514816	*	exocyst complex component 6 isoform X1 [Coturnix japonica];exocyst complex component 6 isoform X1 [Gallus gallus];exocyst complex component 6 isoform X3 [Gallus gallus];exocyst complex component 6 isoform X7 [Gallus gallus];exocyst complex component 6 isoform X2 [Gallus gallus] &gt;exocyst complex component 6 isoform X4 [Gallus gallus];exocyst complex component 6 isoform X5 [Gallus gallus];XP_015…	-	-	K19985	EXOC6,SEC15	http://www.genome.jp/dbget-bin/www_bget?ko:K19985	-	-	KOG2176(U)(Exocyst complex, subunit SEC15)	Exocyst	Exocyst complex component 6 OS=Homo sapiens GN=EXOC6 PE=1 SV=3
GeneID:414881	2530	20.73	20.06	17.44	22.81	22.35	22.47	0.268507166	0.065070435	0.134442996	*	[Gallus gallus]	GO:0046872;GO:0008270	metal ion binding;zinc ion binding	K15697	RNF114	http://www.genome.jp/dbget-bin/www_bget?ko:K15697	-	-	-	E3	E3 ubiquitin-protein ligase RNF114 OS=Mus musculus GN=Rnf114 PE=1 SV=2
GeneID:417818	6932	9.67	12.15	3.9	2.24	2	3.17	-1.645850044	6.89E-07	5.30E-06	Down	protein MON2 homolog isoform X3 [Gallus gallus];MON2 homolog [Gallus gallus];protein MON2 homolog isoform X2 [Gallus gallus];protein MON2 homolog isoform X1 [Gallus gallus]	-	-	-	-	-	-	-	KOG0929(U)(Guanine nucleotide exchange factor);KOG1848(S)(Uncharacterized conserved protein)	Protein	Protein MON2 homolog OS=Homo sapiens GN=MON2 PE=1 SV=3
GeneID:418207	4416	15.96	15.93	11.45	17.46	15.25	19.31	0.302379028	0.075173743	0.152054371	*	GTPase KRas isoform X1 [Calypte anna] &gt;KRas [Alligator mississippiensis];XP_015145758.1 PREDICTED: GTPase KRas isoform X3 [Gallus gallus] &gt;KRas [Myotis brandtii];XP_010216144.1 PREDICTED: GTPase KRas isoform X2 [Tinamus guttatus] &gt;XP_009978138.1 PREDICTED: GTPase KRas isoform X1 [Tauraco erythrolophus] &gt;XP_009964995.1 PREDICTED: GTPase KRas isoform X1 [Tyto alba] &gt;XP_017939143.1 PR…	GO:0035900;GO:0019003;GO:0005739;GO:0007264;GO:0030036;GO:0051092;GO:0021897;GO:0050900;GO:0051000;GO:0060441;GO:0016020;GO:0002223;GO:0031647;GO:0032228;GO:0030275;GO:0003924;GO:0000165;GO:0045121;GO:0005925;GO:0005515;GO:0005737;GO:0046872;GO:0019002;GO:0032403;GO:0019221;GO:0043406;GO:0008284;GO:0001934;GO:0048169;GO:0051146;GO:0035022;GO:0000166;GO:0038002;GO:0005829;GO:0007411;GO:0005886;GO:…	response to isolation stress;GDP binding;mitochondrion;small GTPase mediated signal transduction;actin cytoskeleton organization;positive regulation of NF-kappaB transcription factor activity;forebrain astrocyte development;leukocyte migration;positive regulation of nitric-oxide synthase activity;epithelial tube branching involved in lung morphogenesis;membrane;stimulatory C-type lectin receptor …	K07827	KRAS,KRAS2	http://www.genome.jp/dbget-bin/www_bget?ko:K07827	Apoptosis;Apoptosis - fly;Regulation of actin cytoskeleton;Gap junction;Signaling pathways regulating pluripotency of stem cells;Autophagy - animal;Autophagy - yeast;Mitophagy - animal;Apelin signaling pathway;ErbB signaling pathway;FoxO signaling pathway;MAPK signaling pathway;MAPK signaling pathway - fly;PI3K-Akt signaling pathway;Phospholipase D signaling pathway;Rap1 signaling pathway;Ras sig…	ko04210,ko04214,ko04810,ko04540,ko04550,ko04140,ko04138,ko04137,ko04371,ko04012,ko04068,ko04010,ko04013,ko04151,ko04072,ko04015,ko04014,ko04071,ko04370,ko04150,ko04211,ko04213,ko04360,ko04320,ko04915,ko04912,ko04910,ko04916,ko04921,ko04914,ko04917,ko04919,ko04960,ko04662,ko04062,ko04664,ko04650,ko04660,ko04725,ko04730,ko04720,ko04722,ko04726	KOG0395(R)(Ras-related GTPase)	GTPase;GTPase	GTPase KRas OS=Homo sapiens GN=KRAS PE=1 SV=1;GTPase KRas OS=Meleagris gallopavo GN=KRAS PE=2 SV=1
GeneID:416465	13888	1.15	1.02	0.87	0.32	0.24	0.3	-1.790027546	3.56E-16	1.17E-14	Down	XP_015149826.1 PREDICTED: protein ELFN1 [Gallus gallus] &gt;protein ELFN1 [Gallus gallus] &gt;XP_015149827.1 PREDICTED: protein ELFN1 [Gallus gallus];XP_015149825.1 PREDICTED: protein ELFN1 [Gallus gallus] &gt	-	-	K17567	ELFN1	http://www.genome.jp/dbget-bin/www_bget?ko:K17567	-	-	-	Protein	Protein ELFN1 OS=Homo sapiens GN=ELFN1 PE=1 SV=2
GeneID:426108	4321	17.8	17.59	16.77	18.82	15.36	16.49	-0.121460613	0.382930624	0.558159928	*	XP_015153810.1 PREDICTED: pleckstrin homology domain-containing family O member 1 isoform X1 [Gallus gallus];Q5F3C8.1 RecName: Full=Pleckstrin homology domain-containing family O member 1;pleckstrin homology domain-containing family O member 1 isoform X2 [Gallus gallus];CAH65356.1 hypothetical protein RCJMB04_21c20 [Gallus gallus];homology domain-containing family O member 1 [Gallus gallus] &gt;p…	GO:0005634;GO:0016020;GO:0005737	nucleus;membrane;cytoplasm	-	-	-	-	-	-	Pleckstrin	Pleckstrin homology domain-containing family O member 1 OS=Gallus gallus GN=PLEKHO1 PE=2 SV=1
GeneID:395664	2152	33.39	29.46	28.19	25.2	23.52	26.33	-0.320786717	0.016933598	0.042457045	*	alpha/beta receptor 2 [Gallus gallus];AAD13670.1 interferon alpha/beta receptor 2 [Gallus gallus];alpha/beta receptor 2 precursor [Gallus gallus] &gt	GO:0016020;GO:0007596;GO:0016021	membrane;blood coagulation;integral component of membrane	K05131	IFNAR2	http://www.genome.jp/dbget-bin/www_bget?ko:K05131	Necroptosis;Jak-STAT signaling pathway;PI3K-Akt signaling pathway;Cytokine-cytokine receptor interaction;Osteoclast differentiation;NOD-like receptor signaling pathway;Natural killer cell mediated cytotoxicity;Toll-like receptor signaling pathway	ko04217,ko04630,ko04151,ko04060,ko04380,ko04621,ko04650,ko04620	-	Interferon	Interferon alpha/beta receptor 2 OS=Homo sapiens GN=IFNAR2 PE=1 SV=1
novel.19182	318	0	2.06	0	0	0	0	-1.80247444	0.654927165	0.798400505	*	-	-	-	-	-	-	-	-	-	-	-
GeneID:428420	7168	0.74	0.91	0.27	0.05	0.04	0.04	-3.895681021	1.09E-11	2.05E-10	Down	voltage-dependent L-type calcium channel subunit beta-2 isoform X4 [Gallus gallus];voltage-dependent L-type calcium channel subunit beta-2 isoform X2 [Gallus gallus];voltage-dependent L-type calcium channel subunit beta-2 isoform X7 [Gallus gallus];voltage-dependent L-type calcium channel subunit beta-2 isoform X1 [Gallus gallus];voltage-dependent L-type calcium channel subunit beta-2 isoform X6 …	GO:0008331;GO:0051928;GO:0005891;GO:0007601;GO:1990454;GO:0007528;GO:1901385;GO:0005245;GO:0070509;GO:0007268;GO:0070588	high voltage-gated calcium channel activity;positive regulation of calcium ion transport;voltage-gated calcium channel complex;visual perception;L-type voltage-gated calcium channel complex;neuromuscular junction development;regulation of voltage-gated calcium channel activity;voltage-gated calcium channel activity;calcium ion import;chemical synaptic transmission;calcium ion transmembrane transp…	K04863	CACNB2	http://www.genome.jp/dbget-bin/www_bget?ko:K04863	MAPK signaling pathway;Adrenergic signaling in cardiomyocytes;Cardiac muscle contraction;Oxytocin signaling pathway	ko04010,ko04261,ko04260,ko04921	KOG3812(PT)(L-type voltage-dependent Ca2+ channel, beta subunit)	Voltage-dependent	Voltage-dependent L-type calcium channel subunit beta-2 OS=Homo sapiens GN=CACNB2 PE=1 SV=3
GeneID:107055013	770	21.05	22.12	54.45	52.11	74.6	48.72	0.62843714	0.050511075	0.108518189	*	LOW QUALITY PROTEIN: AT-hook DNA-binding motif-containing protein 1 [Gallus gallus]	-	-	-	-	-	-	-	-	AT-hook	AT-hook DNA-binding motif-containing protein 1 OS=Homo sapiens GN=AHDC1 PE=1 SV=1
GeneID:423794	3689	0.6	1.1	0.9	0	0.02	0.03	-3.834469607	5.03E-06	3.13E-05	Down	receptor 7 [Gallus gallus] &gt;XP_015143880.1 PREDICTED: 5-hydroxytryptamine receptor 7 isoform X2 [Gallus gallus] &gt;5-hydroxytryptamine receptor 7 isoform X1 [Gallus gallus];5-hydroxytryptamine receptor 7 isoform X3 [Gallus gallus];ADD73554.1 5-hydroxytryptamine receptor 7 precursor [Gallus gallus]	GO:0007165;GO:0016021;GO:0005886;GO:0007186;GO:0004871;GO:0005887;GO:0042310;GO:0006939;GO:0007623;GO:0007268;GO:0016020;GO:0004930;GO:0004993	signal transduction;integral component of membrane;plasma membrane;G-protein coupled receptor signaling pathway;signal transducer activity;integral component of plasma membrane;vasoconstriction;smooth muscle contraction;circadian rhythm;chemical synaptic transmission;membrane;G-protein coupled receptor activity;G-protein coupled serotonin receptor activity	K04163	HTR7	http://www.genome.jp/dbget-bin/www_bget?ko:K04163	Calcium signaling pathway;Ras signaling pathway;Neuroactive ligand-receptor interaction;Serotonergic synapse	ko04020,ko04014,ko04080,ko04726	KOG3656(R)(FOG: 7 transmembrane receptor)	5-hydroxytryptamine	5-hydroxytryptamine receptor 7 OS=Homo sapiens GN=HTR7 PE=1 SV=2
GeneID:396381	2127	0	0.04	0.02	0	0	0	-1.763148798	0.662252659	0.798422712	*	XP_015736533.1 PREDICTED: LIM/homeobox protein Lhx1 [Coturnix japonica];LIM/homeobox protein Lhx1 isoform X1 [Gallus gallus] &gt	GO:0008045;GO:0072077;GO:0021517;GO:0072179;GO:0001657;GO:0032526;GO:0072283;GO:0010842;GO:0001705;GO:0005634;GO:0072224;GO:0007389;GO:0060067;GO:0035846;GO:0009952;GO:0021702;GO:0006366;GO:0005622;GO:0048703;GO:0001706;GO:0010468;GO:0048793;GO:0043565;GO:0008270;GO:0035502;GO:0003700;GO:0007399;GO:0060065;GO:2001141;GO:0021549;GO:0035852;GO:2000744;GO:0009948;GO:0021527;GO:0001822;GO:0021522;GO:…	motor neuron axon guidance;renal vesicle morphogenesis;ventral spinal cord development;nephric duct formation;ureteric bud development;response to retinoic acid;metanephric renal vesicle morphogenesis;retina layer formation;ectoderm formation;nucleus;metanephric glomerulus development;pattern specification process;cervix development;oviduct epithelium development;anterior/posterior pattern specif…	K09372	LHX1	http://www.genome.jp/dbget-bin/www_bget?ko:K09372	-	-	KOG4577(K)(Transcription factor LIM3, contains LIM and HOX domains)	LIM/homeobox	LIM/homeobox protein Lhx1 OS=Gallus gallus GN=LHX1 PE=2 SV=1
GeneID:431331	3238	19.02	20.09	20.61	14.41	9.86	15.55	-0.554801228	0.003411167	0.010424817	*	leucine zipper putative tumor suppressor 1 [Gallus gallus]	GO:0016242;GO:0008017;GO:0044772	negative regulation of macroautophagy;microtubule binding;mitotic cell cycle phase transition	-	-	-	-	-	-	Leucine	Leucine zipper putative tumor suppressor 1 OS=Homo sapiens GN=LZTS1 PE=1 SV=3
GeneID:101750745	1995	0.1	0	0.07	0.13	0	0.18	0.941663683	0.567101928	0.728655892	*	-	-	-	-	-	-	-	-	-	-	-
GeneID:418699	554	68.15	60.27	99.91	164.42	145.68	134.53	1.085485454	1.95E-05	0.000105867	Up	39S ribosomal protein L30, mitochondrial [Gallus gallus]	GO:0005739	mitochondrion	K02907	RP-L30,MRPL30,rpmD	http://www.genome.jp/dbget-bin/www_bget?ko:K02907	Ribosome	ko03010	-	39S	39S ribosomal protein L30, mitochondrial OS=Rattus norvegicus GN=Mrpl30 PE=1 SV=1
GeneID:417634	786	85.26	93.78	162.45	153.32	156.77	117.46	0.405049489	0.179632735	0.312042656	*	XP_015151272.1 PREDICTED: peptidyl-tRNA hydrolase 2, mitochondrial isoform X1 [Gallus gallus];hydrolase 2, mitochondrial [Gallus gallus] &gt	GO:0016020;GO:0005739;GO:0004045;GO:0016021	membrane;mitochondrion;aminoacyl-tRNA hydrolase activity;integral component of membrane	K04794	PTH2	http://www.genome.jp/dbget-bin/www_bget?ko:K04794	-	-	KOG3282(S)(Uncharacterized conserved protein)	Peptidyl-tRNA	Peptidyl-tRNA hydrolase 2, mitochondrial OS=Bos taurus GN=PTRH2 PE=2 SV=1
novel.1897	351	0.63	2.52	1.71	0	1.05	0.92	-0.929618435	0.576355101	0.737634857	*	-	-	-	-	-	-	-	-	-	-	-
GeneID:428954	11279	0.02	0.01	0.01	0	0.04	0	-0.056537004	0.973993053	0.985410422	*	polycystic kidney disease 2-like 1 protein [Gallus gallus]	-	-	K04990	PKD2L1	http://www.genome.jp/dbget-bin/www_bget?ko:K04990	Taste transduction	ko04742	KOG3599(PT)(Ca2+-modulated nonselective cation channel polycystin)	Polycystic	Polycystic kidney disease 2-like 1 protein OS=Homo sapiens GN=PKD2L1 PE=1 SV=1
GeneID:100859181	1878	0.18	0.14	0.37	0.2	0.33	0	-0.882400319	0.427548842	0.606713176	*	cGMP-dependent protein kinase 1-like isoform X1 [Gallus gallus] &gt;XP_015140504.1 PREDICTED: cGMP-dependent protein kinase 1-like isoform X1 [Gallus gallus] &gt;XP_015140505.1 PREDICTED: cGMP-dependent protein kinase 1-like isoform X1 [Gallus gallus];cGMP-dependent protein kinase 1-like [Coturnix japonica]	-	-	K19477	PRKG2	http://www.genome.jp/dbget-bin/www_bget?ko:K19477	Gap junction;cGMP - PKG signaling pathway;Salivary secretion;Regulation of lipolysis in adipocyte;Renin secretion;Circadian entrainment;Platelet activation;Long-term depression;Olfactory transduction	ko04540,ko04022,ko04970,ko04923,ko04924,ko04713,ko04611,ko04730,ko04740	KOG0603(T)(Ribosomal protein S6 kinase);KOG0614(T)(cGMP-dependent protein kinase);KOG0616(T)(cAMP-dependent protein kinase catalytic subunit (PKA))	cGMP-dependent;cGMP-dependent	cGMP-dependent protein kinase 1 OS=Bos taurus GN=PRKG1 PE=1 SV=2;cGMP-dependent protein kinase 1 OS=Mus musculus GN=Prkg1 PE=1 SV=1
novel.20628	900	0.07	0	0.25	0	0	0.12	-1.348727496	0.612360157	0.764782075	*	-	-	-	-	-	-	-	-	-	-	-
GeneID:427001	2433	10.31	10.2	11.05	12.93	10.94	12.83	0.22479889	0.167138208	0.294218612	*	RNA exonuclease NEF-sp [Gallus gallus] &gt;putative RNA exonuclease NEF-sp isoform X1 [Gallus gallus];CAG31073.1 hypothetical protein RCJMB04_2b3 [Gallus gallus]	GO:0000166;GO:0003676	nucleotide binding;nucleic acid binding	K14570	REX1,REXO1,RNH70	http://www.genome.jp/dbget-bin/www_bget?ko:K14570	Ribosome biogenesis in eukaryotes	ko03008	KOG2248(L)(3'-5' exonuclease)	Putative	Putative RNA exonuclease NEF-sp OS=Bos taurus PE=2 SV=1
GeneID:422825	4122	0.87	0.46	0.26	0.06	0.06	0.16	-2.494083373	0.000132694	0.000581388	Down	XP_015141237.1 PREDICTED: prominin-1 isoform X12 [Gallus gallus] &gt;isoform 2 precursor [Gallus gallus] &gt;XP_015141233.1 PREDICTED: prominin-1 isoform X8 [Gallus gallus] &gt;prominin-1 isoform X5 [Gallus gallus];XP_015141234.1 PREDICTED: prominin-1 isoform X9 [Gallus gallus] &gt;isoform 1 precursor [Gallus gallus] &gt;ADY04834.1 prominin-1.s11 splice variant [Gallus gallus];prominin-1 isoform …	GO:0016020;GO:0016021	membrane;integral component of membrane	K06532	PROM1	http://www.genome.jp/dbget-bin/www_bget?ko:K06532	-	-	-	Prominin-1-A	Prominin-1-A OS=Danio rerio GN=prom1a PE=2 SV=2
GeneID:418065	3287	9.12	9.15	7.35	10.26	7.71	10.97	0.324815252	0.055457041	0.117614069	*	PR domain zinc finger protein 4 isoform X1 [Gallus gallus];PR domain zinc finger protein 4 isoform X2 [Gallus gallus]	GO:0006366;GO:0005634;GO:0006351;GO:0003676;GO:1990226;GO:0003677;GO:0046872;GO:0005737;GO:0006355;GO:0035097	transcription from RNA polymerase II promoter;nucleus;transcription, DNA-templated;nucleic acid binding;histone methyltransferase binding;DNA binding;metal ion binding;cytoplasm;regulation of transcription, DNA-templated;histone methyltransferase complex	K12463	PRDM4	http://www.genome.jp/dbget-bin/www_bget?ko:K12463	Neurotrophin signaling pathway	ko04722	KOG2461(K)(Transcription factor BLIMP-1/PRDI-BF1, contains C2H2-type Zn-finger and SET domains)	PR	PR domain zinc finger protein 4 OS=Homo sapiens GN=PRDM4 PE=1 SV=3
GeneID:429071	3345	21.91	17.71	21.07	9.46	7.85	11.77	-1.787185589	1.99E-15	5.93E-14	Down	pappalysin-2 [Gallus gallus]	-	-	K08647	PAPPA2	http://www.genome.jp/dbget-bin/www_bget?ko:K08647	-	-	-	Pappalysin-2	Pappalysin-2 OS=Homo sapiens GN=PAPPA2 PE=1 SV=4
GeneID:422830	3075	3.61	3.83	3.07	2.74	2.5	3.05	-1.040375882	0.000220556	0.000914645	Down	coiled-coil and C2 domain-containing protein 2A isoform X2 [Gallus gallus];coiled-coil and C2 domain-containing protein 2A isoform X1 [Gallus gallus]	GO:0007224;GO:0035082;GO:1990403;GO:0007507;GO:0001843;GO:0035869;GO:0043010;GO:0060271;GO:0036038;GO:0044458;GO:0007368	smoothened signaling pathway;axoneme assembly;embryonic brain development;heart development;neural tube closure;ciliary transition zone;camera-type eye development;cilium assembly;MKS complex;motile cilium assembly;determination of left/right symmetry	K19352	CC2D2A	http://www.genome.jp/dbget-bin/www_bget?ko:K19352	-	-	KOG3639(R)(C2 Ca2+-binding motif-containing protein)	Coiled-coil	Coiled-coil and C2 domain-containing protein 2A OS=Homo sapiens GN=CC2D2A PE=1 SV=3
GeneID:420143	5380	11.06	10.84	7.41	5.83	3.95	6.61	-0.802640775	0.000295355	0.001185231	*	solute carrier family 35 member E1 [Gallus gallus]	-	-	K15283	SLC35E1	http://www.genome.jp/dbget-bin/www_bget?ko:K15283	-	-	KOG1441(GE)(Glucose-6-phosphate/phosphate and phosphoenolpyruvate/phosphate antiporter)	Solute	Solute carrier family 35 member E1 OS=Homo sapiens GN=SLC35E1 PE=1 SV=2
novel.20897	1215	1.82	1.07	11.55	0.94	2.12	1.48	-1.665232941	0.030189824	0.070290135	*	-	-	-	-	-	-	-	-	-	-	-
GeneID:429348	2749	0.02	0.03	0.03	0.06	0.02	0	-0.144676885	0.937353918	0.962965416	*	tetraspanin-7-like [Gallus gallus]	-	-	K06571	TSPAN7,TM4SF2,MXS1	http://www.genome.jp/dbget-bin/www_bget?ko:K06571	-	-	KOG3882(R)(Tetraspanin family integral membrane protein)	Tetraspanin-7	Tetraspanin-7 OS=Homo sapiens GN=TSPAN7 PE=1 SV=2
GeneID:425999	5248	10.49	10.13	9.83	9.71	7.33	8.93	-0.200064673	0.194072536	0.332101329	*	lysine-specific demethylase 2A isoform X2 [Gallus gallus];lysine-specific demethylase 2A isoform X1 [Gallus gallus];lysine-specific demethylase 2A isoform X3 [Gallus gallus]	GO:0008168;GO:0046872;GO:0003677;GO:0032259;GO:0008270;GO:0005634	methyltransferase activity;metal ion binding;DNA binding;methylation;zinc ion binding;nucleus	K10276	FBXL10_11,KDM2	http://www.genome.jp/dbget-bin/www_bget?ko:K10276	-	-	KOG1633(B)(F-box protein JEMMA and related proteins with JmjC, PHD, F-box and LRR domains)	Lysine-specific	Lysine-specific demethylase 2A OS=Homo sapiens GN=KDM2A PE=1 SV=3
GeneID:422555	4019	17.37	17.83	10.03	4.11	2.75	4.82	-2.319040606	6.03E-14	1.53E-12	Down	protein WWC2 [Gallus gallus]	GO:0019900;GO:0046621;GO:0005829;GO:0000122;GO:0032947;GO:0035331	kinase binding;negative regulation of organ growth;cytosol;negative regulation of transcription from RNA polymerase II promoter;protein complex scaffold activity;negative regulation of hippo signaling	-	-	-	-	-	KOG0940(O)(Ubiquitin protein ligase RSP5/NEDD4)	Protein	Protein WWC2 OS=Homo sapiens GN=WWC2 PE=1 SV=2
GeneID:101752023	4306	1.69	1.66	1.46	1.43	1.02	1.39	-0.30952555	0.185682258	0.320315633	*	CREB/ATF bZIP transcription factor [Gallus gallus] &gt;XP_015136282.1 PREDICTED: CREB/ATF bZIP transcription factor [Gallus gallus]	-	-	-	-	-	-	-	-	CREB/ATF	CREB/ATF bZIP transcription factor OS=Mus musculus GN=Crebzf PE=1 SV=2
GeneID:424026	2369	69.81	53.68	81.36	210.67	230.21	189.51	1.622197912	3.56E-14	9.18E-13	Up	XP_014748623.1 PREDICTED: ADP-ribosylation factor-like protein 4C [Sturnus vulgaris];ADP-ribosylation factor-like protein 4C isoform X1 [Ficedula albicollis] &gt	GO:0005737;GO:0032456;GO:0007264;GO:0005525;GO:0043014;GO:0005622;GO:0005886;GO:0000166	cytoplasm;endocytic recycling;small GTPase mediated signal transduction;GTP binding;alpha-tubulin binding;intracellular;plasma membrane;nucleotide binding	K07945	ARL4	http://www.genome.jp/dbget-bin/www_bget?ko:K07945	-	-	KOG0070(U)(GTP-binding ADP-ribosylation factor Arf1)	ADP-ribosylation	ADP-ribosylation factor-like protein 4C OS=Mus musculus GN=Arl4c PE=2 SV=1
GeneID:395398	3604	0.26	0.37	0.28	0.32	0.31	0.49	0.262038657	0.565859309	0.72740755	*	neurexin-1 isoform X23 [Coturnix japonica];neurexin-1-alpha isoform X5 [Gallus gallus];neurexin-1-alpha isoform X11 [Gallus gallus];neurexin-1-alpha isoform X13 [Gallus gallus];protein [Cricetulus griseus];neurexin-1-beta isoform X1 [Aquila chrysaetos canadensis];XP_015712361.1 PREDICTED: neurexin-1 isoform X20 [Coturnix japonica] &gt;neurexin-1-alpha isoform X15 [Gallus gallus];ACF35428.1 neurex…	GO:0033130;GO:2000821;GO:0016020;GO:0045184;GO:0090004;GO:0097117;GO:0007268;GO:0097118;GO:0035176;GO:0090126;GO:0021707;GO:0060134;GO:0042551;GO:0045202;GO:2000311;GO:0046847;GO:0007612;GO:0030534;GO:0097109;GO:0043234;GO:0097119;GO:0042734;GO:0035418;GO:0097112;GO:0016339;GO:0090129;GO:0005102;GO:2000463;GO:0050839;GO:0046872;GO:0051490;GO:0005515;GO:0006904;GO:0097114;GO:0044295;GO:0097120;GO:…	acetylcholine receptor binding;regulation of grooming behavior;membrane;establishment of protein localization;positive regulation of establishment of protein localization to plasma membrane;guanylate kinase-associated protein clustering;chemical synaptic transmission;neuroligin clustering involved in postsynaptic membrane assembly;social behavior;protein complex assembly involved in synapse matur…	K07377	NRXN	http://www.genome.jp/dbget-bin/www_bget?ko:K07377	Cell adhesion molecules (CAMs)	ko04514	KOG3514(T)(Neurexin III-alpha)	Neurexin-1;Neurexin-1;Neurexin-1-beta	Neurexin-1 (Fragment) OS=Gallus gallus GN=NRXN1 PE=2 SV=1;Neurexin-1 OS=Mus musculus GN=Nrxn1 PE=1 SV=3;Neurexin-1-beta OS=Gallus gallus GN=NRXN1 PE=1 SV=1
GeneID:101748470	1022	0.06	0.06	0	0.43	0.7	0.21	3.683903861	0.012568962	0.032732054	Up	-	-	-	-	-	-	-	-	-	-	-
GeneID:428974	2871	1.16	0.86	1.25	0.78	0.49	0.69	-0.8605202	0.015399887	0.039075779	*	PDZ domain-containing protein 7 isoform X2 [Gallus gallus];XP_015144237.1 PREDICTED: PDZ domain-containing protein 7 isoform X1 [Gallus gallus];PDZ domain-containing protein 7 isoform X1 [Gallus gallus] &gt	-	-	-	-	-	-	-	-	PDZ	PDZ domain-containing protein 7 OS=Homo sapiens GN=PDZD7 PE=1 SV=1
GeneID:112531971	1275	1.43	1.69	2.18	3.99	2.52	3.52	0.960381568	0.007293828	0.020278581	*	-	-	-	-	-	-	-	-	-	-	-
GeneID:107054332	3924	0	0.04	0	0	0	0.22	2.580050726	0.287128217	0.450380338	*	poly [ADP-ribose] polymerase 11-like [Gallus gallus]	-	-	K15259	PARP7S	http://www.genome.jp/dbget-bin/www_bget?ko:K15259	-	-	-	Poly	Poly [ADP-ribose] polymerase 11 OS=Homo sapiens GN=PARP11 PE=1 SV=1
GeneID:420868	4349	0.84	0.47	0.58	0.28	0.31	0.24	-1.143903541	0.005471046	0.015764045	Down	bone morphogenetic protein 6 [Gallus gallus]	-	-	K16620	BMP6	http://www.genome.jp/dbget-bin/www_bget?ko:K16620	Hippo signaling pathway;TGF-beta signaling pathway;Ovarian Steroidogenesis	ko04390,ko04350,ko04913	KOG3900(T)(Transforming growth factor beta, bone morphogenetic protein and related proteins)	Bone	Bone morphogenetic protein 6 OS=Rattus norvegicus GN=Bmp6 PE=2 SV=2
GeneID:428158	3001	9.44	8.26	10.77	10.54	8.09	8.8	-0.669176184	4.38E-05	0.000219213	*	putative Polycomb group protein ASXL1 isoform X2 [Gallus gallus];putative Polycomb group protein ASXL1 isoform X1 [Gallus gallus]	GO:0003007;GO:0005634;GO:0006351;GO:0045599;GO:0000790;GO:0045944;GO:0070062;GO:0042974;GO:0035517;GO:0048387;GO:0060348;GO:0060430;GO:0003677;GO:0042975;GO:0003713;GO:0003714;GO:0035522;GO:0048386;GO:0006355	heart morphogenesis;nucleus;transcription, DNA-templated;negative regulation of fat cell differentiation;nuclear chromatin;positive regulation of transcription from RNA polymerase II promoter;extracellular exosome;retinoic acid receptor binding;PR-DUB complex;negative regulation of retinoic acid receptor signaling pathway;bone development;lung saccule development;DNA binding;peroxisome proliferat…	K11471	ASXL	http://www.genome.jp/dbget-bin/www_bget?ko:K11471	-	-	-	Putative	Putative Polycomb group protein ASXL1 OS=Homo sapiens GN=ASXL1 PE=1 SV=3
GeneID:423116	4376	12.28	14.26	7.88	4.58	4.27	6.46	-1.14845908	3.05E-06	2.00E-05	Down	serine/threonine-protein phosphatase 6 regulatory subunit 3 isoform X5 [Gallus gallus];XP_015142265.1 PREDICTED: serine/threonine-protein phosphatase 6 regulatory subunit 3 isoform X1 [Gallus gallus] &gt;serine/threonine-protein phosphatase 6 regulatory subunit 3 isoform X1 [Gallus gallus] &gt;serine/threonine-protein phosphatase 6 regulatory subunit 3 isoform X6 [Gallus gallus];serine/threonine-…	GO:0005654;GO:0019903;GO:0043666;GO:0005737;GO:0005886	nucleoplasm;protein phosphatase binding;regulation of phosphoprotein phosphatase activity;cytoplasm;plasma membrane	K15501	PPP6R3,SAPS3	http://www.genome.jp/dbget-bin/www_bget?ko:K15501	-	-	KOG2073(D)(SAP family cell cycle dependent phosphatase-associated protein)	Serine/threonine-protein	Serine/threonine-protein phosphatase 6 regulatory subunit 3 OS=Gallus gallus GN=PPP6R3 PE=2 SV=1
GeneID:418800	4563	1.15	1	0.51	0.38	0.13	0.89	-0.883524596	0.083246448	0.165360659	*	protocadherin-9 isoform X1 [Gallus gallus];protocadherin-9 isoform X2 [Gallus gallus];protocadherin-9 isoform X5 [Gallus gallus];protocadherin-9 isoform X4 [Gallus gallus];protocadherin-9 isoform X3 [Gallus gallus]	-	-	K16498	PCDHD1	http://www.genome.jp/dbget-bin/www_bget?ko:K16498	-	-	-	Protocadherin-9	Protocadherin-9 OS=Homo sapiens GN=PCDH9 PE=1 SV=2
GeneID:100859515	2521	0	0.04	0	0	0	0	-1.80247444	0.654927165	0.798400505	*	-	-	-	-	-	-	-	-	-	-	-
GeneID:107052345	5755	0.02	0.02	0	0.01	0	0	-2.129780928	0.427176843	0.606351051	*	-	-	-	-	-	-	-	-	-	-	-
GeneID:100858173	4093	0.78	1.18	0.62	1.07	0.92	1.62	0.524775406	0.127163987	0.234845905	*	alpha-protein kinase 1 isoform X1 [Gallus gallus] &gt;XP_015131823.1 PREDICTED: alpha-protein kinase 1 isoform X1 [Gallus gallus];XP_003641313.2 PREDICTED: alpha-protein kinase 1 isoform X1 [Gallus gallus] &gt	GO:0006468;GO:0005524;GO:0098779;GO:0098792;GO:0004674;GO:0002230	protein phosphorylation;ATP binding;positive regulation of macromitophagy in response to mitochondrial depolarization;xenophagy;protein serine/threonine kinase activity;positive regulation of defense response to virus by host	K08868	ALPK	http://www.genome.jp/dbget-bin/www_bget?ko:K08868	-	-	-	Alpha-protein	Alpha-protein kinase 1 OS=Homo sapiens GN=ALPK1 PE=2 SV=3
GeneID:419516	3515	0.04	0.03	0.06	5.92	5.53	5.7	7.141965956	1.35E-45	3.07E-43	Up	GTPase-activating protein 25 [Gallus gallus] &gt;CAG32240.1 hypothetical protein RCJMB04_20k8 [Gallus gallus]	GO:0005096;GO:0007165	GTPase activator activity;signal transduction	-	-	-	-	-	KOG4270(T)(GTPase-activator protein)	Rho	Rho GTPase-activating protein 25 OS=Mus musculus GN=Arhgap25 PE=1 SV=2
GeneID:428969	1685	807.24	756.86	967.11	1186.75	1150.3	1214.27	0.537708403	0.001935447	0.006324522	*	Q5ZLN1.3 RecName: Full=Phosphoglycerate mutase 1;CAG31362.1 hypothetical protein RCJMB04_5g20 [Gallus gallus];mutase 1 [Gallus gallus] &gt; AltName: Full=BPG-dependent PGAM 1 &gt	GO:0016853;GO:0004083;GO:0004619;GO:0043209;GO:0016787;GO:0004082;GO:0006094;GO:0008152;GO:0043456;GO:0003824;GO:0046538;GO:0005623;GO:0006096;GO:0005829;GO:0016868	isomerase activity;bisphosphoglycerate 2-phosphatase activity;phosphoglycerate mutase activity;myelin sheath;hydrolase activity;bisphosphoglycerate mutase activity;gluconeogenesis;metabolic process;regulation of pentose-phosphate shunt;catalytic activity;2,3-bisphosphoglycerate-dependent phosphoglycerate mutase activity;cell;glycolytic process;cytosol;intramolecular transferase activity, phosphot…	K01834	PGAM,gpmA	http://www.genome.jp/dbget-bin/www_bget?ko:K01834	Glycine, serine and threonine metabolism;Glycolysis / Gluconeogenesis;Methane metabolism;Biosynthesis of amino acids;Carbon metabolism;Glucagon signaling pathway	ko00260,ko00010,ko00680,ko01230,ko01200,ko04922	KOG0235(G)(Phosphoglycerate mutase)	Phosphoglycerate	Phosphoglycerate mutase 1 OS=Gallus gallus GN=PGAM1 PE=1 SV=3
GeneID:770162	1176	116.99	93.17	139.87	189.7	232.24	178.27	0.785334762	0.00047548	0.001818973	*	and integrin-binding protein 1 isoform a [Gallus gallus];calcium and integrin-binding protein 1 isoform X1 [Gallus gallus];and integrin-binding protein 1 isoform b [Gallus gallus]	GO:0008427;GO:0007026;GO:0051898;GO:0044325;GO:0007286;GO:0005783;GO:0042383;GO:0005886;GO:0043005;GO:0001954;GO:0006974;GO:0071944;GO:0005509;GO:0010977;GO:0030027;GO:1900026;GO:0007113;GO:0043495;GO:0005737;GO:0031982;GO:0017016;GO:0016020;GO:0030426;GO:0051092;GO:0030291;GO:0030307	calcium-dependent protein kinase inhibitor activity;negative regulation of microtubule depolymerization;negative regulation of protein kinase B signaling;ion channel binding;spermatid development;endoplasmic reticulum;sarcolemma;plasma membrane;neuron projection;positive regulation of cell-matrix adhesion;cellular response to DNA damage stimulus;cell periphery;calcium ion binding;negative regulat…	K17259	CIB1	http://www.genome.jp/dbget-bin/www_bget?ko:K17259	-	-	KOG0034(T)(Ca2+/calmodulin-dependent protein phosphatase (calcineurin subunit B), EF-Hand superfamily protein);KOG0038(R)(Ca2+-binding kinase interacting protein (KIP) (EF-Hand protein superfamily))	Calcium;Calcium	Calcium and integrin-binding protein 1 OS=Rattus norvegicus GN=Cib1 PE=1 SV=3;Calcium and integrin-binding protein 1 OS=Homo sapiens GN=CIB1 PE=1 SV=4
novel.13339	290	0	0	0	0	1.32	2.29	2.465072296	0.530062341	0.701683833	*	-	-	-	-	-	-	-	-	-	-	-
GeneID:100859645	1068	75.85	65.28	96.15	136.98	134.87	119.12	0.727723046	0.000649455	0.002394985	*	XP_015140396.1 PREDICTED: glutathione S-transferase-like [Gallus gallus] &gt;XP_015140397.1 PREDICTED: glutathione S-transferase-like [Gallus gallus];glutathione S-transferase-like [Gallus gallus] &gt	GO:0005829;GO:0016740;GO:0004364;GO:0005615;GO:0008152;GO:0043390;GO:0006749;GO:0098754	cytosol;transferase activity;glutathione transferase activity;extracellular space;metabolic process;aflatoxin B1 metabolic process;glutathione metabolic process;detoxification	K00799	GST,gst	http://www.genome.jp/dbget-bin/www_bget?ko:K00799	Glutathione metabolism;Drug metabolism - cytochrome P450;Metabolism of xenobiotics by cytochrome P450	ko00480,ko00982,ko00980	-	Glutathione	Glutathione S-transferase OS=Gallus gallus PE=2 SV=1
GeneID:427645	4574	0.03	0.02	0	0.01	0	0	-2.113261807	0.431702464	0.61025526	*	-cyclic phosphodiesterase 8B isoform X2 [Gallus gallus];-cyclic phosphodiesterase 8B isoform X2 [Coturnix japonica];high affinity cAMP-specific and IBMX-insensitive 3&apos;-cyclic phosphodiesterase 8B isoform X1 [Gallus gallus];,5&apos	GO:0008081;GO:0016787;GO:0046872;GO:0007165;GO:0004114	phosphoric diester hydrolase activity;hydrolase activity;metal ion binding;signal transduction;3',5'-cyclic-nucleotide phosphodiesterase activity	K18437	PDE8	http://www.genome.jp/dbget-bin/www_bget?ko:K18437	Purine metabolism	ko00230	KOG3689(T)(Cyclic nucleotide phosphodiesterase);KOG1229(T)(3'5'-cyclic nucleotide phosphodiesterases)	High	High affinity cAMP-specific and IBMX-insensitive 3&apos;,5&apos;-cyclic phosphodiesterase 8B OS=Homo sapiens GN=PDE8B PE=1 SV=2
GeneID:107052699	2354	0.06	0.04	0.11	0	0.08	0.11	-0.074761366	0.956593269	0.974569396	*	-	-	-	-	-	-	-	-	-	-	-
GeneID:419439	3581	6.75	8.7	6.19	1.37	1	1.75	-2.366849906	3.74E-22	2.11E-20	Down	probable G-protein coupled receptor 157 [Gallus gallus]	-	-	K08467	GPR157	http://www.genome.jp/dbget-bin/www_bget?ko:K08467	-	-	-	G-protein	G-protein coupled receptor 157 OS=Mus musculus GN=Gpr157 PE=1 SV=1
GeneID:427814	2017	1.49	1.58	1.81	2.53	2.23	2	0.52493246	0.074932323	0.151680373	*	G-protein coupled receptor family C group 5 member C isoform X1 [Gallus gallus]	-	-	K04620	GPRC5C	http://www.genome.jp/dbget-bin/www_bget?ko:K04620	-	-	-	G-protein	G-protein coupled receptor family C group 5 member C OS=Rattus norvegicus GN=Gprc5c PE=1 SV=2
GeneID:107053983	891	0.14	0.14	0.13	0	0	0	-3.333688335	0.192052712	0.329353757	*	-	-	-	-	-	-	-	-	-	-	-
GeneID:424613	1485	10.75	11.26	14.89	20.51	18	19.33	0.691401549	0.00139284	0.004733715	*	rRNA methyltransferase NSUN4 [Gallus gallus]	GO:0070181;GO:0042256;GO:0031167;GO:0070131;GO:0008168;GO:0005762;GO:0005739	small ribosomal subunit rRNA binding;mature ribosome assembly;rRNA methylation;positive regulation of mitochondrial translation;methyltransferase activity;mitochondrial large ribosomal subunit;mitochondrion	-	-	-	-	-	KOG1122(A)(tRNA and rRNA cytosine-C5-methylase (nucleolar protein NOL1/NOP2));KOG2198(J)(tRNA cytosine-5-methylases and related enzymes of the NOL1/NOP2/sun superfamily)	5-methylcytosine	5-methylcytosine rRNA methyltransferase NSUN4 OS=Homo sapiens GN=NSUN4 PE=1 SV=2
novel.21198	317	2.07	0	0	0	0	0	-0.852309972	0.83454559	0.888780229	*	-	-	-	-	-	-	-	-	-	-	-
GeneID:418048	1752	15.96	13.8	16.02	10.76	5.74	13.07	-0.608190762	0.028623286	0.067110668	*	3-mercaptopyruvate sulfurtransferase isoform X1 [Meleagris gallopavo]	GO:0016740;GO:0070062;GO:0004792	transferase activity;extracellular exosome;thiosulfate sulfurtransferase activity	K01011	TST,MPST,sseA	http://www.genome.jp/dbget-bin/www_bget?ko:K01011	Sulfur relay system;Cysteine and methionine metabolism;Sulfur metabolism	ko04122,ko00270,ko00920	KOG1529(V)(Mercaptopyruvate sulfurtransferase/thiosulfate sulfurtransferase)	3-mercaptopyruvate	3-mercaptopyruvate sulfurtransferase OS=Homo sapiens GN=MPST PE=1 SV=3
GeneID:395207	3113	6.27	5.74	4.51	5.62	4.43	6.63	0.056154637	0.781440182	0.881612668	*	Q8AYS7.1 RecName: Full=Centromere protein I;BAC22109.1 centromere protein I [Gallus gallus]; Short=CENP-I &gt;protein I [Gallus gallus] &gt	GO:0000775;GO:0000776;GO:0005694;GO:0005634;GO:0005737;GO:0034508	chromosome, centromeric region;kinetochore;chromosome;nucleus;cytoplasm;centromere complex assembly	K11501	CENPI	http://www.genome.jp/dbget-bin/www_bget?ko:K11501	-	-	-	Centromere	Centromere protein I OS=Gallus gallus GN=CENPI PE=1 SV=1
GeneID:396313	1375	0	0	0	0.03	0	0	1.071243379	0.792913456	0.881612668	*	XP_019473545.1 PREDICTED: fibroblast growth factor 8 isoform X2 [Meleagris gallopavo];CAG28796.1 fibroblast growth factor 8 [Gallus gallus];XP_015722388.1 PREDICTED: fibroblast growth factor 8 isoform X2 [Coturnix japonica] &gt;XP_015722386.1 PREDICTED: fibroblast growth factor 8 isoform X1 [Coturnix japonica] &gt;fibroblast growth factor 8 isoform X1 [Gallus gallus] &gt;fibroblast growth factor …	GO:0021537;GO:0007275;GO:0005105;GO:0042733;GO:0005576;GO:0030509;GO:0008083;GO:0045893;GO:0005102;GO:0030154;GO:0001569;GO:0005104;GO:0051781;GO:0003151;GO:0007507;GO:0010628;GO:0060037;GO:0030177;GO:0005111;GO:0005622;GO:0008078;GO:0071774;GO:0008543;GO:0060173;GO:0030878;GO:0030326;GO:0060174;GO:0060445;GO:0005615;GO:0009880;GO:0060684;GO:0048853	telencephalon development;multicellular organism development;type 1 fibroblast growth factor receptor binding;embryonic digit morphogenesis;extracellular region;BMP signaling pathway;growth factor activity;positive regulation of transcription, DNA-templated;receptor binding;cell differentiation;branching involved in blood vessel morphogenesis;fibroblast growth factor receptor binding;positive reg…	K04358	FGF	http://www.genome.jp/dbget-bin/www_bget?ko:K04358	Regulation of actin cytoskeleton;MAPK signaling pathway;PI3K-Akt signaling pathway;Rap1 signaling pathway;Ras signaling pathway	ko04810,ko04010,ko04151,ko04015,ko04014	-	Fibroblast	Fibroblast growth factor 8 OS=Gallus gallus GN=FGF8 PE=2 SV=1
GeneID:421134	3641	12.92	11.66	7.68	14.32	13.68	17.58	0.611825657	0.002280867	0.007303197	*	XP_015711120.1 PREDICTED: protein FAM110B [Coturnix japonica] &gt;XP_015475378.1 PREDICTED: protein FAM110B [Parus major] &gt;XP_009083748.1 PREDICTED: protein FAM110B [Serinus canaria] &gt;XP_010707260.1 PREDICTED: protein FAM110B [Meleagris gallopavo] &gt;XP_018765906.1 PREDICTED: protein FAM110B [Serinus canaria] &gt;XP_011588849.1 PREDICTED: protein FAM110B [Aquila chrysaetos canadensis] &gt;…	GO:0005739;GO:0005737	mitochondrion;cytoplasm	-	-	-	-	-	-	Protein;Protein	Protein FAM110B OS=Rattus norvegicus GN=Fam110b PE=2 SV=1;Protein FAM110B OS=Mus musculus GN=Fam110b PE=1 SV=1
GeneID:419116	2378	107.66	101.78	81.44	74.27	62.4	80.11	-0.376443388	0.011476885	0.030247636	*	serine/arginine-rich splicing factor 6 isoform X1 [Coturnix japonica];serine/arginine-rich splicing factor 6 isoform X2 [Coturnix japonica]	GO:0006376;GO:0003676;GO:0000166;GO:0010837;GO:0060501;GO:0045617;GO:0016607;GO:0003723;GO:0000381;GO:0060548;GO:0061041;GO:0048025;GO:0000380;GO:0005654;GO:0036002;GO:0044822	mRNA splice site selection;nucleic acid binding;nucleotide binding;regulation of keratinocyte proliferation;positive regulation of epithelial cell proliferation involved in lung morphogenesis;negative regulation of keratinocyte differentiation;nuclear speck;RNA binding;regulation of alternative mRNA splicing, via spliceosome;negative regulation of cell death;regulation of wound healing;negative r…	K12893	SFRS4_5_6	http://www.genome.jp/dbget-bin/www_bget?ko:K12893	Spliceosome	ko03040	KOG0105(A)(Alternative splicing factor ASF/SF2 (RRM superfamily))	Serine/arginine-rich	Serine/arginine-rich splicing factor 6 OS=Homo sapiens GN=SRSF6 PE=1 SV=2
GeneID:420682	2594	24.59	24.06	18.98	15.32	9.99	15.63	-0.682785573	0.00052222	0.001975951	*	domain-binding protein 5 [Gallus gallus] &gt;CAG31932.1 hypothetical protein RCJMB04_13o18 [Gallus gallus];protein RCJMB04_16m1 [Gallus gallus]	GO:0004860;GO:0035556	protein kinase inhibitor activity;intracellular signal transduction	-	-	-	-	-	KOG2008(T)(BTK-associated SH3-domain binding protein SAB)	SH3;SH3	SH3 domain-binding protein 5 OS=Rattus norvegicus GN=Sh3bp5 PE=1 SV=2;SH3 domain-binding protein 5 OS=Homo sapiens GN=SH3BP5 PE=1 SV=2
GeneID:419868	1943	1.88	1.43	1.69	1.13	1.78	1.72	-0.053302364	0.876822297	0.918447399	*	protein FAM212B [Gallus gallus]	-	-	-	-	-	-	-	-	PAK4-inhibitor	PAK4-inhibitor INKA2 OS=Homo sapiens GN=FAM212B PE=1 SV=1
GeneID:107055194	2610	0	0.04	0.03	0	0	0	-2.763864006	0.433314078	0.611236166	*	-	-	-	-	-	-	-	-	-	-	-
GeneID:417229	2903	8.08	8.28	7.53	6.21	5.12	7.3	-0.392724475	0.022948674	0.055289538	*	apoptosis-inducing factor 1 [Gallus gallus] &gt;XP_015134981.1 PREDICTED: nuclear apoptosis-inducing factor 1 isoform X1 [Gallus gallus]	GO:0005739;GO:1902108;GO:0005634;GO:0006915	mitochondrion;regulation of mitochondrial membrane permeability involved in apoptotic process;nucleus;apoptotic process	-	-	-	-	-	-	Nuclear	Nuclear apoptosis-inducing factor 1 OS=Gallus gallus GN=NAIF1 PE=2 SV=1
GeneID:100859615	1383	0	0.04	0.03	0	0.08	0	0.20500611	0.946354956	0.967720627	*	platelet-activating factor receptor-like [Gallus gallus]	-	-	-	-	-	-	-	-	Platelet-activating	Platelet-activating factor receptor OS=Cavia porcellus GN=PTAFR PE=2 SV=2
novel.3155	1303	0.84	0.72	1.22	22.45	18.24	21.62	4.576349378	1.53E-59	5.87E-57	Up	protein product [Gallus gallus]	GO:0016021;GO:0016020;GO:0019031	integral component of membrane;membrane;viral envelope	-	-	-	-	-	-	Envelope	Envelope glycoprotein gp95 OS=Avian leukosis virus RSA GN=env PE=1 SV=2
GeneID:417387	6001	4.97	5.68	3.43	2.97	2.46	3.25	-0.702985492	0.001790152	0.005911825	*	XP_015150847.1 PREDICTED: MBT domain-containing protein 1 isoform X7 [Gallus gallus] &gt;MBT domain-containing protein 1 isoform X6 [Gallus gallus];MBT domain-containing protein 1 isoform X5 [Gallus gallus];MBT domain-containing protein 1 isoform X7 [Gallus gallus] &gt;MBT domain-containing protein 1 isoform X1 [Gallus gallus];XP_015150850.1 PREDICTED: MBT domain-containing protein 1 isoform X7 […	-	-	-	-	-	-	-	KOG3766(K)(Polycomb group protein SCM/L(3)MBT (tumor-supressor in Drosophila and humans))	MBT	MBT domain-containing protein 1 OS=Homo sapiens GN=MBTD1 PE=1 SV=2
GeneID:428964	7711	0.98	0.92	0.48	0.54	0.5	0.59	-0.502625051	0.110956558	0.209971471	*	XP_015144312.1 PREDICTED: zinc finger protein 518A isoform X1 [Gallus gallus];zinc finger protein 518A isoform X2 [Gallus gallus];zinc finger protein 518A isoform X1 [Gallus gallus] &gt	GO:0003700;GO:0006351;GO:0005634;GO:0046872	transcription factor activity, sequence-specific DNA binding;transcription, DNA-templated;nucleus;metal ion binding	-	-	-	-	-	-	Zinc	Zinc finger protein 518A OS=Homo sapiens GN=ZNF518A PE=1 SV=2
GeneID:416737	3053	9.14	8.81	6.93	7.13	6.16	8.7	-0.134656794	0.461649795	0.638276626	*	syndromes putative chaperonin [Gallus gallus]	GO:0001103;GO:0033210;GO:0051082;GO:0036064;GO:0060271;GO:0051216;GO:0005813;GO:0051492;GO:1902636;GO:0035176;GO:0010629;GO:0007286;GO:0050910;GO:0021766;GO:0005622;GO:0005524;GO:0045776;GO:0007608;GO:0006457;GO:0031514	RNA polymerase II repressing transcription factor binding;leptin-mediated signaling pathway;unfolded protein binding;ciliary basal body;cilium assembly;cartilage development;centrosome;regulation of stress fiber assembly;kinociliary basal body;social behavior;negative regulation of gene expression;spermatid development;detection of mechanical stimulus involved in sensory perception of sound;hippo…	K09492	MKKS	http://www.genome.jp/dbget-bin/www_bget?ko:K09492	-	-	-	McKusick-Kaufman/Bardet-Biedl	McKusick-Kaufman/Bardet-Biedl syndromes putative chaperonin OS=Homo sapiens GN=MKKS PE=1 SV=1
GeneID:424415	4508	19.23	17.5	18.63	21.25	21.47	22.76	0.284168033	0.042381258	0.093542021	*	xenotropic and polytropic retrovirus receptor 1 [Gallus gallus]	GO:0005794;GO:0004872;GO:0016020;GO:0009615;GO:0030643;GO:0005886;GO:0016021	Golgi apparatus;receptor activity;membrane;response to virus;cellular phosphate ion homeostasis;plasma membrane;integral component of membrane	-	-	-	-	-	KOG1162(U)(Predicted small molecule transporter)	Xenotropic	Xenotropic and polytropic retrovirus receptor 1 OS=Homo sapiens GN=XPR1 PE=1 SV=1
GeneID:100859412	6621	12.53	13.03	6.42	4.75	3.74	5.49	-1.149199634	1.22E-05	6.96E-05	Down	lysine-specific demethylase 3B isoform X3 [Gallus gallus]	-	-	K15601	KDM3	http://www.genome.jp/dbget-bin/www_bget?ko:K15601	-	-	KOG1356(K)(Putative transcription factor 5qNCA, contains JmjC domain)	Lysine-specific	Lysine-specific demethylase 3B OS=Homo sapiens GN=KDM3B PE=1 SV=2
GeneID:100859063	1204	4.52	4.69	7.89	16.87	21.34	13.43	1.593562742	1.37E-06	9.79E-06	Up	uncharacterized protein LOC100859063 [Gallus gallus];uncharacterized protein LOC107049629 [Gallus gallus]	-	-	-	-	-	-	-	-	-	-
GeneID:373979	3289	44.11	49.3	31.37	7.66	6.24	8.63	-2.407759945	8.39E-34	1.06E-31	Down	Short=FIBL-1;precursor [Gallus gallus] &gt;AAC05387.1 fibulin-1, isoform D precursor [Gallus gallus]; Flags: Precursor &gt;isoform C precursor [Gallus gallus];O73775.2 RecName: Full=Fibulin-1	GO:0005578;GO:0005576;GO:0016504;GO:0005509;GO:0010952;GO:0030198	proteinaceous extracellular matrix;extracellular region;peptidase activator activity;calcium ion binding;positive regulation of peptidase activity;extracellular matrix organization	K17307	FBLN1_2	http://www.genome.jp/dbget-bin/www_bget?ko:K17307	-	-	KOG1217(T)(Fibrillins and related proteins containing Ca2+-binding EGF-like domains)	Fibulin-1	Fibulin-1 OS=Gallus gallus GN=FBLN1 PE=2 SV=2
GeneID:100859440	1335	8.58	7.54	9.33	17.45	22.98	18.9	0.861595974	6.36E-06	3.86E-05	*	type-1 angiotensin II receptor-associated protein isoform X2 [Coturnix japonica];uncharacterized protein C1orf167 homolog isoform X1 [Gallus gallus];protein N330_07807, partial [Leptosomus discolor];uncharacterized protein C1orf167 homolog isoform X2 [Gallus gallus]	-	-	K16673	LIX1L	http://www.genome.jp/dbget-bin/www_bget?ko:K16673	Hippo signaling pathway -fly	ko04391	-	Type-1	Type-1 angiotensin II receptor-associated protein OS=Homo sapiens GN=AGTRAP PE=1 SV=1
GeneID:374053	485	3235.63	2675.11	5078.75	7281.17	8489.65	5862.07	1.142668722	9.25E-05	0.000423454	Up	40S ribosomal protein S17 [Thamnophis sirtalis]	GO:0022627;GO:0030529;GO:0042274;GO:0005622;GO:0034101;GO:0003735;GO:0070062;GO:0016020;GO:0006364;GO:0005840;GO:0006412;GO:0044822;GO:0000028;GO:0031012;GO:0005925	cytosolic small ribosomal subunit;intracellular ribonucleoprotein complex;ribosomal small subunit biogenesis;intracellular;erythrocyte homeostasis;structural constituent of ribosome;extracellular exosome;membrane;rRNA processing;ribosome;translation;RNA binding;ribosomal small subunit assembly;extracellular matrix;focal adhesion	K02962	RP-S17e,RPS17	http://www.genome.jp/dbget-bin/www_bget?ko:K02962	Ribosome	ko03010	KOG0187(J)(40S ribosomal protein S17)	40S	40S ribosomal protein S17 OS=Gallus gallus GN=RPS17 PE=2 SV=3
novel.2173	296	0	0	0	2.66	3.53	4.07	4.113954143	0.06081129	0.127160571	*	-	-	-	-	-	-	-	-	-	-	-
GeneID:425024	2698	45.31	42.27	53.77	21.11	18.08	22.63	-1.157501563	9.60E-11	1.58E-09	Down	cyclin-L1 [Gallus gallus]	GO:0005634;GO:0006396;GO:0019901;GO:0000079;GO:0006355	nucleus;RNA processing;protein kinase binding;regulation of cyclin-dependent protein serine/threonine kinase activity;regulation of transcription, DNA-templated	-	-	-	-	-	KOG0835(R)(Cyclin L)	Cyclin-L1	Cyclin-L1 OS=Homo sapiens GN=CCNL1 PE=1 SV=1
GeneID:770136	2951	16.07	14.53	14.75	11.18	8.22	11.18	-0.74631959	1.19E-07	1.08E-06	*	zinc finger protein 503 [Coturnix japonica]	-	-	-	-	-	-	-	-	Zinc	Zinc finger protein 503 OS=Homo sapiens GN=ZNF503 PE=1 SV=1
GeneID:374228	8157	0.02	0.03	0.04	0.01	0.02	0.01	0.359547304	0.800354538	0.887720616	*	potassium voltage-gated channel subfamily D member 3 isoform X1 [Gallus gallus] &gt;XP_015154362.1 PREDICTED: potassium voltage-gated channel subfamily D member 3 isoform X1 [Gallus gallus] &gt;XP_015154363.1 PREDICTED: potassium voltage-gated channel subfamily D member 3 isoform X1 [Gallus gallus] &gt;potassium voltage-gated channel subfamily D member 3 isoform X2 [Gallus gallus];XP_015154364.1 …	GO:0016021;GO:0044325;GO:0051260;GO:0034765;GO:0006810;GO:0071435;GO:0071805;GO:0008076;GO:0006813;GO:0006811;GO:0005251;GO:0005250;GO:0005249;GO:0005216;GO:0005267;GO:0016020;GO:0086009;GO:0005244;GO:0055085	integral component of membrane;ion channel binding;protein homooligomerization;regulation of ion transmembrane transport;transport;potassium ion export;potassium ion transmembrane transport;voltage-gated potassium channel complex;potassium ion transport;ion transport;delayed rectifier potassium channel activity;A-type (transient outward) potassium channel activity;voltage-gated potassium channel …	K04893	KCND3	http://www.genome.jp/dbget-bin/www_bget?ko:K04893	-	-	KOG4390(P)(Voltage-gated A-type K+ channel KCND);KOG3713(P)(Voltage-gated K+ channel KCNB/KCNC)	Potassium;Potassium	Potassium voltage-gated channel subfamily D member 3 OS=Homo sapiens GN=KCND3 PE=1 SV=3;Potassium voltage-gated channel subfamily D member 3 OS=Mus musculus GN=Kcnd3 PE=1 SV=1
GeneID:422255	3529	0	0.01	0	0	0	0	-0.852309972	0.83454559	0.888780229	*	ADP-ribosylation factor-like protein 13A [Gallus gallus]	-	-	K07961	ARL13	http://www.genome.jp/dbget-bin/www_bget?ko:K07961	-	-	KOG0071(U)(GTP-binding ADP-ribosylation factor Arf6 (dArf3))	ADP-ribosylation	ADP-ribosylation factor-like protein 13A OS=Mus musculus GN=Arl13a PE=2 SV=1
GeneID:417623	2263	159.38	144.33	181.85	73.41	53.97	71.5	-1.149248605	8.69E-11	1.44E-09	Down	filamin-interacting protein FAM101B isoform X2 [Gallus gallus];filamin-interacting protein FAM101B isoform X1 [Gallus gallus]	-	-	-	-	-	-	-	-	Refilin-B	Refilin-B OS=Rattus norvegicus GN=Rflnb PE=2 SV=1
GeneID:395657	6042	36.71	52.33	25.94	17.94	16.68	22.56	-0.990993048	5.96E-05	0.000287633	*	spondin-1 [Meleagris gallopavo];spondin-1 [Coturnix japonica]	GO:0007155;GO:0046872;GO:0005578;GO:0005576	cell adhesion;metal ion binding;proteinaceous extracellular matrix;extracellular region	-	-	-	-	-	-	Spondin-1	Spondin-1 OS=Gallus gallus GN=SPON1 PE=2 SV=1
GeneID:423817	7262	5.1	6.37	2.21	1.47	1.59	2.28	-1.308392498	0.000139696	0.000608962	Down	TATA-binding protein-associated factor 172 [Gallus gallus]	-	-	K15192	BTAF1,MOT1	http://www.genome.jp/dbget-bin/www_bget?ko:K15192	-	-	KOG0386(BK)(Chromatin remodeling complex SWI/SNF, component SWI2 and related ATPases (DNA/RNA helicase superfamily))	TATA-binding	TATA-binding protein-associated factor 172 OS=Homo sapiens GN=BTAF1 PE=1 SV=2
GeneID:420669	1670	9.39	8.1	11.06	14.94	18.84	16.48	0.201735208	0.265134044	0.423744718	*	CAG32331.1 hypothetical protein RCJMB04_23c21 [Gallus gallus];Q5ZIW2.1 RecName: Full=CCR4-NOT transcription complex subunit 10 &gt;transcription complex subunit 10 [Gallus gallus] &gt;CCR4-NOT transcription complex subunit 10 isoform X2 [Aquila chrysaetos canadensis]	GO:0006351;GO:0006417;GO:0005634;GO:0031047;GO:0030014;GO:0016020;GO:0006355;GO:0005737	transcription, DNA-templated;regulation of translation;nucleus;gene silencing by RNA;CCR4-NOT complex;membrane;regulation of transcription, DNA-templated;cytoplasm	K12607	CNOT10	http://www.genome.jp/dbget-bin/www_bget?ko:K12607	RNA degradation	ko03018	-	CCR4-NOT	CCR4-NOT transcription complex subunit 10 OS=Gallus gallus GN=CNOT10 PE=2 SV=1
novel.11245	1226	0.58	0.64	0.6	0.29	0.14	0	-2.047717867	0.040637044	0.090361128	*	-	-	-	-	-	-	-	-	-	-	-
GeneID:107054404	4021	0	0.02	0	0	0	0.02	-0.132677638	0.97124206	0.985099248	*	-	-	-	-	-	-	-	-	-	-	-
GeneID:423375	3969	5.46	5.42	3.32	5.23	5.51	6.15	0.04147264	0.8370524	0.890475099	*	protein TMED8 isoform X1 [Gallus gallus]	-	-	-	-	-	-	-	-	Protein	Protein TMED8 OS=Homo sapiens GN=TMED8 PE=1 SV=1
novel.4724	1486	1.23	0.08	4.31	47.01	49.34	39.92	4.631054826	0.000216	0.000899226	Up	-	-	-	-	-	-	-	-	-	-	-
GeneID:427679	2023	13.06	14.63	12.42	10.17	6.56	10.15	-0.536728145	0.008797968	0.023900237	*	CAG32243.1 hypothetical protein RCJMB04_20k18 [Gallus gallus];2 [Gallus gallus] &gt;phosphomannomutase 2, partial [Meleagris gallopavo]	GO:0009298;GO:0005737;GO:0016853;GO:0004615	GDP-mannose biosynthetic process;cytoplasm;isomerase activity;phosphomannomutase activity	K17497	PMM	http://www.genome.jp/dbget-bin/www_bget?ko:K17497	Amino sugar and nucleotide sugar metabolism;Fructose and mannose metabolism	ko00520,ko00051	KOG3189(I)(Phosphomannomutase)	Phosphomannomutase	Phosphomannomutase 2 OS=Macaca fascicularis GN=PMM2 PE=2 SV=1
GeneID:427895	553	37.06	29.73	46.91	70.93	86.48	59.31	1.071461108	0.000130721	0.0005738	Up	histone H2A-IV-like [Gallus gallus]	GO:0000786;GO:0003677;GO:0046982;GO:0006342;GO:0000790;GO:0005634;GO:0070062;GO:0005694	nucleosome;DNA binding;protein heterodimerization activity;chromatin silencing;nuclear chromatin;nucleus;extracellular exosome;chromosome	K11251	H2A	http://www.genome.jp/dbget-bin/www_bget?ko:K11251	Necroptosis	ko04217	-	Histone	Histone H2A-IV OS=Gallus gallus PE=1 SV=2
GeneID:112532781	4164	0.11	0.2	0.04	0.17	0.22	0.3	1.051259412	0.125881717	0.232718039	*	-	-	-	-	-	-	-	-	-	-	-
novel.20502	519	0.36	0.37	2.64	0.75	1.58	1.24	0.194192715	0.857420552	0.903464932	*	-	-	-	-	-	-	-	-	KOG0516(Z)(Dystonin, GAS (Growth-arrest-specific protein), and related proteins)	Microtubule-actin	Microtubule-actin cross-linking factor 1, isoforms 1/2/3/5 OS=Homo sapiens GN=MACF1 PE=1 SV=4
GeneID:418569	7584	24.76	26.58	17.72	13.32	11.92	14.53	-0.846307097	1.77E-05	9.73E-05	*	probable ubiquitin carboxyl-terminal hydrolase FAF-X isoform X3 [Gallus gallus];probable ubiquitin carboxyl-terminal hydrolase FAF-X isoform X2 [Gallus gallus];probable ubiquitin carboxyl-terminal hydrolase FAF-X isoform X1 [Gallus gallus]	GO:0006511;GO:0016477;GO:0016579;GO:0036459;GO:0016787;GO:0005737	ubiquitin-dependent protein catabolic process;cell migration;protein deubiquitination;thiol-dependent ubiquitinyl hydrolase activity;hydrolase activity;cytoplasm	K11840	USP9_24	http://www.genome.jp/dbget-bin/www_bget?ko:K11840	-	-	KOG1866(O)(Ubiquitin carboxyl-terminal hydrolase);KOG1863(O)(Ubiquitin carboxyl-terminal hydrolase)	Probable;Probable	Probable ubiquitin carboxyl-terminal hydrolase FAF-X OS=Homo sapiens GN=USP9X PE=1 SV=3;Probable ubiquitin carboxyl-terminal hydrolase FAF-X OS=Mus musculus GN=Usp9x PE=1 SV=2
GeneID:101751434	2146	1.47	1.41	1.89	0.17	0	0.23	-3.552064731	1.11E-08	1.24E-07	Down	putative all-trans-retinol 13,14-reductase [Gallus gallus]	-	-	K09516	RETSAT	http://www.genome.jp/dbget-bin/www_bget?ko:K09516	Retinol metabolism	ko00830	KOG0029(Q)(Amine oxidase)	Putative	Putative all-trans-retinol 13,14-reductase OS=Danio rerio GN=retsat PE=2 SV=1
GeneID:769986	1658	19.24	17.5	21.58	48.84	51.87	44.83	1.376354863	1.26E-12	2.72E-11	Up	gamma-secretase subunit Aph-1b [Gallus gallus]	GO:0043085;GO:0016485;GO:0016021	positive regulation of catalytic activity;protein processing;integral component of membrane	K06172	APH1	http://www.genome.jp/dbget-bin/www_bget?ko:K06172	Notch signaling pathway	ko04330	KOG3972(S)(Predicted membrane protein)	Gamma-secretase	Gamma-secretase subunit Aph-1b OS=Danio rerio GN=aph1b PE=2 SV=1
GeneID:424278	2821	10.3	8.62	8.34	11.38	10.09	14.16	0.428432171	0.013524595	0.034836176	*	ATP-dependent RNA helicase DDX18 [Gallus gallus]	GO:0005730;GO:0016020;GO:0004004;GO:0010501;GO:0016787;GO:0044822;GO:0003676;GO:0000166;GO:0005524;GO:0004386;GO:0003723	nucleolus;membrane;ATP-dependent RNA helicase activity;RNA secondary structure unwinding;hydrolase activity;RNA binding;nucleic acid binding;nucleotide binding;ATP binding;helicase activity;RNA binding	K13179	DDX18,HAS1	http://www.genome.jp/dbget-bin/www_bget?ko:K13179	-	-	KOG0342(A)(ATP-dependent RNA helicase pitchoune)	ATP-dependent	ATP-dependent RNA helicase DDX18 OS=Mus musculus GN=Ddx18 PE=1 SV=1
GeneID:415398	4526	12.57	11.79	7.51	4.71	3.68	5.83	-1.115544969	1.24E-06	8.95E-06	Down	unconventional myosin-Ie isoform X2 [Gallus gallus];unconventional myosin-Ie isoform X1 [Gallus gallus]	GO:0006897;GO:0003779;GO:0042623;GO:0035166;GO:0032836;GO:0051015;GO:0070062;GO:0001822;GO:0003774;GO:0045334;GO:0000166;GO:0005911;GO:0030097;GO:0005524;GO:0048008;GO:0005516;GO:0005903;GO:0001570;GO:0006807;GO:0035091;GO:0016459;GO:0072015;GO:0005737;GO:0003094;GO:0005856;GO:0005912	endocytosis;actin binding;ATPase activity, coupled;post-embryonic hemopoiesis;glomerular basement membrane development;actin filament binding;extracellular exosome;kidney development;motor activity;clathrin-coated endocytic vesicle;nucleotide binding;cell-cell junction;hemopoiesis;ATP binding;platelet-derived growth factor receptor signaling pathway;calmodulin binding;brush border;vasculogenesis;…	K10356	MYO1	http://www.genome.jp/dbget-bin/www_bget?ko:K10356	-	-	KOG0162(Z)(Myosin class I heavy chain);KOG0164(Z)(Myosin class I heavy chain)	Unconventional	Unconventional myosin-Ie OS=Homo sapiens GN=MYO1E PE=1 SV=2
GeneID:424050	13194	5.35	5.77	4.28	2.6	1.96	2.81	-1.174666045	2.81E-08	2.91E-07	Down	XP_015144975.1 PREDICTED: E3 ubiquitin-protein ligase HECW2 [Gallus gallus];E3 ubiquitin-protein ligase HECW2 [Gallus gallus] &gt	GO:0005737;GO:0016874;GO:0042787;GO:0004842;GO:0005634	cytoplasm;ligase activity;protein ubiquitination involved in ubiquitin-dependent protein catabolic process;ubiquitin-protein transferase activity;nucleus	K12168	HECW2	http://www.genome.jp/dbget-bin/www_bget?ko:K12168	-	-	KOG0940(O)(Ubiquitin protein ligase RSP5/NEDD4)	E3;E3	E3 ubiquitin-protein ligase HECW2 OS=Homo sapiens GN=HECW2 PE=1 SV=2;E3 ubiquitin-protein ligase HECW2 OS=Mus musculus GN=Hecw2 PE=1 SV=1
GeneID:100857394	2398	0.37	0.32	0.37	0.1	0.12	0.17	-1.475720044	0.032721746	0.075287018	*	LOW QUALITY PROTEIN: alpha-2-macroglobulin-like [Gallus gallus]	-	-	K03910	A2M	http://www.genome.jp/dbget-bin/www_bget?ko:K03910	Complement and coagulation cascades	ko04610	KOG1366(O)(Alpha-macroglobulin)	Alpha-2-macroglobulin	Alpha-2-macroglobulin OS=Homo sapiens GN=A2M PE=1 SV=3
novel.4531	1204	0.41	1.03	1.11	0.84	1.12	0.92	0.228061358	0.700166731	0.826290652	*	-	-	-	-	-	-	-	-	-	-	-
GeneID:396217	3311	1.37	2.09	0.61	0.71	0.68	0.83	-0.940572903	0.03059142	0.07106332	*	myelin basic protein isoform X2 [Gallus gallus];myelin basic protein isoform X1 [Gallus gallus] &gt;XP_015137859.1 PREDICTED: myelin basic protein isoform X1 [Gallus gallus];XP_015137858.1 PREDICTED: myelin basic protein isoform X1 [Gallus gallus] &gt;XP_015137857.1 PREDICTED: myelin basic protein isoform X1 [Gallus gallus] &gt	GO:0009636;GO:0016020;GO:0033269;GO:0019911;GO:0002020;GO:0042552;GO:0043209;GO:0021762;GO:0071944;GO:0043025;GO:0005886;GO:0007417;GO:0043218;GO:0061024;GO:0042995	response to toxic substance;membrane;internode region of axon;structural constituent of myelin sheath;protease binding;myelination;myelin sheath;substantia nigra development;cell periphery;neuronal cell body;plasma membrane;central nervous system development;compact myelin;membrane organization;cell projection	K17269	MBP	http://www.genome.jp/dbget-bin/www_bget?ko:K17269	-	-	-	Myelin;Myelin	Myelin basic protein OS=Gallus gallus GN=MBP PE=1 SV=2;Myelin basic protein OS=Homo sapiens GN=MBP PE=1 SV=3
GeneID:112532560	670	0.02	0.35	0	0	0	0.51	0.589675299	0.844852256	0.895488995	*	-	-	-	-	-	-	-	-	-	-	-
GeneID:395685	2403	205.03	212.37	165.54	175.85	131.25	185.72	-0.518076958	0.009281142	0.025051148	*	repeat and SOCS box-containing protein 1 [Gallus gallus] &gt;AAD28807.1 SOCS box-containing WD protein SWiP-1 [Gallus gallus]	GO:0035556;GO:0016567;GO:0005622	intracellular signal transduction;protein ubiquitination;intracellular	K10341	WSB1	http://www.genome.jp/dbget-bin/www_bget?ko:K10341	-	-	KOG0291(A)(WD40-repeat-containing subunit of the 18S rRNA processing complex)	WD	WD repeat and SOCS box-containing protein 1 OS=Homo sapiens GN=WSB1 PE=1 SV=1
GeneID:769274	4279	0	0	0	0	0	0.01	1.071243379	0.792913456	0.881612668	*	urocortin-3 [Gallus gallus] &gt;AGC65587.1 urocortin 3 precursor [Gallus gallus]	GO:0007586;GO:0005615;GO:0005576;GO:0005179;GO:0006950;GO:0051431	digestion;extracellular space;extracellular region;hormone activity;response to stress;corticotropin-releasing hormone receptor 2 binding	K05257	UCN2_3	http://www.genome.jp/dbget-bin/www_bget?ko:K05257	Neuroactive ligand-receptor interaction	ko04080	-	Urocortin-3	Urocortin-3 OS=Homo sapiens GN=UCN3 PE=1 SV=2
GeneID:417056	2576	2.73	2.97	2.26	1.04	0.83	2.13	-0.962547617	0.007624209	0.021066171	*	class I histocompatibility antigen, F10 alpha chain-like [Gallus gallus]	-	-	K06751	MHC1	http://www.genome.jp/dbget-bin/www_bget?ko:K06751	Endocytosis;Phagosome;Cell adhesion molecules (CAMs);Antigen processing and presentation;Natural killer cell mediated cytotoxicity	ko04144,ko04145,ko04514,ko04612,ko04650	-	Class	Class I histocompatibility antigen, F10 alpha chain OS=Gallus gallus PE=2 SV=1
GeneID:421274	2975	13.44	11.7	16.52	14.3	12.48	15.18	-0.063376547	0.822919861	0.888780229	*	centrosomal protein of 68 kDa isoform X1 [Gallus gallus];centrosomal protein of 68 kDa isoform X2 [Gallus gallus]	-	-	K16764	CEP68	http://www.genome.jp/dbget-bin/www_bget?ko:K16764	-	-	-	Centrosomal	Centrosomal protein of 68 kDa OS=Pongo abelii GN=CEP68 PE=2 SV=1
GeneID:101750112	3125	13.63	11.29	15.11	13.18	16.23	15.99	-0.953319377	6.17E-05	0.000296817	*	XP_015137547.1 PREDICTED: phthiocerol/phenolphthiocerol synthesis polyketide synthase type I PpsD-like isoform X1 [Gallus gallus];phthioceranic/hydroxyphthioceranic acid synthase-like [Gallus gallus];phthiocerol/phenolphthiocerol synthesis polyketide synthase type I PpsD-like isoform X1 [Gallus gallus] &gt	-	-	-	-	-	-	-	KOG1394(IQ)(3-oxoacyl-(acyl-carrier-protein) synthase (I and II));KOG1202(I)(Animal-type fatty acid synthase and related proteins)	Mycocerosic;Polyketide;Hybrid;Polyketide	Mycocerosic acid synthase OS=Mycobacterium bovis (strain ATCC BAA-935 / AF2122/97) GN=mas PE=1 SV=2;Polyketide synthase PksL OS=Bacillus subtilis (strain 168) GN=pksL PE=1 SV=3;Hybrid PKS-NRPS synthetase apdA OS=Emericella nidulans (strain FGSC A4 / ATCC 38163 / CBS 112.46 / NRRL 194 / M139) GN=apdA PE=2 SV=1;Polyketide synthase PksJ OS=Bacillus subtilis (strain 168) GN=pksJ PE=1 SV=3
GeneID:374018	1916	205.69	179.34	244.51	292.22	289.46	279.74	0.50139172	0.008324951	0.022796374	*	AAG18430.1 integrin-linked kinase [Gallus gallus];protein kinase [Gallus gallus] &gt	GO:0005524;GO:0008284;GO:0030054;GO:0016301;GO:0019901;GO:0090263;GO:0010761;GO:0005654;GO:0004674;GO:0004672;GO:0007229;GO:0016020;GO:0016310;GO:0001658;GO:2000178;GO:0014044;GO:0003151;GO:0005925;GO:0005737;GO:0021675;GO:0030027	ATP binding;positive regulation of cell proliferation;cell junction;kinase activity;protein kinase binding;positive regulation of canonical Wnt signaling pathway;fibroblast migration;nucleoplasm;protein serine/threonine kinase activity;protein kinase activity;integrin-mediated signaling pathway;membrane;phosphorylation;branching involved in ureteric bud morphogenesis;negative regulation of neural…	K06272	ILK	http://www.genome.jp/dbget-bin/www_bget?ko:K06272	Focal adhesion;Axon guidance;PPAR signaling pathway	ko04510,ko04360,ko03320	KOG0195(T)(Integrin-linked kinase)	Integrin-linked	Integrin-linked protein kinase OS=Bos taurus GN=ILK PE=2 SV=1
GeneID:429762	833	14.45	8.45	23.31	36.85	32.49	35.12	1.229253514	0.000434428	0.00167717	Up	XP_015156818.1 PREDICTED: putative N-acetyltransferase 8B [Gallus gallus] &gt;putative N-acetyltransferase 8B [Gallus gallus] &gt;8B (GCN5-related, putative, gene/pseudogene) [Gallus gallus];XP_015156819.1 PREDICTED: putative N-acetyltransferase 8B [Gallus gallus]	-	-	-	-	-	-	-	-	Putative	Putative N-acetyltransferase 8B OS=Homo sapiens GN=NAT8B PE=5 SV=1
GeneID:396256	2361	0.58	0.41	0.72	0.83	0.79	0.68	0.146917604	0.75996249	0.873942616	*	calcitonin gene-related peptide 2 isoform X1 [Anser cygnoides domesticus] &gt;XP_013033244.1 PREDICTED: calcitonin gene-related peptide 2 isoform X1 [Anser cygnoides domesticus];calcitonin gene-related peptide isoform X4 [Coturnix japonica];calcitonin gene-related peptide 2 isoform X2 [Anser cygnoides domesticus]	GO:0005576;GO:0005179	extracellular region;hormone activity	K12332	CALCA	http://www.genome.jp/dbget-bin/www_bget?ko:K12332	Vascular smooth muscle contraction	ko04270	-	Calcitonin;Calcitonin	Calcitonin OS=Gallus gallus GN=CALCA PE=1 SV=2;Calcitonin gene-related peptide OS=Gallus gallus GN=CALCA PE=2 SV=2
GeneID:100857506	3036	0.12	0.16	0.18	0.27	0.33	0.45	1.06141874	0.064308707	0.133163931	*	serine/threonine-protein kinase Nek11 isoform X1 [Gallus gallus];serine/threonine-protein kinase Nek11 isoform X2 [Gallus gallus]	-	-	K08857	NEK	http://www.genome.jp/dbget-bin/www_bget?ko:K08857	-	-	KOG0589(R)(Serine/threonine protein kinase);KOG0591(D)(NIMA (never in mitosis)-related G2-specific serine/threonine protein kinase)	Serine/threonine-protein	Serine/threonine-protein kinase Nek11 OS=Homo sapiens GN=NEK11 PE=1 SV=2
novel.427	1051	0.49	0.28	0.3	0.47	0.34	0.5	0.360134401	0.656582721	0.798422712	*	-	-	-	-	-	-	-	-	-	-	-
GeneID:421910	2045	0.19	0.1	0.01	0.25	0.19	0.11	-1.359245921	0.117292786	0.219763228	*	protein FAM150B isoform X1 [Apteryx australis mantelli] &gt;XP_013808397.1 PREDICTED: protein FAM150B isoform X1 [Apteryx australis mantelli];XP_013808395.1 PREDICTED: protein FAM150B isoform X1 [Apteryx australis mantelli] &gt;LOW QUALITY PROTEIN: protein FAM150B [Aptenodytes forsteri]	-	-	-	-	-	-	-	-	Protein	Protein FAM150B OS=Mus musculus GN=Fam150b PE=2 SV=3
GeneID:415303	1775	43.35	35.84	53.24	55.81	64.01	48.8	0.297685771	0.193779241	0.331784554	*	stomatin-like protein 1 isoform X2 [Gallus gallus];protein 1 [Gallus gallus];stomatin-like protein 1 isoform X1 [Gallus gallus];stomatin-like protein 1 isoform X3 [Gallus gallus]	GO:0016020;GO:0016021	membrane;integral component of membrane	-	-	-	-	-	KOG2621(C)(Prohibitins and stomatins of the PID superfamily)	Stomatin-like	Stomatin-like protein 1 OS=Homo sapiens GN=STOML1 PE=1 SV=1
GeneID:395850	1568	0.29	0.2	0.03	0.11	0.03	0.24	-0.394273422	0.747574151	0.864232915	*	AAC33733.1 matrix metalloproteinase [Gallus gallus];metalloproteinase-27 precursor [Gallus gallus] &gt	GO:0005509;GO:0004222;GO:0008270;GO:0008237;GO:0006508;GO:0016787;GO:0046872;GO:0031012;GO:0008233	calcium ion binding;metalloendopeptidase activity;zinc ion binding;metallopeptidase activity;proteolysis;hydrolase activity;metal ion binding;extracellular matrix;peptidase activity	K08005	MMP27	http://www.genome.jp/dbget-bin/www_bget?ko:K08005	-	-	-	Matrix	Matrix metalloproteinase-27 OS=Tupaia belangeri GN=MMP27 PE=2 SV=1
GeneID:107053557	6749	0.14	0.17	0.09	0.13	0.13	0.41	0.776886894	0.193695035	0.33169239	*	-	-	-	-	-	-	-	-	-	-	-
GeneID:771539	1045	37.04	30.51	43.66	61	63.62	54.64	0.750002887	0.000600576	0.002234234	*	phosphate-mannose biosynthesis regulatory protein [Gallus gallus] &gt;CAG31845.1 hypothetical protein RCJMB04_12c23 [Gallus gallus]	GO:0019348;GO:0031647;GO:0016020;GO:0033185;GO:0005789;GO:0030176;GO:0016021;GO:0035269;GO:0000506;GO:0030234;GO:0004582;GO:0006506	dolichol metabolic process;regulation of protein stability;membrane;dolichol-phosphate-mannose synthase complex;endoplasmic reticulum membrane;integral component of endoplasmic reticulum membrane;integral component of membrane;protein O-linked mannosylation;glycosylphosphatidylinositol-N-acetylglucosaminyltransferase (GPI-GnT) complex;enzyme regulator activity;dolichyl-phosphate beta-D-mannosyltr…	K09658	DPM2	http://www.genome.jp/dbget-bin/www_bget?ko:K09658	Glycosylphosphatidylinositol(GPI)-anchor biosynthesis;N-Glycan biosynthesis	ko00563,ko00510	-	Dolichol	Dolichol phosphate-mannose biosynthesis regulatory protein OS=Mus musculus GN=Dpm2 PE=3 SV=3
GeneID:107055051	4582	0.11	0.02	0	0	0	0	-4.431741544	0.080300148	0.160742553	*	-	-	-	-	-	-	-	-	-	-	-
GeneID:107052880	7398	0.01	0	0	0	0	0	-0.852309972	0.83454559	0.888780229	*	-	-	-	-	-	-	-	-	-	-	-
novel.10957	383	0	0	0.4	0.84	0.38	0.67	2.310771285	0.321353509	0.489578377	*	-	-	-	-	-	-	-	-	-	-	-
GeneID:415708	2126	87.19	84.98	82.92	104.79	91.84	111.36	0.261271685	0.039651073	0.088563138	*	receptor-interacting serine/threonine-protein kinase 2 isoform X3 [Gallus gallus];receptor-interacting serine/threonine-protein kinase 2 isoform X1 [Gallus gallus]	-	-	K08846	RIPK2	http://www.genome.jp/dbget-bin/www_bget?ko:K08846	NOD-like receptor signaling pathway;Neurotrophin signaling pathway	ko04621,ko04722	KOG0192(T)(Tyrosine kinase specific for activated (GTP-bound) p21cdc42Hs)	Receptor-interacting;Receptor-interacting	Receptor-interacting serine/threonine-protein kinase 2 OS=Mus musculus GN=Ripk2 PE=1 SV=1;Receptor-interacting serine/threonine-protein kinase 2 OS=Homo sapiens GN=RIPK2 PE=1 SV=2
GeneID:374124	1033	0.06	0.06	0.05	0.3	0.29	0.15	2.256841181	0.111714771	0.211046405	*	P28238.2 RecName: Full=Lens fiber major intrinsic protein; AltName: Full=MIP26; AltName: Full=Aquaporin-0; Short=AQP0; Short=MP26 &gt;AAL82573.1 lens major intrinsic protein [Gallus gallus];fiber major intrinsic protein [Gallus gallus] &gt	GO:0006833;GO:0005515;GO:0005212;GO:0015250;GO:0034220;GO:0009992;GO:0051289;GO:1990349;GO:0015793;GO:0016020;GO:0016324;GO:0016021;GO:0005783;GO:0005215;GO:0005921;GO:0006810;GO:0005887;GO:0045785;GO:0005243;GO:0005886;GO:0007601;GO:0002088;GO:0015254;GO:0030054	water transport;protein binding;structural constituent of eye lens;water channel activity;ion transmembrane transport;cellular water homeostasis;protein homotetramerization;gap junction-mediated intercellular transport;glycerol transport;membrane;apical plasma membrane;integral component of membrane;endoplasmic reticulum;transporter activity;gap junction;transport;integral component of plasma mem…	K09863	AQP0,MIP	http://www.genome.jp/dbget-bin/www_bget?ko:K09863	-	-	KOG0223(G)(Aquaporin (major intrinsic protein family))	Lens	Lens fiber major intrinsic protein OS=Gallus gallus GN=MIP PE=1 SV=2
novel.12116	1141	1.17	1.71	1.46	3.76	3.46	2.99	1.300710972	0.000404631	0.00157345	Up	protein A306_00816 [Columba livia]	-	-	K16340	PHLPP	http://www.genome.jp/dbget-bin/www_bget?ko:K16340	PI3K-Akt signaling pathway	ko04151	-	-	-
GeneID:416566	2301	0	0	0	0.09	0.19	0	4.782593771	0.044475636	0.097562619	*	aquaporin-8 [Gallus gallus]	-	-	K09869	AQP8	http://www.genome.jp/dbget-bin/www_bget?ko:K09869	Bile secretion	ko04976	KOG0223(G)(Aquaporin (major intrinsic protein family))	Aquaporin-8	Aquaporin-8 OS=Mus musculus GN=Aqp8 PE=2 SV=1
GeneID:395498	1357	429.9	439.79	535.69	608.99	582.78	578.08	0.511982112	0.007579395	0.020963931	*	voltage-dependent anion-selective channel protein 2 [Struthio camelus australis];voltage-dependent anion-selective channel protein 2 isoform X1 [Anser cygnoides domesticus];voltage-dependent anion-selective channel protein 2 isoform X1 [Gallus gallus]	-	-	K15040	VDAC2	http://www.genome.jp/dbget-bin/www_bget?ko:K15040	Ferroptosis;Necroptosis;Calcium signaling pathway;cGMP - PKG signaling pathway;NOD-like receptor signaling pathway	ko04216,ko04217,ko04020,ko04022,ko04621	KOG3126(P)(Porin/voltage-dependent anion-selective channel protein)	Voltage-dependent	Voltage-dependent anion-selective channel protein 2 OS=Meleagris gallopavo GN=VDAC2 PE=1 SV=1
GeneID:421630	1844	0.38	0.36	0.42	0.03	0.11	0	-2.967551823	0.005538717	0.015937638	Down	protein phosphatase 1 regulatory subunit 14C isoform X1 [Gallus gallus];protein phosphatase 1 regulatory subunit 14C isoform X2 [Gallus gallus];protein phosphatase 1 regulatory subunit 14C [Trichechus manatus latirostris]	GO:0005737;GO:0042325;GO:0004865;GO:0043086	cytoplasm;regulation of phosphorylation;protein serine/threonine phosphatase inhibitor activity;negative regulation of catalytic activity	K17556	PPP1R14C,KEPI	http://www.genome.jp/dbget-bin/www_bget?ko:K17556	-	-	-	Protein	Protein phosphatase 1 regulatory subunit 14C OS=Rattus norvegicus GN=Ppp1r14c PE=1 SV=1
GeneID:107053100	4533	1.36	1.19	1.2	1.05	0.8	1.15	-0.282877886	0.253300391	0.408603658	*	basic proline-rich protein-like [Gallus gallus]	-	-	-	-	-	-	-	-	-	-
GeneID:101747595	9131	34.09	36.88	21.57	15.6	13.98	15.71	-0.983536881	1.47E-06	1.04E-05	*	-	-	-	-	-	-	-	-	-	-	-
novel.4944	446	0	0	0.48	0	0.99	0	1.256412567	0.690495792	0.817664322	*	-	-	-	-	-	-	-	-	-	-	-
GeneID:421311	3610	18.32	27.17	8.88	4.76	3.69	4.99	-1.93118309	1.39E-09	1.85E-08	Down	glycerophosphocholine phosphodiesterase GPCPD1 isoform X3 [Gallus gallus];glycerophosphocholine phosphodiesterase GPCPD1 isoform X1 [Gallus gallus] &gt;glycerophosphocholine phosphodiesterase GPCPD1 isoform X2 [Gallus gallus];XP_015139406.1 PREDICTED: glycerophosphocholine phosphodiesterase GPCPD1 isoform X1 [Gallus gallus];XP_004935341.1 PREDICTED: glycerophosphocholine phosphodiesterase GPCPD1 …	GO:2001070;GO:0008889;GO:0006629;GO:0046475;GO:0030246;GO:0008081;GO:0030643;GO:0047389	starch binding;glycerophosphodiester phosphodiesterase activity;lipid metabolic process;glycerophospholipid catabolic process;carbohydrate binding;phosphoric diester hydrolase activity;cellular phosphate ion homeostasis;glycerophosphocholine phosphodiesterase activity	K18695	GPCPD1	http://www.genome.jp/dbget-bin/www_bget?ko:K18695	Glycerophospholipid metabolism	ko00564	KOG2421(R)(Predicted starch-binding protein)	Glycerophosphocholine	Glycerophosphocholine phosphodiesterase GPCPD1 OS=Homo sapiens GN=GPCPD1 PE=1 SV=2
GeneID:100858941	8427	0.55	0.64	0.31	0.64	0.64	0.74	0.487572008	0.111246562	0.21040899	*	uncharacterized protein LOC100858941 isoform X4 [Gallus gallus];uncharacterized protein LOC100858941 isoform X3 [Gallus gallus];uncharacterized protein LOC100858941 isoform X1 [Gallus gallus]	-	-	-	-	-	-	-	-	-	-
GeneID:100857342	1435	204.14	199.47	302.92	416.06	507.76	337.83	0.835441669	0.000478926	0.001830199	*	nanos homolog 1 [Gallus gallus]	-	-	K18741	NANOS1,NOS1	http://www.genome.jp/dbget-bin/www_bget?ko:K18741	-	-	KOG4602(R)(Nanos and related proteins)	Nanos	Nanos homolog 1 OS=Mus musculus GN=Nanos1 PE=2 SV=2
GeneID:419926	1046	39.72	35.39	49.38	62.59	61.77	56.7	0.572489296	0.006424054	0.018154273	*	CAG31604.1 hypothetical protein RCJMB04_8k10 [Gallus gallus];mediator of RNA polymerase II transcription subunit 20 isoform X1 [Gallus gallus]; AltName: Full=Mediator complex subunit 20; AltName: Full=TRF-proximal protein homolog &gt;of RNA polymerase II transcription subunit 20 [Gallus gallus] &gt;Q5ZKY9.1 RecName: Full=Mediator of RNA polymerase II transcription subunit 20	GO:0016592;GO:0006351;GO:0005634;GO:0006355;GO:0003713;GO:0001104;GO:0006357	mediator complex;transcription, DNA-templated;nucleus;regulation of transcription, DNA-templated;transcription coactivator activity;RNA polymerase II transcription cofactor activity;regulation of transcription from RNA polymerase II promoter	K13528	MED20	http://www.genome.jp/dbget-bin/www_bget?ko:K13528	-	-	KOG4309(K)(Transcription mediator-related factor)	Mediator	Mediator of RNA polymerase II transcription subunit 20 OS=Gallus gallus GN=MED20 PE=2 SV=1
GeneID:107057264	1068	0.19	0.27	0.1	0	0.21	0.27	0.033307759	0.982570958	0.988002509	*	coiled-coil domain-containing protein 81-like [Gallus gallus]	-	-	-	-	-	-	-	-	-	-
GeneID:395414	1933	100.24	96.87	106.14	181.6	167.24	180.14	0.851636108	1.59E-09	2.10E-08	*	CAB94911.1 T-complex protein 1 delta subunit [Gallus gallus];protein 1 subunit delta [Gallus gallus] &gt	GO:0006457;GO:0000166;GO:0005524;GO:0007339;GO:0005874;GO:0070062;GO:0005832;GO:0005654;GO:0002199;GO:0044297;GO:1901998;GO:0044822;GO:0005813;GO:0051082;GO:0005737	protein folding;nucleotide binding;ATP binding;binding of sperm to zona pellucida;microtubule;extracellular exosome;chaperonin-containing T-complex;nucleoplasm;zona pellucida receptor complex;cell body;toxin transport;RNA binding;centrosome;unfolded protein binding;cytoplasm	K09496	CCT4	http://www.genome.jp/dbget-bin/www_bget?ko:K09496	-	-	KOG0357(O)(Chaperonin complex component, TCP-1 epsilon subunit (CCT5))	T-complex	T-complex protein 1 subunit delta OS=Homo sapiens GN=CCT4 PE=1 SV=4
GeneID:112530111	16518	0	0	0	0	0	0	0.104310459	0.969380884	0.983908765	*	-	-	-	-	-	-	-	-	-	-	-
GeneID:107054678	3862	0.01	0.07	0.01	0.38	0.34	0.34	3.571601217	7.43E-06	4.44E-05	Up	-	-	-	-	-	-	-	-	-	-	-
GeneID:419779	1875	1.57	1.56	0.81	2.05	2.42	2.62	0.896784051	0.010442871	0.027812677	*	myelin protein zero-like protein 2 isoform X1 [Gallus gallus];myelin protein zero-like protein 2 isoform X2 [Gallus gallus]	GO:0016020;GO:0016337;GO:0016021	membrane;single organismal cell-cell adhesion;integral component of membrane	-	-	-	-	-	-	Myelin	Myelin protein zero-like protein 2 OS=Bos taurus GN=MPZL2 PE=2 SV=1
novel.6425	511	0	0.19	0	0	0	0.16	0.109470707	0.978596963	0.985410422	*	-	-	-	-	-	-	-	-	-	-	-
GeneID:423104	5367	5.36	5.83	2.82	3.69	2.71	3.98	-0.450020098	0.116810543	0.219060582	*	tetraspanin-4 isoform X3 [Lepidothrix coronata];XP_015142183.1 PREDICTED: tetraspanin-4 isoform X1 [Gallus gallus] &gt;tetraspanin-4 isoform X2 [Anser cygnoides domesticus];XP_015142185.1 PREDICTED: tetraspanin-4 isoform X1 [Gallus gallus] &gt;tetraspanin-4 isoform X1 [Anas platyrhynchos];XP_015142186.1 PREDICTED: tetraspanin-4 isoform X1 [Gallus gallus] &gt;tetraspanin-4 isoform X4 [Anser cygnoi…	GO:0005886;GO:0005887;GO:0007166;GO:0016021;GO:0016020;GO:0003823;GO:0005178;GO:0031982;GO:0006461;GO:0005925	plasma membrane;integral component of plasma membrane;cell surface receptor signaling pathway;integral component of membrane;membrane;antigen binding;integrin binding;vesicle;protein complex assembly;focal adhesion	K17294	TSPAN4	http://www.genome.jp/dbget-bin/www_bget?ko:K17294	-	-	KOG3882(R)(Tetraspanin family integral membrane protein)	Tetraspanin-4	Tetraspanin-4 OS=Mus musculus GN=Tspan4 PE=1 SV=1
GeneID:39105247	1143	3975.03	3653.98	5620.6	6893.21	6444.17	7391.2	0.699381297	0.00131855	0.004506199	*	b (mitochondrion) [Gallus gallus] &gt;1BCC_C Chain C, Cytochrome Bc1 Complex From Chicken &gt;3H1I_P Chain P, Stigmatellin And Antimycin Bound Cytochrome Bc1 Complex From Chicken &gt;3L72_P Chain P, Chicken Cytochrome Bc1 Complex With Kresoxym-i-dimethyl Bound &gt;ADB06879.1 cytochrome b (mitochondrion) [Gallus gallus] &gt; AltName: Full=Complex III subunit 3;2BCC_C Chain C, Stigmatellin-bound Cy…	GO:0006122;GO:0016021;GO:0005743;GO:0022904;GO:0016491;GO:0046872;GO:0005737;GO:1902600;GO:0045275;GO:0070469;GO:0020037;GO:0055114;GO:0008121;GO:0009055;GO:0016020;GO:0005750;GO:0006979;GO:0005739	mitochondrial electron transport, ubiquinol to cytochrome c;integral component of membrane;mitochondrial inner membrane;respiratory electron transport chain;oxidoreductase activity;metal ion binding;cytoplasm;hydrogen ion transmembrane transport;respiratory chain complex III;respiratory chain;heme binding;oxidation-reduction process;ubiquinol-cytochrome-c reductase activity;electron carrier activ…	K00412	CYTB,petB	http://www.genome.jp/dbget-bin/www_bget?ko:K00412	Two-component system;Oxidative phosphorylation;Cardiac muscle contraction	ko02020,ko00190,ko04260	KOG4663(C)(Cytochrome b)	Cytochrome	Cytochrome b OS=Gallus gallus GN=MT-CYB PE=1 SV=1
GeneID:426233	1399	16.26	15.21	20.57	40.48	37.56	39.76	1.23029662	7.84E-10	1.10E-08	Up	ribosomal protein L45, mitochondrial [Gallus gallus]	-	-	K17426	MRPL45	http://www.genome.jp/dbget-bin/www_bget?ko:K17426	-	-	KOG4599(J)(Putative mitochondrial/chloroplast ribosomal protein L45)	39S	39S ribosomal protein L45, mitochondrial OS=Xenopus laevis GN=mrpl45 PE=2 SV=1
GeneID:771869	3414	21.58	21.3	24.53	17.2	14.99	16.11	-0.475761564	0.0038074	0.011480583	*	F-box/LRR-repeat protein 20 isoform X1 [Gallus gallus];protein CB1_000261020 [Camelus ferus];protein product [Homo sapiens];F-box/LRR-repeat protein 20 isoform X2 [Gallus gallus];F-box/LRR-repeat protein 20 isoform X3 [Gallus gallus]	GO:0001662;GO:0005737	behavioral fear response;cytoplasm	K10268	FBXL2_20	http://www.genome.jp/dbget-bin/www_bget?ko:K10268	-	-	KOG4341(R)(F-box protein containing LRR)	F-box/LRR-repeat	F-box/LRR-repeat protein 20 OS=Bos taurus GN=FBXL20 PE=2 SV=2
GeneID:107054783	1722	0	0.03	0	0	0	0	-0.852309972	0.83454559	0.888780229	*	-	-	-	-	-	-	-	-	-	-	-
GeneID:386580	4651	2.06	1.58	1.21	2.03	2.32	2.56	0.563746271	0.022769605	0.054944436	*	tyrosine-protein phosphatase C precursor [Gallus gallus] &gt;receptor-type tyrosine-protein phosphatase C isoform X3 [Gallus gallus];receptor-type tyrosine-protein phosphatase C isoform X6 [Gallus gallus];receptor-type tyrosine-protein phosphatase C isoform X4 [Gallus gallus];receptor-type tyrosine-protein phosphatase C isoform X5 [Gallus gallus];receptor-type tyrosine-protein phosphatase C isofo…	-	-	K06478	PTPRC,CD45	http://www.genome.jp/dbget-bin/www_bget?ko:K06478	Cell adhesion molecules (CAMs);Fc gamma R-mediated phagocytosis;T cell receptor signaling pathway	ko04514,ko04666,ko04660	KOG4228(T)(Protein tyrosine phosphatase)	Receptor-type	Receptor-type tyrosine-protein phosphatase C OS=Homo sapiens GN=PTPRC PE=1 SV=2
GeneID:107049666	1380	9.21	6.7	11.5	16.25	16.66	14.65	-0.380967202	0.171558421	0.300496674	*	LOW QUALITY PROTEIN: integrin beta-7-like [Gallus gallus]	-	-	K06590	ITGB7	http://www.genome.jp/dbget-bin/www_bget?ko:K06590	Regulation of actin cytoskeleton;Focal adhesion;PI3K-Akt signaling pathway;Cell adhesion molecules (CAMs);ECM-receptor interaction;Intestinal immune network for IgA production	ko04810,ko04510,ko04151,ko04514,ko04512,ko04672	KOG1226(TW)(Integrin beta subunit (N-terminal portion of extracellular region))	Integrin	Integrin beta-7 OS=Mus musculus GN=Itgb7 PE=1 SV=2
novel.4249	1247	0.96	0.86	1.89	2.46	3.12	2.71	1.221210923	0.006270377	0.017776142	Up	-	-	-	-	-	-	-	-	-	-	-
novel.32	561	2.78	0.36	3.42	4.26	8.15	3.55	1.44053849	0.055281749	0.117285108	*	XP_015142946.1 PREDICTED: serine/threonine-protein kinase VRK1 isoform X1 [Gallus gallus];serine/threonine-protein kinase VRK1 isoform X1 [Gallus gallus] &gt	-	-	-	-	-	-	-	-	-	-
GeneID:107049770	2434	0.08	0.12	0	0.04	0.02	0.05	-0.687367735	0.65788495	0.798422712	*	RNA-binding protein 10-like, partial [Gallus gallus]	-	-	-	-	-	-	-	-	-	-
GeneID:424597	2826	0.72	0.86	0.45	0.43	0.62	0.3	-0.51062501	0.294480815	0.45902916	*	CAG31572.1 hypothetical protein RCJMB04_8d5 [Gallus gallus];Q5ZL21.1 RecName: Full=Methylmalonic aciduria and homocystinuria type C protein homolog; AltName: Full=CblC;aciduria and homocystinuria type C protein homolog [Gallus gallus] &gt; AltName: Full=Cyanocobalamin reductase (cyanide-eliminating) &gt	GO:0033787;GO:0043295;GO:0009236;GO:0055114;GO:0071949;GO:0032451;GO:0070988;GO:0005739;GO:0009235;GO:0006749;GO:0016491;GO:0005737	cyanocobalamin reductase (cyanide-eliminating) activity;glutathione binding;cobalamin biosynthetic process;oxidation-reduction process;FAD binding;demethylase activity;demethylation;mitochondrion;cobalamin metabolic process;glutathione metabolic process;oxidoreductase activity;cytoplasm	K14618	MMACHC	http://www.genome.jp/dbget-bin/www_bget?ko:K14618	Vitamin digestion and absorption	ko04977	-	Methylmalonic	Methylmalonic aciduria and homocystinuria type C protein homolog OS=Gallus gallus GN=MMACHC PE=2 SV=1
GeneID:112530086	5491	0.07	0.07	0.04	0.04	0.05	0.08	0.001226631	0.998856122	0.999135354	*	fibrinogen-like protein 1-like protein [Coturnix japonica]	-	-	-	-	-	-	-	-	Fibrinogen-like	Fibrinogen-like protein 1-like protein OS=Gallus gallus PE=1 SV=2
GeneID:426332	1294	19.32	19.7	25.58	57.01	68.05	48.39	1.491765533	1.11E-09	1.51E-08	Up	probable cytosolic iron-sulfur protein assembly protein CIAO1 [Gallus gallus]	GO:0007059;GO:0097361;GO:0071817;GO:0016226	chromosome segregation;CIA complex;MMXD complex;iron-sulfur cluster assembly	-	-	-	-	-	KOG0264(B)(Nucleosome remodeling factor, subunit CAF1/NURF55/MSI1)	Probable	Probable cytosolic iron-sulfur protein assembly protein CIAO1 OS=Mus musculus GN=Ciao1 PE=1 SV=1
GeneID:418329	3308	6.48	5.65	4.39	7.25	6.81	7.05	0.407020216	0.031272011	0.072402789	*	protein 3 [Gallus gallus] &gt;XP_010717287.1 PREDICTED: rab-like protein 3 [Meleagris gallopavo]	GO:0007264;GO:0005622;GO:0005525	small GTPase mediated signal transduction;intracellular;GTP binding	K07933	RABL3	http://www.genome.jp/dbget-bin/www_bget?ko:K07933	-	-	KOG0079(R)(GTP-binding protein H-ray, small G protein superfamily)	Rab-like	Rab-like protein 3 OS=Bos taurus GN=RABL3 PE=2 SV=2
GeneID:424797	8204	0.02	0.06	0.02	0	0	0	-4.941876062	0.008367931	0.022891521	Down	IV collagen alpha 3 chain, partial [Gallus gallus]	-	-	K06237	COL4A	http://www.genome.jp/dbget-bin/www_bget?ko:K06237	Focal adhesion;PI3K-Akt signaling pathway;ECM-receptor interaction;Protein digestion and absorption	ko04510,ko04151,ko04512,ko04974	KOG3544(W)(Collagens (type IV and type XIII), and related proteins)	Collagen	Collagen alpha-3(IV) chain OS=Mus musculus GN=Col4a3 PE=1 SV=2
GeneID:415992	5608	2.9	3.36	1.76	0.98	0.94	1.37	-1.24303123	9.08E-06	5.33E-05	Down	mRNA-decapping enzyme 1A isoform X1 [Gallus gallus];mRNA-decapping enzyme 1A isoform X2 [Gallus gallus]	-	-	K12610	DCP1A	http://www.genome.jp/dbget-bin/www_bget?ko:K12610	RNA degradation	ko03018	KOG2868(KA)(Decapping enzyme complex component DCP1)	mRNA-decapping	mRNA-decapping enzyme 1A OS=Homo sapiens GN=DCP1A PE=1 SV=2
GeneID:420608	2247	28.19	27.43	23.95	14.53	12.96	16.64	-0.803464474	3.76E-08	3.79E-07	*	division cycle-associated 7-like protein [Gallus gallus] &gt;NP_001026153.2 cell division cycle-associated 7-like protein [Gallus gallus]	-	-	-	-	-	-	-	-	Cell	Cell division cycle-associated 7-like protein OS=Homo sapiens GN=CDCA7L PE=1 SV=2
GeneID:428669	1088	0	0	0.06	1.28	1.07	0.95	5.863657529	2.08E-05	0.000112315	Up	LOW QUALITY PROTEIN: tudor domain-containing protein 6, partial [Meleagris gallopavo];tudor domain-containing protein 6 [Gallus gallus]	-	-	K18405	TDRD1_4_6_7	http://www.genome.jp/dbget-bin/www_bget?ko:K18405	-	-	KOG2039(K)(Transcriptional coactivator p100)	Tudor	Tudor domain-containing protein 6 OS=Homo sapiens GN=TDRD6 PE=2 SV=2
GeneID:421443	791	93.43	78.78	125.29	183.34	167.94	155.01	0.848885893	0.000284079	0.001144686	*	39S ribosomal protein L14, mitochondrial isoform X1 [Coturnix japonica]	GO:0030529;GO:0003735;GO:0005739;GO:0006412;GO:0005840;GO:0044822	intracellular ribonucleoprotein complex;structural constituent of ribosome;mitochondrion;translation;ribosome;RNA binding	K02874	RP-L14,MRPL14,rplN	http://www.genome.jp/dbget-bin/www_bget?ko:K02874	Ribosome	ko03010	-	39S	39S ribosomal protein L14, mitochondrial OS=Bos taurus GN=MRPL14 PE=1 SV=1
GeneID:416506	1004	70.9	57.15	82.35	117.69	127.65	101.51	0.796958404	0.000401839	0.001563727	*	of RNA polymerase II transcription subunit 9 [Gallus gallus]	GO:0006357;GO:0001104;GO:0016592	regulation of transcription from RNA polymerase II promoter;RNA polymerase II transcription cofactor activity;mediator complex	K15149	MED9	http://www.genome.jp/dbget-bin/www_bget?ko:K15149	-	-	-	Mediator	Mediator of RNA polymerase II transcription subunit 9 OS=Homo sapiens GN=MED9 PE=1 SV=1
GeneID:107053112	758	0.18	0.09	0.08	0	0	0	-2.741450843	0.360121031	0.534488926	*	-	-	-	-	-	-	-	-	-	-	-
GeneID:421560	1176	0	0	0	0	0	0.09	1.771979222	0.662279139	0.798422712	*	sulfotransferase 6B1 [Gallus gallus]	-	-	-	-	-	-	-	KOG1584(R)(Sulfotransferase)	Sulfotransferase	Sulfotransferase 6B1 OS=Mus musculus GN=Sult6b1 PE=1 SV=1
GeneID:112533407	4490	3.06	2.65	3.08	5.25	5.2	4.97	0.062001692	0.738525682	0.856771202	*	-	-	-	-	-	-	-	-	-	-	-
GeneID:107051868	632	0.12	0	0	0	0	0.11	0.109470707	0.978596963	0.985410422	*	-	-	-	-	-	-	-	-	-	-	-
novel.13656	259	0	0	0	0	8.12	0	2.678309121	0.50181056	0.675743016	*	-	-	-	-	-	-	-	-	-	-	-
GeneID:769918	2649	5.17	4.77	4.77	4.32	2.46	3.94	-0.433267826	0.070740165	0.144337636	*	XP_015153212.1 PREDICTED: glucocorticoid modulatory element-binding protein 1 [Gallus gallus] &gt;XP_015153213.1 PREDICTED: glucocorticoid modulatory element-binding protein 1 [Gallus gallus];glucocorticoid modulatory element-binding protein 1 [Gallus gallus] &gt	GO:0003700;GO:0045944;GO:0001077;GO:0005634;GO:0006366;GO:0003713;GO:0003677;GO:0005654;GO:0000978	transcription factor activity, sequence-specific DNA binding;positive regulation of transcription from RNA polymerase II promoter;transcriptional activator activity, RNA polymerase II core promoter proximal region sequence-specific binding;nucleus;transcription from RNA polymerase II promoter;transcription coactivator activity;DNA binding;nucleoplasm;RNA polymerase II core promoter proximal regio…	-	-	-	-	-	KOG4333(DK)(Nuclear DEAF-1 related transcriptional regulator (suppressin) and related SAND domain proteins)	Glucocorticoid	Glucocorticoid modulatory element-binding protein 1 OS=Bos taurus GN=GMEB1 PE=2 SV=1
GeneID:100858488	998	0	0	0	0.06	0	0	1.071243379	0.792913456	0.881612668	*	AGG54990.1 CART [Gallus gallus];cocaine- and amphetamine-regulated transcript protein [Gallus gallus] &gt	GO:0000186;GO:0001678;GO:0007186;GO:0009267;GO:0008343;GO:0005615;GO:0032099	activation of MAPKK activity;cellular glucose homeostasis;G-protein coupled receptor signaling pathway;cellular response to starvation;adult feeding behavior;extracellular space;negative regulation of appetite	-	-	-	-	-	-	Cocaine-	Cocaine- and amphetamine-regulated transcript protein OS=Homo sapiens GN=CARTPT PE=1 SV=1
novel.6474	360	0.56	0	0.51	0	0	0.42	-0.761122746	0.824635893	0.888780229	*	-	-	-	-	-	-	-	-	-	-	-
GeneID:422879	1697	7.04	7.76	7.63	8.39	7.63	7.99	-0.043890022	0.816840497	0.888780229	*	CAG31731.1 hypothetical protein RCJMB04_10d10 [Gallus gallus];protein-coupled receptor kinase 4 [Gallus gallus] &gt;G protein-coupled receptor kinase 4 isoform X2 [Coturnix japonica]	GO:0031623;GO:0004703;GO:0004672;GO:0016310;GO:0004674;GO:0007165;GO:0016301;GO:0000166;GO:0006468;GO:0005524;GO:0016740	receptor internalization;G-protein coupled receptor kinase activity;protein kinase activity;phosphorylation;protein serine/threonine kinase activity;signal transduction;kinase activity;nucleotide binding;protein phosphorylation;ATP binding;transferase activity	K08291	GRK4_5_6	http://www.genome.jp/dbget-bin/www_bget?ko:K08291	Endocytosis;Hedgehog signaling pathway - fly;Chemokine signaling pathway	ko04144,ko04341,ko04062	KOG0986(T)(G protein-coupled receptor kinase)	G	G protein-coupled receptor kinase 4 OS=Homo sapiens GN=GRK4 PE=1 SV=3
GeneID:422621	3772	31.76	31.49	23.41	17.96	15.44	21.15	-0.624975739	0.000218368	0.000907149	*	DNA-directed RNA polymerase II subunit RPB2 [Melopsittacus undulatus] &gt;XP_015717053.1 PREDICTED: DNA-directed RNA polymerase II subunit RPB2 [Coturnix japonica];XP_013052378.1 PREDICTED: DNA-directed RNA polymerase II subunit RPB2 [Anser cygnoides domesticus] &gt;XP_011572680.1 PREDICTED: DNA-directed RNA polymerase II subunit RPB2 [Aquila chrysaetos canadensis] &gt;XP_010584452.1 PREDICTED: D…	GO:0003682;GO:0032549;GO:0003899;GO:0005665;GO:0016740;GO:0006366;GO:0005634;GO:0006351;GO:0001055;GO:0044822;GO:0003677;GO:0016020;GO:0000781;GO:0016779	chromatin binding;ribonucleoside binding;DNA-directed 5'-3' RNA polymerase activity;DNA-directed RNA polymerase II, core complex;transferase activity;transcription from RNA polymerase II promoter;nucleus;transcription, DNA-templated;RNA polymerase II activity;RNA binding;DNA binding;membrane;chromosome, telomeric region;nucleotidyltransferase activity	K03010	RPB2,POLR2B	http://www.genome.jp/dbget-bin/www_bget?ko:K03010	RNA polymerase;Purine metabolism;Pyrimidine metabolism	ko03020,ko00230,ko00240	KOG0215(K)(RNA polymerase III, second largest subunit)	DNA-directed	DNA-directed RNA polymerase II subunit RPB2 OS=Homo sapiens GN=POLR2B PE=1 SV=1
GeneID:418909	5895	0	0.02	0.01	0	0	0	-2.362480964	0.546957754	0.716158305	*	klotho [Gallus gallus]	GO:0005104;GO:0008286;GO:0016020;GO:0006112;GO:0090080;GO:0017134;GO:0005975;GO:0055074;GO:0016021;GO:0005615;GO:0030501;GO:0070062;GO:0007568;GO:0004871;GO:0008422;GO:1901657;GO:0008543;GO:0005887;GO:0004553	fibroblast growth factor receptor binding;insulin receptor signaling pathway;membrane;energy reserve metabolic process;positive regulation of MAPKKK cascade by fibroblast growth factor receptor signaling pathway;fibroblast growth factor binding;carbohydrate metabolic process;calcium ion homeostasis;integral component of membrane;extracellular space;positive regulation of bone mineralization;extra…	K14756	KL	http://www.genome.jp/dbget-bin/www_bget?ko:K14756	Pentose and glucuronate interconversions;Longevity regulating pathway - mammal;Endocrine and other factor-regulated calcium reabsorption	ko00040,ko04211,ko04961	-	Klotho	Klotho OS=Macaca fascicularis GN=KL PE=2 SV=1
novel.11259	276	0	2.48	0	0	0	0	-0.852309972	0.83454559	0.888780229	*	-	-	-	-	-	-	-	-	-	-	-
GeneID:100857376	8181	0.07	0.05	0.04	0.02	0.02	0	-1.845307524	0.057956555	0.122058983	*	uncharacterized protein C5orf49 homolog [Gallus gallus]	-	-	-	-	-	-	-	-	Uncharacterized	Uncharacterized protein C5orf49 OS=Homo sapiens GN=C5orf49 PE=2 SV=1
GeneID:107054329	5691	0.87	0.96	0.7	0.69	0.66	0.74	-0.228900008	0.377729772	0.552680466	*	-	-	-	-	-	-	-	-	-	-	-
GeneID:429171	4198	1.49	1.29	1.39	1.71	1.3	1.33	0.159313489	0.546949454	0.716158305	*	glutamate receptor ionotropic, NMDA 3B isoform X3 [Gallus gallus];glutamate receptor ionotropic, NMDA 3B [Coturnix japonica];glutamate receptor ionotropic, NMDA 3B isoform X2 [Gallus gallus]	-	-	K05214	GRIN3B	http://www.genome.jp/dbget-bin/www_bget?ko:K05214	cAMP signaling pathway;Neuroactive ligand-receptor interaction;Glutamatergic synapse	ko04024,ko04080,ko04724	KOG4440(PET)(NMDA selective glutamate-gated ion channel receptor subunit GRIN1);KOG1052(PET)(Glutamate-gated kainate-type ion channel receptor subunit GluR5 and related subunits);KOG1053(PET)(Glutamate-gated NMDA-type ion channel receptor subunit GRIN2A and related subunits)	Glutamate;Glutamate	Glutamate receptor ionotropic, NMDA 3B OS=Homo sapiens GN=GRIN3B PE=2 SV=2;Glutamate receptor ionotropic, NMDA 3B OS=Rattus norvegicus GN=Grin3b PE=1 SV=2
GeneID:374094	2292	17.95	16.98	9.64	5.94	4.66	7.24	-1.227178768	6.70E-06	4.05E-05	Down	BAA03357.2 activin like receptor kinase 5 [Gallus gallus];TGF-beta receptor type-1 [Coturnix japonica];receptor type-1 precursor [Gallus gallus] &gt	GO:0050431;GO:0002088;GO:0005025;GO:0005886;GO:0060037;GO:0001525;GO:0005524;GO:0030335;GO:0019838;GO:0016740;GO:0030199;GO:0005623;GO:0005923;GO:0043542;GO:0016301;GO:0016021;GO:0008354;GO:0043235;GO:0010717;GO:0005768;GO:0004672;GO:0016020;GO:0004674;GO:0005102;GO:0008584;GO:0004702;GO:0007507	transforming growth factor beta binding;lens development in camera-type eye;transforming growth factor beta receptor activity, type I;plasma membrane;pharyngeal system development;angiogenesis;ATP binding;positive regulation of cell migration;growth factor binding;transferase activity;collagen fibril organization;cell;bicellular tight junction;endothelial cell migration;kinase activity;integral c…	K04674	TGFBR1,ALK5	http://www.genome.jp/dbget-bin/www_bget?ko:K04674	Adherens junction;Endocytosis;Apelin signaling pathway;FoxO signaling pathway;Hippo signaling pathway;MAPK signaling pathway;TGF-beta signaling pathway;Cytokine-cytokine receptor interaction;Osteoclast differentiation;Th17 cell differentiation	ko04520,ko04144,ko04371,ko04068,ko04390,ko04010,ko04350,ko04060,ko04380,ko04659	KOG2052(T)(Activin A type IB receptor, serine/threonine protein kinase)	TGF-beta	TGF-beta receptor type-1 OS=Sus scrofa GN=TGFBR1 PE=2 SV=1
GeneID:107054952	4842	0.15	0.27	0.14	0.13	0.21	0.13	-0.423664524	0.457512229	0.634225057	*	-	-	-	-	-	-	-	-	-	-	-
GeneID:395077	1415	71.92	61.13	79.87	182.34	169.85	166.53	1.303771045	1.39E-13	3.37E-12	Up	AAN38849.1 p15INK4b tumor suppressor [Gallus gallus];AAN38847.1 p15INK4b tumor suppressor [Gallus gallus] &gt;kinase 4 inhibitor B [Gallus gallus] &gt	GO:0048536;GO:2000134	spleen development;negative regulation of G1/S transition of mitotic cell cycle	K04685	CDKN2B,P15,INK4B	http://www.genome.jp/dbget-bin/www_bget?ko:K04685	Cell cycle;FoxO signaling pathway;TGF-beta signaling pathway	ko04110,ko04068,ko04350	-	Cyclin-dependent	Cyclin-dependent kinase 4 inhibitor B OS=Bos taurus GN=CDKN2B PE=2 SV=1
GeneID:418283	1497	93.42	84.65	106.16	96.03	87.01	100.23	0.045468717	0.785462815	0.881612668	*	signalosome complex subunit 7a [Gallus gallus] &gt;XP_015728453.1 PREDICTED: COP9 signalosome complex subunit 7a [Coturnix japonica] &gt;XP_015728464.1 PREDICTED: COP9 signalosome complex subunit 7a [Coturnix japonica] &gt;XP_015728472.1 PREDICTED: COP9 signalosome complex subunit 7a [Coturnix japonica] &gt;XP_015728440.1 PREDICTED: COP9 signalosome complex subunit 7a [Coturnix japonica] &gt;CAG3…	GO:0010388;GO:0008180;GO:0005737;GO:0005654	protein deneddylation;COP9 signalosome;cytoplasm;nucleoplasm	K12180	COPS7,CSN7	http://www.genome.jp/dbget-bin/www_bget?ko:K12180	-	-	KOG3250(OT)(COP9 signalosome, subunit CSN7)	COP9	COP9 signalosome complex subunit 7a OS=Homo sapiens GN=COPS7A PE=1 SV=1
GeneID:101750711	2772	0	0	0.78	0.87	0	0.66	0.890586277	0.808427448	0.888780229	*	uncharacterized protein LOC101750711 [Gallus gallus]	-	-	-	-	-	-	-	-	-	-
GeneID:416789	2482	21.44	20.12	20.48	33.65	31.45	34.97	0.672293109	2.73E-07	2.30E-06	*	serine/threonine-protein phosphatase PGAM5, mitochondrial isoform X4 [Meleagris gallopavo];serine/threonine-protein phosphatase PGAM5, mitochondrial isoform X1 [Gallus gallus];serine/threonine-protein phosphatase PGAM5, mitochondrial isoform X2 [Meleagris gallopavo];serine/threonine-protein phosphatase PGAM5, mitochondrial isoform X2 [Gallus gallus]	-	-	K15637	PGAM5	http://www.genome.jp/dbget-bin/www_bget?ko:K15637	Necroptosis;Mitophagy - animal;TNF signaling pathway	ko04217,ko04137,ko04668	KOG4609(R)(Predicted phosphoglycerate mutase)	Serine/threonine-protein;Serine/threonine-protein;Serine/threonine-protein	Serine/threonine-protein phosphatase PGAM5, mitochondrial OS=Homo sapiens GN=PGAM5 PE=1 SV=2;Serine/threonine-protein phosphatase PGAM5, mitochondrial OS=Mus musculus GN=Pgam5 PE=1 SV=1;Serine/threonine-protein phosphatase PGAM5, mitochondrial OS=Rattus norvegicus GN=Pgam5 PE=2 SV=1
GeneID:112530328	1573	2.61	2.19	3.73	5.67	7.39	6.34	1.245920549	6.35E-05	0.000304202	Up	-	-	-	-	-	-	-	-	-	-	-
GeneID:417088	3186	11.4	11.53	8.28	8.6	8.36	8.25	-0.295452951	0.104381027	0.199853409	*	F-box/WD repeat-containing protein 2 isoform X2 [Gallus gallus];F-box/WD repeat-containing protein 2 isoform X1 [Gallus gallus];F-box/WD repeat-containing protein 2 isoform X4 [Gallus gallus];F-box/WD repeat-containing protein 2 isoform X5 [Gallus gallus]	-	-	K10261	FBXW2,MD6	http://www.genome.jp/dbget-bin/www_bget?ko:K10261	-	-	KOG0281(S)(Beta-TrCP (transducin repeats containing)/Slimb proteins);KOG0274(R)(Cdc4 and related F-box and WD-40 proteins)	F-box/WD	F-box/WD repeat-containing protein 2 OS=Homo sapiens GN=FBXW2 PE=1 SV=2
GeneID:112531906	2193	1.01	1.38	0.24	0.35	0	1.34	-0.63148518	0.700476118	0.826564899	*	endogenous retrovirus group K member 113 Gag polyprotein-like [Gallus gallus]	-	-	-	-	-	-	-	-	Gag-Pro	Gag-Pro polyprotein OS=Avian leukosis virus RSA GN=gag-pro PE=3 SV=1
GeneID:772357	1280	41.31	32.26	41.9	35.64	32.52	31.67	-0.159634863	0.399041248	0.574928969	*	effector protein with kelch motifs [Gallus gallus] &gt;Q5ZJ37.1 RecName: Full=Rab9 effector protein with kelch motifs &gt;CAG32256.1 hypothetical protein RCJMB04_20p14 [Gallus gallus]	-	-	K20285	RABEPK	http://www.genome.jp/dbget-bin/www_bget?ko:K20285	-	-	KOG0379(R)(Kelch repeat-containing proteins)	Rab9	Rab9 effector protein with kelch motifs OS=Gallus gallus GN=RABEPK PE=2 SV=1
GeneID:431566	19231	0.02	0.01	0.02	0.02	0	0.02	-0.065411174	0.955628474	0.974141195	*	G-protein coupled receptor 98 isoform X3 [Gallus gallus];G-protein coupled receptor 98 isoform X1 [Gallus gallus];G-protein coupled receptor 98 isoform X2 [Gallus gallus]	-	-	K18263	GPR98	http://www.genome.jp/dbget-bin/www_bget?ko:K18263	-	-	KOG1306(PT)(Ca2+/Na+ exchanger NCX1 and related proteins)	G-protein	G-protein coupled receptor 98 OS=Homo sapiens GN=GPR98 PE=1 SV=2
novel.2335	690	3.72	3.85	3.24	9.18	6.79	5.5	1.105591533	0.002940712	0.00914509	Up	-	-	-	-	-	-	-	-	-	-	-
GeneID:417430	5289	4.55	4.92	3.17	2.39	2.81	2.59	-0.620551767	0.002933233	0.009129251	*	kinase C alpha type [Gallus gallus] &gt;protein kinase C alpha type isoform X1 [Gallus gallus];CAH65163.1 hypothetical protein RCJMB04_5a10 [Gallus gallus]	GO:0035556;GO:0018105;GO:0070459;GO:0046872;GO:0016310;GO:0004697;GO:0010467;GO:0004672;GO:0004674;GO:0008270;GO:0016301;GO:0006468;GO:0005886;GO:0000166;GO:0016740;GO:0005622;GO:0005524	intracellular signal transduction;peptidyl-serine phosphorylation;prolactin secretion;metal ion binding;phosphorylation;protein kinase C activity;gene expression;protein kinase activity;protein serine/threonine kinase activity;zinc ion binding;kinase activity;protein phosphorylation;plasma membrane;nucleotide binding;transferase activity;intracellular;ATP binding	K02677	PRKCA	http://www.genome.jp/dbget-bin/www_bget?ko:K02677	Focal adhesion;Gap junction;Mitophagy - yeast;Calcium signaling pathway;ErbB signaling pathway;HIF-1 signaling pathway;MAPK signaling pathway;MAPK signaling pathway - yeast;PI3K-Akt signaling pathway;Phosphatidylinositol signaling system;Phospholipase D signaling pathway;Rap1 signaling pathway;Ras signaling pathway;Sphingolipid signaling pathway;VEGF signaling pathway;Wnt signaling pathway;mTOR s…	ko04510,ko04540,ko04139,ko04020,ko04012,ko04066,ko04010,ko04011,ko04151,ko04070,ko04072,ko04015,ko04014,ko04071,ko04370,ko04310,ko04150,ko04261,ko04270,ko04360,ko04971,ko04972,ko04970,ko04925,ko04912,ko04911,ko04916,ko04921,ko04919,ko04918,ko04713,ko04960,ko04961,ko04664,ko04666,ko04670,ko04650,ko04725,ko04728,ko04727,ko04724,ko04730,ko04720,ko04723,ko04726,ko04750,ko04745	KOG0694(T)(Serine/threonine protein kinase)	Protein	Protein kinase C alpha type OS=Oryctolagus cuniculus GN=PRKCA PE=2 SV=3
GeneID:419466	4164	16.84	17.19	18.04	15.96	15.16	17.02	-0.181671489	0.176158625	0.307026264	*	cation-transporting ATPase 13A2 [Gallus gallus] &gt;probable cation-transporting ATPase 13A2 isoform X8 [Gallus gallus];probable cation-transporting ATPase 13A2 isoform X3 [Gallus gallus];probable cation-transporting ATPase 13A2 isoform X6 [Gallus gallus];probable cation-transporting ATPase 13A2 isoform X7 [Gallus gallus];CAH65333.1 hypothetical protein RCJMB04_19b13 [Gallus gallus];probable cati…	GO:0016020;GO:0016887;GO:0016787;GO:0005765;GO:0012506;GO:0046872;GO:0000166;GO:0006874;GO:0005524;GO:0005887;GO:0019829;GO:0006812;GO:0005764;GO:0043231;GO:0016021	membrane;ATPase activity;hydrolase activity;lysosomal membrane;vesicle membrane;metal ion binding;nucleotide binding;cellular calcium ion homeostasis;ATP binding;integral component of plasma membrane;cation-transporting ATPase activity;cation transport;lysosome;intracellular membrane-bounded organelle;integral component of membrane	K13526	ATP13A2	http://www.genome.jp/dbget-bin/www_bget?ko:K13526	-	-	KOG0202(P)(Ca2+ transporting ATPase);KOG0209(P)(P-type ATPase);KOG0208(P)(Cation transport ATPase)	Probable;Probable	Probable cation-transporting ATPase 13A2 OS=Homo sapiens GN=ATP13A2 PE=1 SV=2;Probable cation-transporting ATPase 13A2 OS=Mus musculus GN=Atp13a2 PE=2 SV=3
novel.11791	350	0.63	0	1.15	0.58	6.91	2.78	2.892222173	0.058640546	0.123318041	*	-	-	-	-	-	-	-	-	-	-	-
GeneID:101747453	5132	2.54	2.59	1.33	1.15	0.99	1.22	-0.885302392	0.002001653	0.006514096	*	G-protein coupled receptor family C group 5 member B isoform X1 [Gallus gallus];G-protein coupled receptor family C group 5 member B isoform X2 [Gallus gallus]	GO:0050729;GO:0016020;GO:0004930;GO:0005730;GO:0090263;GO:0061098;GO:0042593;GO:0045121;GO:0030295;GO:0005634;GO:0009986;GO:0007186;GO:0005886;GO:0060907;GO:0032147;GO:0045666;GO:0010976;GO:0019901;GO:0043231;GO:0045860;GO:0005615;GO:0016021;GO:0070062	positive regulation of inflammatory response;membrane;G-protein coupled receptor activity;nucleolus;positive regulation of canonical Wnt signaling pathway;positive regulation of protein tyrosine kinase activity;glucose homeostasis;membrane raft;protein kinase activator activity;nucleus;cell surface;G-protein coupled receptor signaling pathway;plasma membrane;positive regulation of macrophage cyto…	K04619	GPRC5B	http://www.genome.jp/dbget-bin/www_bget?ko:K04619	-	-	-	G-protein	G-protein coupled receptor family C group 5 member B OS=Homo sapiens GN=GPRC5B PE=2 SV=2
GeneID:423605	2313	0.02	0.04	0.13	0	0	0	-4.060453295	0.076550922	0.154374577	*	protein NDNF-like [Gallus gallus]	-	-	-	-	-	-	-	-	Protein	Protein NDNF OS=Homo sapiens GN=NDNF PE=1 SV=2
GeneID:419254	4760	27.72	28.84	21.61	13.8	12.15	16.95	-0.82650944	8.74E-07	6.55E-06	*	pre-mRNA-processing factor 6 [Gallus gallus]	GO:0005682;GO:0050681;GO:0006396;GO:0005634;GO:0046540;GO:0003723;GO:0045944;GO:0043021;GO:0000398;GO:0005654;GO:0016020;GO:0006403;GO:0000244;GO:0071013;GO:0003713;GO:0044822	U5 snRNP;androgen receptor binding;RNA processing;nucleus;U4/U6 x U5 tri-snRNP complex;RNA binding;positive regulation of transcription from RNA polymerase II promoter;ribonucleoprotein complex binding;mRNA splicing, via spliceosome;nucleoplasm;membrane;RNA localization;spliceosomal tri-snRNP complex assembly;catalytic step 2 spliceosome;transcription coactivator activity;RNA binding	K12855	PRPF6,PRP6	http://www.genome.jp/dbget-bin/www_bget?ko:K12855	Spliceosome	ko03040	KOG0495(A)(HAT repeat protein)	Pre-mRNA-processing	Pre-mRNA-processing factor 6 OS=Mus musculus GN=Prpf6 PE=1 SV=1
GeneID:420009	5361	17.01	17.04	11.3	32.08	26.48	37.19	1.119629386	5.42E-09	6.45E-08	Up	synaptic vesicle membrane protein VAT-1 homolog [Gallus gallus]	-	-	-	-	-	-	-	KOG1198(CR)(Zinc-binding oxidoreductase)	Synaptic	Synaptic vesicle membrane protein VAT-1 homolog OS=Mus musculus GN=Vat1 PE=1 SV=3
GeneID:112531914	751	0.51	0.56	0.11	0	0	0.16	-2.480166934	0.196606675	0.335420954	*	rho GTPase-activating protein 32-like [Gallus gallus]	-	-	-	-	-	-	-	KOG1449(T)(Predicted Rho GTPase-activating protein CdGAPr)	Rho	Rho GTPase-activating protein 32 OS=Xenopus laevis GN=arhgap32 PE=2 SV=1
GeneID:112530288	5282	0.07	0.05	0.12	0.11	0.14	0.02	0.19159595	0.825261711	0.888780229	*	-	-	-	-	-	-	-	-	-	-	-
GeneID:100858999	2103	4.39	3.01	4.36	3.96	3.87	3.31	-0.096819733	0.7057025	0.830723049	*	A disintegrin and metalloproteinase with thrombospondin motifs 4 [Gallus gallus]	-	-	K07764	ADAMTS4	http://www.genome.jp/dbget-bin/www_bget?ko:K07764	-	-	KOG3538(O)(Disintegrin metalloproteinases with thrombospondin repeats)	A	A disintegrin and metalloproteinase with thrombospondin motifs 4 OS=Homo sapiens GN=ADAMTS4 PE=1 SV=3
GeneID:421578	3517	3.75	3.95	2.92	12.03	10.06	12.98	1.663928911	3.98E-19	1.77E-17	Up	1-acyl-sn-glycerol-3-phosphate acyltransferase delta isoform X3 [Felis catus];1-acyl-sn-glycerol-3-phosphate acyltransferase delta isoform X1 [Gallus gallus]	GO:0016021;GO:0016740;GO:0016746;GO:0008152;GO:0016020	integral component of membrane;transferase activity;transferase activity, transferring acyl groups;metabolic process;membrane	K13523	AGPAT3_4	http://www.genome.jp/dbget-bin/www_bget?ko:K13523	Phospholipase D signaling pathway;Glycerolipid metabolism;Glycerophospholipid metabolism	ko04072,ko00561,ko00564	KOG1505(I)(Lysophosphatidic acid acyltransferase LPAAT and related acyltransferases)	1-acyl-sn-glycerol-3-phosphate;1-acyl-sn-glycerol-3-phosphate	1-acyl-sn-glycerol-3-phosphate acyltransferase delta OS=Homo sapiens GN=AGPAT4 PE=1 SV=1;1-acyl-sn-glycerol-3-phosphate acyltransferase delta OS=Bos taurus GN=AGPAT4 PE=2 SV=1
GeneID:101752086	6356	0.07	0.07	0.04	0	0.02	0.09	-0.592762781	0.622339039	0.773832783	*	-	-	-	-	-	-	-	-	-	-	-
GeneID:112533539	913	0	0.21	0	0	0	0	-2.389844238	0.549325719	0.716891533	*	LOW QUALITY PROTEIN: scavenger receptor cysteine-rich type 1 protein M130-like [Gallus gallus]	-	-	K06545	CD163	http://www.genome.jp/dbget-bin/www_bget?ko:K06545	-	-	-	Scavenger	Scavenger receptor cysteine-rich domain-containing protein SCART1 OS=Homo sapiens PE=1 SV=2
GeneID:112531256	899	3.01	1.8	0.69	0	0.22	0.61	-2.712365391	0.004081113	0.01218601	Down	-	-	-	-	-	-	-	-	-	-	-
GeneID:422586	2793	0.2	0.05	0.06	0.07	0.02	0.15	-0.305060049	0.784809861	0.881612668	*	SPARC-like protein 1 [Gallus gallus]	GO:0005578;GO:0007165;GO:0070062;GO:0005615;GO:0005509	proteinaceous extracellular matrix;signal transduction;extracellular exosome;extracellular space;calcium ion binding	-	-	-	-	-	KOG4004(W)(Matricellular protein Osteonectin/SPARC/BM-40)	SPARC-like	SPARC-like protein 1 OS=Coturnix coturnix japonica GN=SPARCL1 PE=2 SV=1
GeneID:101751425	4434	0.09	0.05	0.03	0.13	0.04	0.05	0.67373181	0.507386228	0.680990198	*	-	-	-	-	-	-	-	-	-	-	-
GeneID:423044	3634	32.5	33.72	22.88	13.01	13.58	17.06	-1.035066303	1.09E-07	1.00E-06	Down	Short=SWAP-70 &gt;Q5F4B2.1 RecName: Full=Switch-associated protein 70;CAH65022.1 hypothetical protein RCJMB04_1e1 [Gallus gallus];protein 70 [Gallus gallus] &gt;switch-associated protein 70 isoform X1 [Gallus gallus]	GO:0003677;GO:0033633;GO:0032880;GO:0016020;GO:0045190;GO:0005737;GO:0007204;GO:0008064;GO:0051017;GO:0030027;GO:1902309;GO:0030835;GO:0032233;GO:0005524;GO:0005634;GO:0005829;GO:0005886;GO:0060754;GO:0042995	DNA binding;negative regulation of cell-cell adhesion mediated by integrin;regulation of protein localization;membrane;isotype switching;cytoplasm;positive regulation of cytosolic calcium ion concentration;regulation of actin polymerization or depolymerization;actin filament bundle assembly;lamellipodium;negative regulation of peptidyl-serine dephosphorylation;negative regulation of actin filamen…	K20072	SWAP70	http://www.genome.jp/dbget-bin/www_bget?ko:K20072	-	-	-	Switch-associated	Switch-associated protein 70 OS=Gallus gallus GN=SWAP70 PE=2 SV=1
GeneID:419817	5163	9.41	9.8	8.18	8.47	6.4	8.15	-0.205373522	0.20165946	0.342193088	*	bombesin receptor-activated protein C6orf89 homolog isoform X1 [Gallus gallus]	GO:0005886;GO:0050673;GO:0042060;GO:0045787;GO:0016021;GO:0016020;GO:0005737	plasma membrane;epithelial cell proliferation;wound healing;positive regulation of cell cycle;integral component of membrane;membrane;cytoplasm	-	-	-	-	-	KOG3017(S)(Defense-related protein containing SCP domain)	Bombesin	Bombesin receptor-activated protein C6orf89 homolog OS=Pongo abelii PE=2 SV=1
GeneID:107049386	682	0	0	0	0	0.35	0	1.071243379	0.792913456	0.881612668	*	uncharacterized protein LOC107049386, partial [Gallus gallus];LOW QUALITY PROTEIN: zinc finger protein 717 [Anas platyrhynchos]	-	-	K09228	KRAB	http://www.genome.jp/dbget-bin/www_bget?ko:K09228	-	-	-	-	-
GeneID:100858937	3380	0	0	0	0	0	0.01	1.071243379	0.792913456	0.881612668	*	protocadherin gamma-A5-like [Gallus gallus]	-	-	K16495	PCDHGA	http://www.genome.jp/dbget-bin/www_bget?ko:K16495	-	-	-	Protocadherin	Protocadherin gamma-A2 OS=Pan troglodytes GN=PCDHGA2 PE=3 SV=1
GeneID:112530623	2060	0	0	0	0	0	0.05	1.771979222	0.662279139	0.798422712	*	-	-	-	-	-	-	-	-	-	-	-
GeneID:425029	2797	22.86	23.45	22.41	22.54	19.43	20.94	-0.239702789	0.0782811	0.157331672	*	acetyl-coenzyme A transporter 1 [Gallus gallus]	GO:0016021;GO:0008521;GO:0060395;GO:0005887;GO:0015295;GO:0016020;GO:0030509;GO:0005789	integral component of membrane;acetyl-CoA transporter activity;SMAD protein signal transduction;integral component of plasma membrane;solute:proton symporter activity;membrane;BMP signaling pathway;endoplasmic reticulum membrane	K03372	ACATN,SLC33A1	http://www.genome.jp/dbget-bin/www_bget?ko:K03372	Glycosphingolipid biosynthesis - ganglio series	ko00604	KOG3574(P)(Acetyl-CoA transporter)	Acetyl-coenzyme;Acetyl-coenzyme	Acetyl-coenzyme A transporter 1 OS=Homo sapiens GN=SLC33A1 PE=1 SV=1;Acetyl-coenzyme A transporter 1 OS=Mus musculus GN=Slc33a1 PE=1 SV=1
GeneID:107053979	3880	0.57	0.41	0.48	0.18	0.22	0.27	-1.083224918	0.013890557	0.035667548	Down	-	-	-	-	-	-	-	-	-	-	-
GeneID:107053378	899	1.23	0.77	1.92	1.76	1.18	1.3	0.168890051	0.768674186	0.880799856	*	achaete-scute homolog 3 [Gallus gallus]	-	-	K09067	ASCL	http://www.genome.jp/dbget-bin/www_bget?ko:K09067	-	-	KOG4029(K)(Transcription factor HAND2/Transcription factor TAL1/TAL2/LYL1)	Achaete-scute	Achaete-scute homolog 3 OS=Homo sapiens GN=ASCL3 PE=2 SV=2
GeneID:100859365	1341	11.19	7.74	13.13	40.02	43.04	38.11	1.845754307	3.22E-16	1.07E-14	Up	ventricular zone-expressed PH domain-containing protein homolog 1 isoform X8 [Gallus gallus];ventricular zone-expressed PH domain-containing protein homolog 1 isoform X10 [Gallus gallus];ventricular zone-expressed PH domain-containing protein homolog 1 isoform X11 [Gallus gallus];ventricular zone-expressed PH domain-containing protein homolog 1 isoform X1 [Gallus gallus] &gt;XP_015147276.1 PREDIC…	-	-	-	-	-	-	-	KOG3723(T)(PH domain protein Melted)	Ventricular	Ventricular zone-expressed PH domain-containing protein homolog 1 OS=Homo sapiens GN=VEPH1 PE=2 SV=1
novel.6350	694	1.54	1.58	1.31	0.11	0	0	-5.246941185	0.000245737	0.00100586	Down	-	-	-	-	-	-	-	-	-	-	-
GeneID:107049890	1840	0.62	0.76	0.43	0.39	1.34	0.22	0.226774496	0.761820075	0.875422319	*	tau-tubulin kinase 1-like isoform X1 [Gallus gallus]	-	-	-	-	-	-	-	-	Fumarylacetoacetate	Fumarylacetoacetate hydrolase domain-containing protein 2 OS=Xenopus laevis GN=fahd2 PE=2 SV=1
novel.2825	1159	0.29	0.59	0.22	0.73	0.05	0.66	0.427144982	0.664155872	0.799840827	*	protein N340_05360, partial [Tauraco erythrolophus]	-	-	-	-	-	-	-	-	-	-
GeneID:395807	4391	6.45	9.58	5.53	1.16	0.72	1.18	-2.779490808	4.56E-24	2.96E-22	Down	AltName: Full=Macrophage NOS; Short=Inducible NOS; AltName: Full=Peptidyl-cysteine S-nitrosylase NOS2 &gt; AltName: Full=Inducible NO synthase;oxide synthase, inducible [Gallus gallus] &gt; AltName: Full=NOS type II;AAC59886.1 nitric oxide synthase [Gallus gallus]; Short=iNOS;Q90703.1 RecName: Full=Nitric oxide synthase, inducible	GO:0005622;GO:0005516;GO:0045776;GO:0055114;GO:0004517;GO:0031284;GO:0007263;GO:0072606;GO:0042742;GO:1900015;GO:0045909;GO:0032310;GO:0010181;GO:0046872;GO:0072604;GO:0018119;GO:0016491;GO:0006954;GO:0006809	intracellular;calmodulin binding;negative regulation of blood pressure;oxidation-reduction process;nitric-oxide synthase activity;positive regulation of guanylate cyclase activity;nitric oxide mediated signal transduction;interleukin-8 secretion;defense response to bacterium;regulation of cytokine production involved in inflammatory response;positive regulation of blood vessel diameter;prostaglan…	K13241	NOS2	http://www.genome.jp/dbget-bin/www_bget?ko:K13241	Peroxisome;Apelin signaling pathway;Calcium signaling pathway;HIF-1 signaling pathway;Arginine and proline metabolism;Arginine biosynthesis	ko04146,ko04371,ko04020,ko04066,ko00330,ko00220	KOG1158(C)(NADP/FAD dependent oxidoreductase)	Nitric	Nitric oxide synthase, inducible OS=Gallus gallus GN=NOS2 PE=2 SV=1
GeneID:101748407	1194	2.31	1.53	1.72	1.3	1.18	0.76	-0.772012337	0.081597159	0.162762186	*	-	-	-	-	-	-	-	-	-	-	-
novel.2344	3653	1.43	1.3	0.36	1.89	1.29	2.14	0.846358823	0.05747312	0.121250902	*	uncharacterized protein LOC107050476 [Gallus gallus]	-	-	-	-	-	-	-	-	Gag-Pro	Gag-Pro polyprotein OS=Rous sarcoma virus (strain Schmidt-Ruppin B) GN=gag-pro PE=1 SV=1
novel.20004	942	3.05	2.75	5.21	15.86	20.1	13.65	2.244082187	1.43E-10	2.29E-09	Up	-	-	-	-	-	-	-	-	-	-	-
GeneID:770342	2979	5.21	6.16	3.97	3.18	3.4	3.78	-1.177219308	1.95E-06	1.35E-05	Down	XP_010311220.1 PREDICTED: kelch-like protein 29 [Balearica regulorum gibbericeps];kelch-like protein 29 [Egretta garzetta] &gt;kelch-like protein 29 isoform X1 [Coturnix japonica];kelch-like protein 29 isoform X3 [Coturnix japonica];XP_010146372.1 PREDICTED: kelch-like protein 29 [Eurypyga helias] &gt;XP_010123875.1 PREDICTED: kelch-like protein 29 [Chlamydotis macqueenii] &gt;XP_009883611.1 PRED…	-	-	K10465	KLHL29,KBTBD9	http://www.genome.jp/dbget-bin/www_bget?ko:K10465	-	-	KOG4441(TR)(Proteins containing BTB/POZ and Kelch domains, involved in regulatory/signal transduction processes)	Kelch-like	Kelch-like protein 29 OS=Mus musculus GN=Klhl29 PE=2 SV=3
GeneID:107051945	1434	0	0	0.1	0.12	0	0.07	0.843312858	0.73252723	0.851929963	*	-	-	-	-	-	-	-	-	-	-	-
GeneID:416121	5055	7.59	7.92	5.25	3.92	3.79	4.73	-0.685888815	0.000487615	0.001859761	*	cullin-associated NEDD8-dissociated protein 1 [Gallus gallus]	GO:0010265;GO:0005622;GO:0005634;GO:0017025;GO:0016567	SCF complex assembly;intracellular;nucleus;TBP-class protein binding;protein ubiquitination	K17263	CAND1	http://www.genome.jp/dbget-bin/www_bget?ko:K17263	-	-	KOG1824(R)(TATA-binding protein-interacting protein)	Cullin-associated	Cullin-associated NEDD8-dissociated protein 1 OS=Mus musculus GN=Cand1 PE=1 SV=2
novel.9808	531	0.86	0.71	0.31	4.29	2.18	3.56	2.565157316	0.000767005	0.002775934	Up	-	-	-	-	-	-	-	-	-	-	-
GeneID:424839	5188	0.12	0.13	0.19	0.09	0.08	0.11	-0.641716926	0.290594222	0.454720652	*	diacylglycerol kinase gamma isoform X1 [Gallus gallus];diacylglycerol kinase gamma isoform X2 [Gallus gallus]	-	-	K00901	dgkA,DGK	http://www.genome.jp/dbget-bin/www_bget?ko:K00901	Phosphatidylinositol signaling system;Phospholipase D signaling pathway;Glycerolipid metabolism;Glycerophospholipid metabolism	ko04070,ko04072,ko00561,ko00564	KOG1169(IT)(Diacylglycerol kinase);KOG1170(I)(Diacylglycerol kinase)	Diacylglycerol	Diacylglycerol kinase beta OS=Homo sapiens GN=DGKB PE=2 SV=2
GeneID:427797	3348	0.03	0	0	0	0	0	-1.719548203	0.670405994	0.799995555	*	rho GTPase-activating protein 44 isoform X4 [Gallus gallus];rho GTPase-activating protein 44 isoform X1 [Gallus gallus];rho GTPase-activating protein 44 isoform X3 [Gallus gallus];rho GTPase-activating protein 44 isoform X2 [Gallus gallus]	-	-	-	-	-	-	-	KOG1453(T)(Chimaerin and related Rho GTPase activating proteins);KOG4270(T)(GTPase-activator protein)	Rho;Rho	Rho GTPase-activating protein 44 OS=Homo sapiens GN=ARHGAP44 PE=1 SV=1;Rho GTPase-activating protein 44 OS=Mus musculus GN=Arhgap44 PE=1 SV=1
GeneID:419556	1593	18.8	19.19	25.06	38.63	38.07	35.14	0.87830775	3.03E-05	0.000157559	*	small nuclear ribonucleoprotein 40 kDa protein [Gallus gallus] &gt;CAG31626.1 hypothetical protein RCJMB04_8n22 [Gallus gallus]	GO:0005654;GO:0044822;GO:0071013;GO:0005737	nucleoplasm;RNA binding;catalytic step 2 spliceosome;cytoplasm	K12857	SNRNP40,PRP8BP	http://www.genome.jp/dbget-bin/www_bget?ko:K12857	Spliceosome	ko03040	KOG0265(A)(U5 snRNP-specific protein-like factor and related proteins)	U5	U5 small nuclear ribonucleoprotein 40 kDa protein OS=Mus musculus GN=Snrnp40 PE=1 SV=1
novel.9442	654	0.34	0.47	0	1.21	2.16	0.61	2.477495108	0.025578416	0.060921123	*	-	-	-	-	-	-	-	-	-	-	-
novel.7189	433	0.29	0	0	0	0	0.24	0.109470707	0.978596963	0.985410422	*	-	-	-	-	-	-	-	-	-	-	-
GeneID:112532885	532	0	0.18	0.16	0	0	0.3	-0.07984801	0.979727701	0.985973562	*	homeobox protein notochord-like, partial [Meleagris gallopavo]	GO:0006355;GO:0006357;GO:0060322;GO:0006351;GO:0048048;GO:0005634;GO:0016055;GO:0003677;GO:0043565;GO:0007275;GO:0030900;GO:0003700;GO:0007601	regulation of transcription, DNA-templated;regulation of transcription from RNA polymerase II promoter;head development;transcription, DNA-templated;embryonic eye morphogenesis;nucleus;Wnt signaling pathway;DNA binding;sequence-specific DNA binding;multicellular organism development;forebrain development;transcription factor activity, sequence-specific DNA binding;visual perception	K09318	VAX	http://www.genome.jp/dbget-bin/www_bget?ko:K09318	-	-	KOG0843(K)(Transcription factor EMX1 and related HOX domain proteins)	Ventral	Ventral anterior homeobox 2 OS=Danio rerio GN=vax2 PE=2 SV=1
GeneID:769103	4413	0.03	0.05	0.01	0.02	0.04	0	-0.401199381	0.798895716	0.886656954	*	olfactory receptor 52R1-like [Gallus gallus]	GO:0007165;GO:0016021;GO:0007608;GO:0050896;GO:0004871;GO:0007186;GO:0005886;GO:0004930;GO:0016020;GO:0004984	signal transduction;integral component of membrane;sensory perception of smell;response to stimulus;signal transducer activity;G-protein coupled receptor signaling pathway;plasma membrane;G-protein coupled receptor activity;membrane;olfactory receptor activity	K04257	OLFR	http://www.genome.jp/dbget-bin/www_bget?ko:K04257	Olfactory transduction	ko04740	-	Olfactory	Olfactory receptor 52R1 OS=Homo sapiens GN=OR52R1 PE=3 SV=2
GeneID:422170	2942	0.09	0.23	0.11	0.8	0.49	1.06	2.469935862	7.44E-06	4.45E-05	Up	V-set and immunoglobulin domain-containing protein 4 isoform X3 [Gallus gallus];V-set and immunoglobulin domain-containing protein 4 isoform X1 [Gallus gallus]	-	-	K19822	VSIG4,CRIg	http://www.genome.jp/dbget-bin/www_bget?ko:K19822	Complement and coagulation cascades	ko04610	-	V-set	V-set and immunoglobulin domain-containing protein 4 OS=Homo sapiens GN=VSIG4 PE=1 SV=1
GeneID:418386	6087	5.25	4.14	6.12	10.1	9.15	8.91	1.100448772	3.05E-06	2.00E-05	Up	omega-amidase NIT2 isoform X1 [Gallus gallus];omega-amidase NIT2 isoform X2 [Gallus gallus]	GO:0070062;GO:0050152;GO:0006528;GO:0006107;GO:0005737;GO:0016810;GO:0006807;GO:0005813;GO:0005739;GO:0006541	extracellular exosome;omega-amidase activity;asparagine metabolic process;oxaloacetate metabolic process;cytoplasm;hydrolase activity, acting on carbon-nitrogen (but not peptide) bonds;nitrogen compound metabolic process;centrosome;mitochondrion;glutamine metabolic process	K13566	NIT2	http://www.genome.jp/dbget-bin/www_bget?ko:K13566	Alanine, aspartate and glutamate metabolism	ko00250	KOG0806(E)(Carbon-nitrogen hydrolase)	Omega-amidase	Omega-amidase NIT2 OS=Bos taurus GN=NIT2 PE=2 SV=1
GeneID:396488	1554	3.88	2.54	8.31	19.84	21.07	13.74	1.838743128	1.03E-05	5.96E-05	Up	Short=CNTF;XP_015142256.1 PREDICTED: ciliary neurotrophic factor isoform X1 [Gallus gallus] &gt;Q02011.1 RecName: Full=Ciliary neurotrophic factor; Short=GPA &gt;AAA48784.1 growth-promoting activity factor [Gallus gallus];neurotrophic factor [Gallus gallus] &gt; AltName: Full=Growth-promoting activity	GO:0048680;GO:0046668;GO:0042517;GO:0005138;GO:0030154;GO:0005737;GO:0005125;GO:0097058;GO:0070120;GO:0030424;GO:0008083;GO:0005127;GO:0048644;GO:0007399;GO:0048666;GO:0043524;GO:0005615;GO:0010628;GO:0040007;GO:0008284;GO:0046533;GO:0048143	positive regulation of axon regeneration;regulation of retinal cell programmed cell death;positive regulation of tyrosine phosphorylation of STAT protein;interleukin-6 receptor binding;cell differentiation;cytoplasm;cytokine activity;CRLF-CLCF1 complex;ciliary neurotrophic factor-mediated signaling pathway;axon;growth factor activity;ciliary neurotrophic factor receptor binding;muscle organ morph…	K05420	CNTF	http://www.genome.jp/dbget-bin/www_bget?ko:K05420	Jak-STAT signaling pathway;Cytokine-cytokine receptor interaction	ko04630,ko04060	-	Ciliary	Ciliary neurotrophic factor OS=Gallus gallus GN=CNTF PE=1 SV=1
GeneID:100859600	1167	3.06	2.35	4.16	6.69	6.43	4.94	0.944791109	0.005217102	0.015105321	*	protein C3orf33 homolog isoform X1 [Coturnix japonica];protein C3orf33 homolog [Gallus gallus]	-	-	-	-	-	-	-	-	Protein	Protein C3orf33 OS=Homo sapiens GN=C3orf33 PE=1 SV=2
GeneID:426087	2022	6.53	7.03	6.97	6.09	5.61	5.33	-0.218729728	0.273728643	0.434195318	*	pre-B-cell leukemia transcription factor 4 [Gallus gallus]	GO:0003677;GO:0005634;GO:0003700	DNA binding;nucleus;transcription factor activity, sequence-specific DNA binding	K15611	PBX4	http://www.genome.jp/dbget-bin/www_bget?ko:K15611	-	-	KOG0773(K)(Transcription factor MEIS1 and related HOX domain proteins)	Pre-B-cell	Pre-B-cell leukemia transcription factor 1 OS=Mus musculus GN=Pbx1 PE=1 SV=2
GeneID:395427	2986	0.09	0	0.1	0.1	0.1	0	0.120129994	0.939213961	0.963907669	*	receptor potential cation channel subfamily V member 4 [Gallus gallus] &gt;AAG28026.1 vanilloid receptor-related osmotically activated channel protein [Gallus gallus]	GO:0005034;GO:0042593;GO:0005216;GO:0055085;GO:0016020;GO:0050729;GO:0005929;GO:0005912;GO:0015275;GO:0002024;GO:0005262;GO:1903759;GO:0019901;GO:0006810;GO:0010759;GO:0016021;GO:0071642;GO:0005886;GO:0005829;GO:0006874;GO:0071470;GO:0006811;GO:0000122;GO:0005261;GO:0042169;GO:0005516	osmosensor activity;glucose homeostasis;ion channel activity;transmembrane transport;membrane;positive regulation of inflammatory response;cilium;adherens junction;stretch-activated, cation-selective, calcium channel activity;diet induced thermogenesis;calcium channel activity;signal transduction involved in regulation of aerobic respiration;protein kinase binding;transport;positive regulation of…	K04973	TRPV4	http://www.genome.jp/dbget-bin/www_bget?ko:K04973	Inflammatory mediator regulation of TRP channels	ko04750	KOG3676(PT)(Ca2+-permeable cation channel OSM-9 and related channels (OTRPC family))	Transient	Transient receptor potential cation channel subfamily V member 4 OS=Homo sapiens GN=TRPV4 PE=1 SV=2
GeneID:395274	1667	18.58	16.15	18.51	8.67	6.54	9.52	-1.04781836	6.35E-08	6.12E-07	Down	tumor necrosis factor receptor superfamily member 6 isoform X3 [Gallus gallus];tumor necrosis factor receptor superfamily member 6 isoform X6 [Gallus gallus];tumor necrosis factor receptor superfamily member 6 isoform X1 [Gallus gallus];tumor necrosis factor receptor superfamily member 6 isoform X4 [Gallus gallus]	GO:0005737;GO:0045121;GO:0019900;GO:0031265;GO:0042802;GO:0009897;GO:0043029;GO:0005576;GO:0005031;GO:0016020;GO:0097192;GO:0051260;GO:0097527;GO:0070062;GO:0008625;GO:0097191;GO:0097284;GO:0031264;GO:0005887;GO:0097190;GO:0048536;GO:0004888;GO:0042127;GO:0005886	cytoplasm;membrane raft;kinase binding;CD95 death-inducing signaling complex;identical protein binding;external side of plasma membrane;T cell homeostasis;extracellular region;tumor necrosis factor-activated receptor activity;membrane;extrinsic apoptotic signaling pathway in absence of ligand;protein homooligomerization;necroptotic signaling pathway;extracellular exosome;extrinsic apoptotic signa…	K04390	TNFRSF6,FAS	http://www.genome.jp/dbget-bin/www_bget?ko:K04390	Apoptosis;Necroptosis;p53 signaling pathway;MAPK signaling pathway;TNF signaling pathway;Cytokine-cytokine receptor interaction;Natural killer cell mediated cytotoxicity	ko04210,ko04217,ko04115,ko04010,ko04668,ko04060,ko04650	-	Tumor;Tumor	Tumor necrosis factor receptor superfamily member 6 OS=Sus scrofa GN=FAS PE=2 SV=1;Tumor necrosis factor receptor superfamily member 6 OS=Homo sapiens GN=FAS PE=1 SV=1
novel.4963	600	0.53	0	0.24	0	0	0	-3.304037967	0.288105593	0.451581252	*	-	-	-	-	-	-	-	-	-	-	-
GeneID:419953	4539	0	0	0.01	0	0	0	-0.852309972	0.83454559	0.888780229	*	enzyme precursor [Gallus gallus] &gt;AFP83450.1 angiotensin-converting enzyme precursor [Gallus gallus]	GO:0060319;GO:0008237;GO:0016021;GO:0008239;GO:0008270;GO:0008283;GO:0008233;GO:0046872;GO:0016787;GO:0008241;GO:0004180;GO:0006508;GO:0016020	primitive erythrocyte differentiation;metallopeptidase activity;integral component of membrane;dipeptidyl-peptidase activity;zinc ion binding;cell proliferation;peptidase activity;metal ion binding;hydrolase activity;peptidyl-dipeptidase activity;carboxypeptidase activity;proteolysis;membrane	K01283	ACE	http://www.genome.jp/dbget-bin/www_bget?ko:K01283	Renin secretion;Renin-angiotensin system	ko04924,ko04614	KOG3690(E)(Angiotensin I-converting enzymes - M2 family peptidases)	Angiotensin-converting	Angiotensin-converting enzyme (Fragment) OS=Gallus gallus GN=ACE PE=2 SV=1
GeneID:769654	2180	13.67	10.25	15.92	30.85	31.98	26.1	1.101727314	1.13E-06	8.26E-06	Up	beta-2-syntrophin [Gallus gallus]	GO:0043234;GO:0045202;GO:0005737;GO:0005925;GO:0044822;GO:0005198;GO:0070062	protein complex;synapse;cytoplasm;focal adhesion;RNA binding;structural molecule activity;extracellular exosome	-	-	-	-	-	KOG3551(W)(Syntrophins (type beta));KOG3528(S)(FOG: PDZ domain)	Beta-2-syntrophin;Beta-2-syntrophin	Beta-2-syntrophin OS=Mus musculus GN=Sntb2 PE=1 SV=2;Beta-2-syntrophin OS=Homo sapiens GN=SNTB2 PE=1 SV=1
GeneID:416889	1693	12.83	12.86	12.96	5.85	6.67	5.74	-1.022429418	3.28E-07	2.71E-06	Down	adenosine monophosphate-protein transferase FICD [Gallus gallus]	-	-	-	-	-	-	-	-	Adenosine	Adenosine monophosphate-protein transferase FICD OS=Homo sapiens GN=FICD PE=1 SV=2
GeneID:112533256	3249	0	0	0	0.02	0	0	1.071243379	0.792913456	0.881612668	*	-	-	-	-	-	-	-	-	-	-	-
novel.17724	783	1.43	0.35	2.22	0.9	0.6	0.53	-0.916502739	0.267810555	0.426973475	*	-	-	-	-	-	-	-	-	-	-	-
GeneID:422116	4113	24.56	24.32	21.23	25.85	19.88	28.07	0.110620169	0.469358891	0.646293569	*	CAG32231.1 hypothetical protein RCJMB04_20i10 [Gallus gallus];domain-containing protein KCTD2 [Gallus gallus] &gt	GO:0032403;GO:0051260	protein complex binding;protein homooligomerization	-	-	-	-	-	KOG2714(R)(SETA binding protein SB1 and related proteins, contain BTB/POZ domain)	BTB/POZ	BTB/POZ domain-containing protein KCTD2 OS=Homo sapiens GN=KCTD2 PE=1 SV=3
GeneID:428610	12833	0.01	0	0.01	0	0	0	-2.358552782	0.296141077	0.460880956	*	APT69898.1 neuromedin-B receptor [Gallus gallus];neuromedin-B receptor [Gallus gallus] &gt	GO:0004946;GO:0004871;GO:0007186;GO:0005886;GO:0016021;GO:0007165;GO:0008528;GO:0004930;GO:0016020;GO:0031989;GO:0005737	bombesin receptor activity;signal transducer activity;G-protein coupled receptor signaling pathway;plasma membrane;integral component of membrane;signal transduction;G-protein coupled peptide receptor activity;G-protein coupled receptor activity;membrane;bombesin receptor signaling pathway;cytoplasm	K04168	NMBR	http://www.genome.jp/dbget-bin/www_bget?ko:K04168	Neuroactive ligand-receptor interaction	ko04080	-	Neuromedin-B	Neuromedin-B receptor OS=Homo sapiens GN=NMBR PE=1 SV=2
GeneID:100859835	2920	5.62	4.96	6.07	5.71	6.32	6.29	0.148367122	0.432999656	0.611236166	*	cysteine/serine-rich nuclear protein 2 isoform X1 [Gallus gallus]	-	-	K17494	CSRNP	http://www.genome.jp/dbget-bin/www_bget?ko:K17494	-	-	KOG3813(R)(Uncharacterized conserved protein (tumor-suppressor AXUD1 in humans))	Cysteine/serine-rich	Cysteine/serine-rich nuclear protein 2 OS=Mus musculus GN=Csrnp2 PE=2 SV=1
GeneID:776358	1078	29.33	28.34	52.11	53.78	59.27	59.78	0.256100302	0.244059789	0.396918385	*	KFW78802.1 Vesicular, overexpressed in cancer, prosurvival protein 1, partial [Manacus vitellinus];KFQ53583.1 Vesicular, overexpressed in cancer, prosurvival protein 1, partial [Nestor notabilis] &gt;vesicular, overexpressed in cancer, prosurvival protein 1, partial [Calypte anna] &gt;vesicular, overexpressed in cancer, prosurvival protein 1 isoform X2 [Gallus gallus];vesicular, overexpressed in …	GO:0005768;GO:0016020;GO:0031301;GO:0004871;GO:0030659;GO:0007165;GO:0016021	endosome;membrane;integral component of organelle membrane;signal transducer activity;cytoplasmic vesicle membrane;signal transduction;integral component of membrane	-	-	-	-	-	-	Vesicular,;Vesicular,	Vesicular, overexpressed in cancer, prosurvival protein 1 OS=Xenopus laevis GN=vopp1 PE=2 SV=1;Vesicular, overexpressed in cancer, prosurvival protein 1 OS=Homo sapiens GN=VOPP1 PE=2 SV=1
GeneID:429164	1930	12.1	13.1	13.65	10.67	9.25	10.35	-0.313303519	0.075254253	0.152096657	*	E3 ubiquitin-protein ligase SIAH2 [Gallus gallus]	GO:0016874;GO:0005654;GO:0007275;GO:0043154;GO:0043066;GO:0016567;GO:2001237;GO:0046872;GO:0005737;GO:0061630;GO:0042787;GO:0044257;GO:0004842;GO:0005829;GO:0043161;GO:0005634;GO:0006915;GO:0090090;GO:0008270;GO:0043231	ligase activity;nucleoplasm;multicellular organism development;negative regulation of cysteine-type endopeptidase activity involved in apoptotic process;negative regulation of apoptotic process;protein ubiquitination;negative regulation of extrinsic apoptotic signaling pathway;metal ion binding;cytoplasm;ubiquitin protein ligase activity;protein ubiquitination involved in ubiquitin-dependent prot…	K08742	SIAH2	http://www.genome.jp/dbget-bin/www_bget?ko:K08742	-	-	KOG3002(R)(Zn finger protein)	E3	E3 ubiquitin-protein ligase SIAH2 OS=Homo sapiens GN=SIAH2 PE=1 SV=1
novel.494	611	0.26	0	0.35	0.41	0	0	-0.529653339	0.830204452	0.888780229	*	-	-	-	-	-	-	-	-	-	-	-
GeneID:107054041	2012	0.07	0.02	0.04	0.03	0	0	-2.358552782	0.296141077	0.460880956	*	doublesex- and mab-3-related transcription factor A2 [Gallus gallus]	-	-	K19491	DMRT4_5,DMRTA	http://www.genome.jp/dbget-bin/www_bget?ko:K19491	-	-	KOG3815(K)(Transcription factor Doublesex)	Doublesex-	Doublesex- and mab-3-related transcription factor A2 OS=Xenopus tropicalis GN=dmrta2 PE=2 SV=1
GeneID:427934	3232	9.27	7.91	10.9	16.89	16.9	16.62	0.885144828	9.01E-06	5.30E-05	*	malonyl-CoA-acyl carrier protein transacylase, mitochondrial [Gallus gallus]	-	-	K00645	fabD	http://www.genome.jp/dbget-bin/www_bget?ko:K00645	Fatty acid biosynthesis;Fatty acid metabolism	ko00061,ko01212	KOG2926(I)(Malonyl-CoA:ACP transacylase)	Malonyl-CoA-acyl	Malonyl-CoA-acyl carrier protein transacylase, mitochondrial OS=Homo sapiens GN=MCAT PE=1 SV=2
GeneID:430731	7269	0.5	0.43	0.31	0.13	0.28	0.33	-0.150462519	0.736437467	0.855365504	*	XP_015128421.1 PREDICTED: zinc finger protein 501-like isoform X4 [Gallus gallus];zinc finger protein 501-like isoform X1 [Gallus gallus];zinc finger protein 501-like isoform X4 [Gallus gallus];XP_015128420.1 PREDICTED: zinc finger protein 501-like isoform X4 [Gallus gallus] &gt;zinc finger protein 501-like isoform X4 [Gallus gallus] &gt;zinc finger protein 501-like isoform X2 [Gallus gallus]	-	-	K09228	KRAB	http://www.genome.jp/dbget-bin/www_bget?ko:K09228	-	-	-	Zinc;Zinc	Zinc finger protein 621 OS=Homo sapiens GN=ZNF621 PE=2 SV=1;Zinc finger protein 3 OS=Homo sapiens GN=ZNF3 PE=1 SV=3
GeneID:428737	3773	2.6	2.58	2.82	2.91	3.61	3.27	0.279812738	0.186641425	0.32156366	*	purine-rich element-binding protein gamma isoform X1 [Gallus gallus];purine-rich element-binding protein gamma isoform X2 [Gallus gallus]	GO:0044822	RNA binding	-	-	-	-	-	-	Purine-rich	Purine-rich element-binding protein gamma OS=Homo sapiens GN=PURG PE=2 SV=1
GeneID:112533353	902	0.07	0.07	0.12	0	0	0.06	-1.780899954	0.480799085	0.65705093	*	-	-	-	-	-	-	-	-	-	-	-
GeneID:100859302	1243	21.97	17.47	27.03	27.17	26.37	27.58	0.343404331	0.12665589	0.234008202	*	phosphatase 1 regulatory subunit 10, partial [Charadrius vociferus]	-	-	K17552	PPP1R10	http://www.genome.jp/dbget-bin/www_bget?ko:K17552	-	-	-	Serine/threonine-protein	Serine/threonine-protein phosphatase 1 regulatory subunit 10 OS=Macaca mulatta GN=PPP1R10 PE=3 SV=1
novel.1855	1247	0	0.31	0.35	1.74	1.97	2.63	3.276160243	2.27E-06	1.54E-05	Up	uncharacterized protein LOC101749541 [Gallus gallus]	-	-	-	-	-	-	-	-	-	-
GeneID:420750	5782	3.47	3.42	2.12	2.01	1.5	2.26	-0.602442377	0.012996061	0.033668691	*	late secretory pathway protein AVL9 homolog [Gallus gallus]	-	-	-	-	-	-	-	KOG3823(S)(Uncharacterized conserved protein)	Late	Late secretory pathway protein AVL9 homolog OS=Homo sapiens GN=AVL9 PE=1 SV=1
GeneID:416508	2177	24.05	24.66	32.64	31.32	32.94	31.35	0.211048325	0.31148079	0.478578764	*	phosphatidylethanolamine N-methyltransferase isoform X2 [Gallus gallus] &gt;N-methyltransferase [Gallus gallus] &gt;CAG32182.1 hypothetical protein RCJMB04_19i19 [Gallus gallus];XP_015149665.1 PREDICTED: phosphatidylethanolamine N-methyltransferase isoform X2 [Gallus gallus];phosphatidylethanolamine N-methyltransferase isoform X2 [Coturnix japonica]	GO:0016020;GO:0008170;GO:0006644;GO:0016021	membrane;N-methyltransferase activity;phospholipid metabolic process;integral component of membrane	K00551	PEMT	http://www.genome.jp/dbget-bin/www_bget?ko:K00551	Glycerophospholipid metabolism	ko00564	KOG4142(I)(Phospholipid methyltransferase)	Phosphatidylethanolamine;Phosphatidylethanolamine;Phosphatidylethanolamine	Phosphatidylethanolamine N-methyltransferase OS=Rattus norvegicus GN=Pemt PE=1 SV=2;Phosphatidylethanolamine N-methyltransferase OS=Mus musculus GN=Pemt PE=1 SV=4;Phosphatidylethanolamine N-methyltransferase OS=Bos taurus GN=PEMT PE=2 SV=1
novel.1884	2354	1.63	1.49	1.61	1.39	0.71	1.31	-0.4383651	0.195448614	0.333844084	*	-	-	-	-	-	-	-	-	-	-	-
GeneID:423850	3882	14.77	12.45	14.93	21.6	23.54	22.84	0.693276136	2.79E-05	0.000146248	*	UPF0668 protein C10orf76 homolog isoform X2 [Haliaeetus leucocephalus] &gt;UPF0668 protein C10orf76 homolog [Meleagris gallopavo] &gt;XP_019473287.1 PREDICTED: UPF0668 protein C10orf76 homolog [Meleagris gallopavo];XP_011574426.1 PREDICTED: UPF0668 protein C10orf76 homolog isoform X3 [Aquila chrysaetos canadensis]	-	-	-	-	-	-	-	KOG0044(T)(Ca2+ sensor (EF-Hand superfamily))	UPF0668	UPF0668 protein C10orf76 OS=Homo sapiens GN=C10orf76 PE=1 SV=1
GeneID:416659	3699	14.56	12.89	15.15	26.43	23.13	25.09	0.833085873	1.35E-07	1.21E-06	*	XP_015150130.1 PREDICTED: N-alpha-acetyltransferase 60 [Gallus gallus] &gt;XP_015150129.1 PREDICTED: N-alpha-acetyltransferase 60 [Gallus gallus] &gt;N-alpha-acetyltransferase 60 [Gallus gallus] &gt;XP_015150131.1 PREDICTED: N-alpha-acetyltransferase 60 [Gallus gallus]	-	-	-	-	-	-	-	KOG3138(R)(Predicted N-acetyltransferase)	N-alpha-acetyltransferase	N-alpha-acetyltransferase 60 OS=Homo sapiens GN=NAA60 PE=1 SV=1
GeneID:420072	3772	20.79	20.77	17.28	12.4	13.01	14.96	-0.016286151	0.908460466	0.941706699	*	XP_015155250.1 PREDICTED: phosphatidylinositol 4-phosphate 5-kinase type-1 gamma isoform X2 [Gallus gallus];BAO93706.1 phosphatidylinositol-4-phosphate 5-kinase type-1 gamma isoform 2 [Gallus gallus];phosphatidylinositol 4-phosphate 5-kinase type-1 gamma isoform X2 [Gallus gallus] &gt;phosphatidylinositol 4-phosphate 5-kinase type-1 gamma isoform X3 [Gallus gallus];phosphatidylinositol 4-phosphat…	GO:0016301;GO:0016307;GO:0046488;GO:0016310	kinase activity;phosphatidylinositol phosphate kinase activity;phosphatidylinositol metabolic process;phosphorylation	K00889	PIP5K	http://www.genome.jp/dbget-bin/www_bget?ko:K00889	Regulation of actin cytoskeleton;Endocytosis;Mitophagy - yeast;MAPK signaling pathway - yeast;Phosphatidylinositol signaling system;Phospholipase D signaling pathway;Inositol phosphate metabolism;Fc gamma R-mediated phagocytosis	ko04810,ko04144,ko04139,ko04011,ko04070,ko04072,ko00562,ko04666	KOG0229(T)(Phosphatidylinositol-4-phosphate 5-kinase)	Phosphatidylinositol	Phosphatidylinositol 4-phosphate 5-kinase type-1 gamma OS=Homo sapiens GN=PIP5K1C PE=1 SV=2
GeneID:427496	3462	35.34	47.11	24.03	4.67	2.41	7.8	-2.711397074	2.65E-17	9.61E-16	Down	Q5ZM60.1 RecName: Full=Cell cycle progression protein 1 &gt;cell cycle progression protein 1 isoform X1 [Gallus gallus];CAG31183.1 hypothetical protein RCJMB04_3a3 [Gallus gallus];cycle progression protein 1 [Gallus gallus] &gt	GO:0045787;GO:0016021;GO:0007049;GO:0045944;GO:0008284;GO:2001106;GO:0016020	positive regulation of cell cycle;integral component of membrane;cell cycle;positive regulation of transcription from RNA polymerase II promoter;positive regulation of cell proliferation;regulation of Rho guanyl-nucleotide exchange factor activity;membrane	-	-	-	-	-	-	Cell	Cell cycle progression protein 1 OS=Gallus gallus GN=CCPG1 PE=2 SV=1
GeneID:408026	2162	0.03	0.04	0	0.17	0.49	0.23	3.110025041	0.006836213	0.019177662	Up	5-hydroxylase 2 [Gallus gallus] &gt;AAT09606.1 neuronal tryptophan hydroxylase [Gallus gallus]	GO:0008152;GO:0046872;GO:0016597;GO:0055114;GO:0004497;GO:0005506;GO:0042427;GO:0004510;GO:0043005;GO:0009072;GO:0016714	metabolic process;metal ion binding;amino acid binding;oxidation-reduction process;monooxygenase activity;iron ion binding;serotonin biosynthetic process;tryptophan 5-monooxygenase activity;neuron projection;aromatic amino acid family metabolic process;oxidoreductase activity, acting on paired donors, with incorporation or reduction of molecular oxygen, reduced pteridine as one donor, and incorpo…	K00502	TPH1_2	http://www.genome.jp/dbget-bin/www_bget?ko:K00502	Tryptophan metabolism;Serotonergic synapse	ko00380,ko04726	-	Tryptophan;Tryptophan	Tryptophan 5-hydroxylase 2 OS=Equus caballus GN=TPH2 PE=2 SV=1;Tryptophan 5-hydroxylase 2 OS=Macaca mulatta GN=TPH2 PE=2 SV=1
GeneID:107052330	1294	0	0	0	0.63	0.21	0.53	5.985384037	0.000143283	0.000622451	Up	-	-	-	-	-	-	-	-	-	-	-
GeneID:100858058	4437	0.43	0.54	0.4	0.35	0.07	0.16	-1.180865138	0.036856703	0.083318579	*	syntaphilin isoform X4 [Gallus gallus];syntaphilin isoform X2 [Gallus gallus];syntaphilin isoform X1 [Gallus gallus];syntaphilin isoform X6 [Gallus gallus];syntaphilin isoform X3 [Gallus gallus];syntaphilin isoform X5 [Gallus gallus]	-	-	-	-	-	-	-	-	Syntaphilin	Syntaphilin OS=Homo sapiens GN=SNPH PE=1 SV=2
GeneID:426812	2114	52.43	50.97	56.6	45.73	41.51	46.78	-0.210281423	0.152555544	0.273435881	*	alpha-aminoadipic semialdehyde dehydrogenase [Gallus gallus]	GO:0008152;GO:0005739;GO:0004043;GO:0005737;GO:0016491;GO:0004029;GO:0016620;GO:0055114;GO:0070062	metabolic process;mitochondrion;L-aminoadipate-semialdehyde dehydrogenase activity;cytoplasm;oxidoreductase activity;aldehyde dehydrogenase (NAD) activity;oxidoreductase activity, acting on the aldehyde or oxo group of donors, NAD or NADP as acceptor;oxidation-reduction process;extracellular exosome	K14085	ALDH7A1	http://www.genome.jp/dbget-bin/www_bget?ko:K14085	Arginine and proline metabolism;Glycine, serine and threonine metabolism;Histidine metabolism;Lysine biosynthesis;Lysine degradation;Tryptophan metabolism;Valine, leucine and isoleucine degradation;Ascorbate and aldarate metabolism;Glycolysis / Gluconeogenesis;Pyruvate metabolism;Fatty acid degradation;Glycerolipid metabolism;beta-Alanine metabolism;Biosynthesis of amino acids	ko00330,ko00260,ko00340,ko00300,ko00310,ko00380,ko00280,ko00053,ko00010,ko00620,ko00071,ko00561,ko00410,ko01230	KOG2451(C)(Aldehyde dehydrogenase)	Alpha-aminoadipic	Alpha-aminoadipic semialdehyde dehydrogenase OS=Bos taurus GN=ALDH7A1 PE=2 SV=4
GeneID:112532932	666	0.44	0	0.5	0	0	0	-3.889616908	0.152927831	0.273874509	*	-	-	-	-	-	-	-	-	-	-	-
GeneID:421597	7363	4.2	4.55	3.33	2.05	1.64	2.5	-0.959590471	1.36E-06	9.75E-06	*	XP_015141807.1 PREDICTED: homeodomain-interacting protein kinase 3 isoform X1 [Gallus gallus];homeodomain-interacting protein kinase 3 isoform X1 [Gallus gallus] &gt;XP_015141805.1 PREDICTED: homeodomain-interacting protein kinase 3 isoform X1 [Gallus gallus] &gt	GO:0016605;GO:0009299;GO:0000166;GO:0043508;GO:0006468;GO:0005634;GO:0018107;GO:0005524;GO:0018105;GO:0005737;GO:0004672;GO:0043066;GO:0004674	PML body;mRNA transcription;nucleotide binding;negative regulation of JUN kinase activity;protein phosphorylation;nucleus;peptidyl-threonine phosphorylation;ATP binding;peptidyl-serine phosphorylation;cytoplasm;protein kinase activity;negative regulation of apoptotic process;protein serine/threonine kinase activity	K08826	HIPK	http://www.genome.jp/dbget-bin/www_bget?ko:K08826	-	-	KOG0667(R)(Dual-specificity tyrosine-phosphorylation regulated kinase)	Homeodomain-interacting	Homeodomain-interacting protein kinase 3 OS=Homo sapiens GN=HIPK3 PE=1 SV=1
GeneID:107051626	546	1	0.13	0.93	2.18	0.83	2.1	0.358790456	0.60510045	0.761406981	*	-	-	-	-	-	-	-	-	-	-	-
GeneID:100859573	1467	264.51	234.94	321.21	222.58	230.61	213.94	-0.244220809	0.21405452	0.358802037	*	minor histocompatibility antigen H13 isoform X1 [Gallus gallus];minor histocompatibility antigen H13 isoform X2 [Gallus gallus]	GO:0036513;GO:0071556;GO:0006465;GO:0005789;GO:0016020;GO:0030660;GO:0008233;GO:0042500;GO:1904211;GO:0005765;GO:0071458;GO:0033619;GO:0009986;GO:0016021;GO:0005783;GO:0031625;GO:0042803;GO:0004190	Derlin-1 retrotranslocation complex;integral component of lumenal side of endoplasmic reticulum membrane;signal peptide processing;endoplasmic reticulum membrane;membrane;Golgi-associated vesicle membrane;peptidase activity;aspartic endopeptidase activity, intramembrane cleaving;membrane protein proteolysis involved in retrograde protein transport, ER to cytosol;lysosomal membrane;integral compon…	K09595	HM13	http://www.genome.jp/dbget-bin/www_bget?ko:K09595	-	-	KOG2442(R)(Uncharacterized conserved protein, contains PA domain)	Minor	Minor histocompatibility antigen H13 OS=Mus musculus GN=Hm13 PE=1 SV=1
GeneID:428198	6353	0.08	0.04	0.09	0.01	0.06	0	-1.451670133	0.245506189	0.398727011	*	ephrin type-A receptor 8 [Gallus gallus]	-	-	K05109	EPHA8,EEK	http://www.genome.jp/dbget-bin/www_bget?ko:K05109	Axon guidance	ko04360	KOG0196(T)(Tyrosine kinase, EPH (ephrin) receptor family)	Ephrin	Ephrin type-A receptor 8 OS=Homo sapiens GN=EPHA8 PE=1 SV=2
GeneID:426557	5454	0.06	0.06	0.07	0.27	0.3	0.29	2.28544065	2.23E-05	0.000119424	Up	regulator of G-protein signaling 8 isoform X3 [Gallus gallus] &gt;regulator of G-protein signaling 8 isoform X5 [Gallus gallus];XP_015145941.1 PREDICTED: regulator of G-protein signaling 8 isoform X3 [Gallus gallus];XP_015145938.1 PREDICTED: regulator of G-protein signaling 8 isoform X3 [Gallus gallus] &gt;regulator of G-protein signaling 8 isoform X1 [Gallus gallus];regulator of G-protein signal…	-	-	K16449	RGS	http://www.genome.jp/dbget-bin/www_bget?ko:K16449	-	-	KOG3589(T)(G protein signaling regulators)	Regulator;Regulator	Regulator of G-protein signaling 8 OS=Macaca fascicularis GN=RGS8 PE=2 SV=1;Regulator of G-protein signaling 8 OS=Rattus norvegicus GN=Rgs8 PE=1 SV=2
GeneID:112531364	4052	0.58	0.5	0.17	0.32	0.47	0.38	-0.010527146	0.983831235	0.988898019	*	endogenous retrovirus group K member 8 Gag polyprotein-like [Gallus gallus]	-	-	-	-	-	-	-	-	Endogenous	Endogenous retrovirus group K member 8 Gag polyprotein OS=Homo sapiens GN=ERVK-8 PE=1 SV=2
GeneID:416212	2481	0.08	0	0.05	0.06	0.08	0.04	0.530634407	0.71655676	0.839252832	*	neuron-specific protein family member 2 [Anser cygnoides domesticus]	GO:0007212;GO:0016021;GO:0048268;GO:0032051;GO:0016020	dopamine receptor signaling pathway;integral component of membrane;clathrin coat assembly;clathrin light chain binding;membrane	-	-	-	-	-	-	Neuron-specific	Neuron-specific protein family member 2 OS=Homo sapiens GN=NSG2 PE=2 SV=1
GeneID:107051710	2490	11.02	9.92	9.58	0	0.02	0.05	-8.886464633	2.59E-32	3.00E-30	Down	-	-	-	-	-	-	-	-	-	-	-
GeneID:768337	2452	54.15	51.05	60.32	167.29	156.05	174.39	1.375760753	1.14E-25	8.52E-24	Up	XP_008490810.1 PREDICTED: tubulin beta-2 chain isoform X2 [Calypte anna] &gt;tubulin beta-1 chain-like [Parus major];XP_010706713.1 PREDICTED: tubulin beta-2 chain [Meleagris gallopavo] &gt;XP_005525380.1 PREDICTED: tubulin beta-2 chain [Pseudopodoces humilis] &gt;XP_005506759.1 PREDICTED: tubulin beta-2 chain [Columba livia] &gt;CAA23687.1 unnamed protein product [Gallus gallus] &gt;XP_010571582…	GO:0005200;GO:0005634;GO:0000166;GO:0005525;GO:0070062;GO:1903561;GO:0005874;GO:0005623;GO:0005856;GO:0007017;GO:0001764;GO:0007010;GO:0005737;GO:0003924	structural constituent of cytoskeleton;nucleus;nucleotide binding;GTP binding;extracellular exosome;extracellular vesicle;microtubule;cell;cytoskeleton;microtubule-based process;neuron migration;cytoskeleton organization;cytoplasm;GTPase activity	K07375	TUBB	http://www.genome.jp/dbget-bin/www_bget?ko:K07375	Gap junction;Phagosome	ko04540,ko04145	KOG1375(Z)(Beta tubulin)	Tubulin;Tubulin	Tubulin beta-1 chain OS=Gallus gallus PE=2 SV=1;Tubulin beta-2 chain OS=Gallus gallus PE=1 SV=1
GeneID:112533025	3772	0.01	0.07	0.02	0.01	0	0.01	-2.121731376	0.255528887	0.411527325	*	-	-	-	-	-	-	-	-	-	-	-
GeneID:426843	3226	16.28	15.22	14.98	14.8	11.66	13.66	-0.181524869	0.225821374	0.373596292	*	XP_015132776.1 PREDICTED: dymeclin isoform X1 [Gallus gallus];Q5ZLW3.1 RecName: Full=Dymeclin &gt;[Gallus gallus] &gt;dymeclin isoform X1 [Gallus gallus] &gt;XP_015132775.1 PREDICTED: dymeclin isoform X1 [Gallus gallus] &gt;CAG31280.1 hypothetical protein RCJMB04_4k4 [Gallus gallus]	GO:0005737;GO:0005794;GO:0007030;GO:0060348;GO:0019899	cytoplasm;Golgi apparatus;Golgi organization;bone development;enzyme binding	-	-	-	-	-	-	Dymeclin	Dymeclin OS=Gallus gallus GN=DYM PE=2 SV=1
GeneID:417997	2672	40.58	40.34	42.83	48.21	42.54	46.24	0.174353576	0.24237302	0.394893099	*	protein precursor [Gallus gallus] &gt;XP_015140629.1 PREDICTED: chondroadherin-like protein isoform X1 [Gallus gallus] &gt;ran GTPase-activating protein 1 isoform X1 [Gallus gallus] &gt;XP_015140636.1 PREDICTED: chondroadherin-like protein isoform X1 [Gallus gallus];XP_015140616.1 PREDICTED: ran GTPase-activating protein 1 isoform X1 [Gallus gallus]	GO:0031012;GO:0005737;GO:0032331;GO:1904027;GO:0005518;GO:0046826;GO:0005096;GO:0031965;GO:0000776;GO:0043231;GO:0007165;GO:0048471;GO:0098633	extracellular matrix;cytoplasm;negative regulation of chondrocyte differentiation;negative regulation of collagen fibril organization;collagen binding;negative regulation of protein export from nucleus;GTPase activator activity;nuclear membrane;kinetochore;intracellular membrane-bounded organelle;signal transduction;perinuclear region of cytoplasm;collagen fibril binding	K14319	RANGAP1	http://www.genome.jp/dbget-bin/www_bget?ko:K14319	RNA transport	ko03013	KOG1909(AYT)(Ran GTPase-activating protein)	Ran;Ran	Ran GTPase-activating protein 1 OS=Mus musculus GN=Rangap1 PE=1 SV=2;Ran GTPase-activating protein 1 OS=Homo sapiens GN=RANGAP1 PE=1 SV=1
GeneID:424469	5474	0.27	0.37	0.37	0.24	0.07	0.16	-1.197057999	0.02580035	0.061374817	*	BAB32667.1 branched-chain alpha-keto acid dihydrolipoyl acyltransferase [Gallus gallus];XP_015146285.1 PREDICTED: leucine-rich repeat-containing protein 39 [Gallus gallus];leucine-rich repeat-containing protein 39 [Gallus gallus] &gt;acyltransferase component of branched-chain alpha-keto acid dehydrogenase complex, mitochondrial precursor [Gallus gallus] &gt;XP_004936611.1 PREDICTED: leucine-rich…	GO:0008152;GO:0016740;GO:0016746	metabolic process;transferase activity;transferase activity, transferring acyl groups	K09699	DBT,bkdB	http://www.genome.jp/dbget-bin/www_bget?ko:K09699	Valine, leucine and isoleucine degradation;Propanoate metabolism	ko00280,ko00640	KOG0557(C)(Dihydrolipoamide acetyltransferase)	Leucine-rich;Lipoamide	Leucine-rich repeat-containing protein 39 OS=Bos taurus GN=LRRC39 PE=2 SV=1;Lipoamide acyltransferase component of branched-chain alpha-keto acid dehydrogenase complex, mitochondrial OS=Mus musculus GN=Dbt PE=1 SV=2
GeneID:427723	2703	3.77	4.38	5.71	3.64	2.37	3.74	-0.571052144	0.023695062	0.05694082	*	RING finger and transmembrane domain-containing protein 2 isoform X2 [Gallus gallus];RING finger and transmembrane domain-containing protein 2 isoform X1 [Gallus gallus];finger and transmembrane domain-containing protein 2 isoform B [Alligator mississippiensis]	GO:0016020;GO:0046872;GO:0008270;GO:0016021	membrane;metal ion binding;zinc ion binding;integral component of membrane	-	-	-	-	-	KOG0800(O)(FOG: Predicted E3 ubiquitin ligase);KOG4638(S)(Uncharacterized conserved protein);KOG0802(O)(E3 ubiquitin ligase)	RING;RING	RING finger and transmembrane domain-containing protein 2 OS=Homo sapiens GN=RNFT2 PE=2 SV=2;RING finger and transmembrane domain-containing protein 2 OS=Mus musculus GN=Rnft2 PE=2 SV=2
GeneID:396321	1928	0.26	0.16	0.14	0.03	0.45	0.21	0.187429937	0.847891303	0.897148887	*	neuronal acetylcholine receptor subunit alpha-6 [Coturnix japonica]	GO:0004889;GO:0016020;GO:0005892;GO:0042166;GO:0045202;GO:0005230;GO:0045211;GO:0005216;GO:0030054;GO:0006811;GO:0005886;GO:0035094;GO:0007274;GO:0006810;GO:0015464;GO:0098655;GO:0007165;GO:0016021;GO:0007271	acetylcholine-gated cation-selective channel activity;membrane;acetylcholine-gated channel complex;acetylcholine binding;synapse;extracellular ligand-gated ion channel activity;postsynaptic membrane;ion channel activity;cell junction;ion transport;plasma membrane;response to nicotine;neuromuscular synaptic transmission;transport;acetylcholine receptor activity;cation transmembrane transport;signa…	K04808	CHRNA6	http://www.genome.jp/dbget-bin/www_bget?ko:K04808	Neuroactive ligand-receptor interaction;Cholinergic synapse	ko04080,ko04725	KOG3645(T)(Acetylcholine receptor)	Neuronal	Neuronal acetylcholine receptor subunit alpha-6 OS=Gallus gallus GN=CHRNA6 PE=2 SV=1
GeneID:112532270	10176	0.06	0.06	0.01	0.03	0.07	0.01	-0.03960034	0.970002296	0.984446407	*	-	-	-	-	-	-	-	-	-	-	-
novel.12611	639	1.9	1.59	3.24	6.92	6.52	3.26	1.41369681	0.007744055	0.021364318	Up	protein N305_13058, partial [Manacus vitellinus]	-	-	-	-	-	-	-	-	-	-
GeneID:428523	5521	10.99	10.68	6.54	6.85	5.78	8.78	-0.358241377	0.115402174	0.216855079	*	ankyrin repeat domain-containing protein 29 isoform X1 [Gallus gallus];ankyrin repeat domain-containing protein 29 [Tinamus guttatus]	-	-	-	-	-	-	-	-	Ankyrin	Ankyrin repeat domain-containing protein 29 OS=Homo sapiens GN=ANKRD29 PE=2 SV=2
GeneID:395092	5056	0.03	0.01	0.05	0.03	0.06	0.01	0.200107637	0.876673236	0.918336067	*	AFN11663.1 phosphodiesterase 6b subunit [Gallus gallus];-cyclic phosphodiesterase subunit beta [Gallus gallus] &gt;cGMP-specific 3&apos;,5&apos	GO:0007165;GO:0001750;GO:0004114;GO:0005829;GO:0047555;GO:0046037;GO:0016787;GO:0008081;GO:0009583;GO:0046872;GO:0051480;GO:0060041	signal transduction;photoreceptor outer segment;3',5'-cyclic-nucleotide phosphodiesterase activity;cytosol;3',5'-cyclic-GMP phosphodiesterase activity;GMP metabolic process;hydrolase activity;phosphoric diester hydrolase activity;detection of light stimulus;metal ion binding;regulation of cytosolic calcium ion concentration;retina development in camera-type eye	K13756	PDE6B	http://www.genome.jp/dbget-bin/www_bget?ko:K13756	Purine metabolism;Phototransduction	ko00230,ko04744	KOG3688(T)(Cyclic GMP phosphodiesterase);KOG3689(T)(Cyclic nucleotide phosphodiesterase)	Rod	Rod cGMP-specific 3&apos;,5&apos;-cyclic phosphodiesterase subunit beta OS=Mus musculus GN=Pde6b PE=2 SV=3
GeneID:426802	2628	3.27	3.2	2.69	5.08	5.89	4.42	0.164106331	0.544311658	0.714985866	*	centrosomal protein of 120 kDa isoform X1 [Gallus gallus];centrosomal protein of 120 kDa isoform X2 [Gallus gallus]	-	-	K16459	CEP120	http://www.genome.jp/dbget-bin/www_bget?ko:K16459	-	-	-	Centrosomal	Centrosomal protein of 120 kDa OS=Bos taurus GN=CEP120 PE=2 SV=2
GeneID:100857251	3658	16.67	16.09	17.49	11.18	9.61	12.65	-0.510903	0.00196308	0.006404096	*	myotubularin-related protein 11 isoform X2 [Gallus gallus];myotubularin-related protein 11 isoform X1 [Gallus gallus]	-	-	K18085	MTMR10_11_12	http://www.genome.jp/dbget-bin/www_bget?ko:K18085	-	-	KOG0123(AJ)(Polyadenylate-binding protein (RRM superfamily));KOG0131(A)(Splicing factor 3b, subunit 4);KOG1089(R)(Myotubularin-related phosphatidylinositol 3-phosphate 3-phosphatase MTM6)	Splicing;Myotubularin-related	Splicing factor 3B subunit 4 OS=Homo sapiens GN=SF3B4 PE=1 SV=1;Myotubularin-related protein 11 OS=Homo sapiens GN=MTMR11 PE=2 SV=2
GeneID:422238	1626	26.54	24.62	29.47	25.94	21.82	27.74	-0.205805176	0.194715294	0.332882836	*	motile sperm domain-containing protein 1 isoform X2 [Meleagris gallopavo];XP_015133962.1 PREDICTED: motile sperm domain-containing protein 1 isoform X1 [Gallus gallus];motile sperm domain-containing protein 1 isoform X1 [Gallus gallus] &gt;motile sperm domain-containing protein 1 isoform X2 [Gallus gallus]	GO:0045944;GO:0016021;GO:0000122;GO:0005634;GO:0048471;GO:0005737;GO:0016020	positive regulation of transcription from RNA polymerase II promoter;integral component of membrane;negative regulation of transcription from RNA polymerase II promoter;nucleus;perinuclear region of cytoplasm;cytoplasm;membrane	-	-	-	-	-	-	Motile	Motile sperm domain-containing protein 1 OS=Mus musculus GN=Mospd1 PE=1 SV=1
GeneID:419257	2365	45	38.44	47.74	69.68	72.11	66.55	0.687388993	5.20E-05	0.000254742	*	XP_014140231.1 PREDICTED: dnaJ homolog subfamily C member 5 [Falco cherrug] &gt;KFQ07268.1 DnaJ subfamily C member 5 [Leptosomus discolor] &gt;KFZ64505.1 DnaJ subfamily C member 5 [Caprimulgus carolinensis] &gt;XP_013044384.1 PREDICTED: dnaJ homolog subfamily C member 5 [Anser cygnoides domesticus] &gt;XP_009560964.1 PREDICTED: dnaJ homolog subfamily C member 5 [Cuculus canorus] &gt;XP_009966066.…	GO:0016020;GO:0005739;GO:0005765;GO:0005886;GO:0008021;GO:0070062;GO:0043524	membrane;mitochondrion;lysosomal membrane;plasma membrane;synaptic vesicle;extracellular exosome;negative regulation of neuron apoptotic process	K09525	DNAJC5	http://www.genome.jp/dbget-bin/www_bget?ko:K09525	Protein processing in endoplasmic reticulum	ko04141	KOG0714(O)(Molecular chaperone (DnaJ superfamily))	Tumor;DnaJ;Tumor;Tumor	Tumor protein D54 OS=Mus musculus GN=Tpd52l2 PE=1 SV=1;DnaJ homolog subfamily C member 5 OS=Homo sapiens GN=DNAJC5 PE=1 SV=1;Tumor protein D54 OS=Homo sapiens GN=TPD52L2 PE=1 SV=2;Tumor protein D54 OS=Pongo abelii GN=TPD52L2 PE=2 SV=1
GeneID:396284	952	858.74	764.91	1047.92	1031.22	1010.74	1007.81	0.263476914	0.164214189	0.289974867	*	myosin regulatory light chain 2, smooth muscle minor isoform-like isoform X1 [Charadrius vociferus];myosin regulatory light chain 2, smooth muscle minor isoform isoform X1 [Melopsittacus undulatus]	GO:0016459;GO:0005509	myosin complex;calcium ion binding	K12757	MYL12	http://www.genome.jp/dbget-bin/www_bget?ko:K12757	Regulation of actin cytoskeleton;Focal adhesion;Tight junction;Leukocyte transendothelial migration;Platelet activation	ko04810,ko04510,ko04530,ko04670,ko04611	KOG0027(T)(Calmodulin and related proteins (EF-Hand superfamily));KOG0031(Z)(Myosin regulatory light chain, EF-Hand protein superfamily)	Myosin	Myosin regulatory light chain 2, smooth muscle minor isoform OS=Gallus gallus PE=2 SV=2
GeneID:396496	2077	117.31	108.37	135.13	123.35	99.84	129.13	0.004836298	0.977589012	0.985410422	*	[Gallus gallus] &gt;AAA48750.1 drebrin [Gallus gallus]	GO:0030426;GO:0007275;GO:0030154;GO:0005737;GO:0005938;GO:0030054;GO:0005622;GO:0007015;GO:0003779;GO:0007399;GO:0042995	growth cone;multicellular organism development;cell differentiation;cytoplasm;cell cortex;cell junction;intracellular;actin filament organization;actin binding;nervous system development;cell projection	-	-	-	-	-	KOG3655(Z)(Drebrins and related actin binding proteins)	Drebrin	Drebrin OS=Gallus gallus GN=DBN1 PE=2 SV=4
novel.20067	538	0.17	0	0.15	0.17	0	0.58	1.321129849	0.572954851	0.734593472	*	-	-	-	-	-	-	-	-	-	-	-
GeneID:420716	1060	129.81	111.26	173.05	126.02	120.71	116.36	-0.154751837	0.474455488	0.651659194	*	BAJ09792.1 prolactin-releasing peptide [Gallus gallus];C-RF amide isoform X1 [Gallus gallus] &gt;E3 ubiquitin-protein ligase Topors-like isoform X1 [Meleagris gallopavo]	GO:0016021;GO:0016020;GO:0005179	integral component of membrane;membrane;hormone activity	K05269	PRH	http://www.genome.jp/dbget-bin/www_bget?ko:K05269	Neuroactive ligand-receptor interaction	ko04080	KOG0802(O)(E3 ubiquitin ligase);KOG0317(O)(Predicted E3 ubiquitin ligase, integral peroxisomal membrane protein);KOG0800(O)(FOG: Predicted E3 ubiquitin ligase)	Prolactin-releasing;E3	Prolactin-releasing peptide OS=Rattus norvegicus GN=Prlh PE=2 SV=1;E3 ubiquitin-protein ligase ICP0 OS=Equine herpesvirus 1 (strain V592) GN=ICP0 PE=3 SV=1
GeneID:101749621	3171	2.51	3.55	2.64	0.86	2.23	0.56	-1.832283651	3.43E-06	2.22E-05	Down	LOW QUALITY PROTEIN: uncharacterized protein LOC106035585 [Anser cygnoides domesticus]	-	-	-	-	-	-	-	-	-	-
GeneID:424656	1983	99.52	91.78	81.56	58.36	50.15	67.59	-0.526649027	0.00017085	0.000730963	*	CAG31395.1 hypothetical protein RCJMB04_5n16 [Gallus gallus];transmembrane protein 59 isoform X1 [Gallus gallus];protein 59 precursor [Gallus gallus] &gt	GO:0070062;GO:0016021;GO:0005797;GO:0090285;GO:0000138;GO:0005764;GO:0000137;GO:0005770;GO:0004175;GO:0010955;GO:0010508;GO:0006508;GO:0090005;GO:0016020	extracellular exosome;integral component of membrane;Golgi medial cisterna;negative regulation of protein glycosylation in Golgi;Golgi trans cisterna;lysosome;Golgi cis cisterna;late endosome;endopeptidase activity;negative regulation of protein processing;positive regulation of autophagy;proteolysis;negative regulation of establishment of protein localization to plasma membrane;membrane	-	-	-	-	-	-	Transmembrane	Transmembrane protein 59 OS=Homo sapiens GN=TMEM59 PE=1 SV=1
GeneID:769430	3178	7.64	6.71	7.15	6.5	6.7	6.98	-0.045184448	0.785304493	0.881612668	*	AFF59224.1 E2F transcription factor 4 [Gallus gallus];factor E2F4 [Gallus gallus] &gt;CAG32002.1 hypothetical protein RCJMB04_15l11 [Gallus gallus] &gt	GO:0006884;GO:0045944;GO:0003700;GO:0000790;GO:0008361;GO:0006366;GO:0006351;GO:0005634;GO:0042127;GO:0006355;GO:0009887;GO:0005667;GO:0008015;GO:0000978;GO:0005654;GO:0000278;GO:0003677;GO:0000083;GO:0002064;GO:0001228;GO:0008134;GO:0019904	cell volume homeostasis;positive regulation of transcription from RNA polymerase II promoter;transcription factor activity, sequence-specific DNA binding;nuclear chromatin;regulation of cell size;transcription from RNA polymerase II promoter;transcription, DNA-templated;nucleus;regulation of cell proliferation;regulation of transcription, DNA-templated;animal organ morphogenesis;transcription fac…	K04682	E2F4_5	http://www.genome.jp/dbget-bin/www_bget?ko:K04682	Cell cycle;TGF-beta signaling pathway	ko04110,ko04350	KOG2578(K)(Transcription factor E2F/dimerization partner (TDP)-like proteins)	Transcription	Transcription factor E2F4 OS=Homo sapiens GN=E2F4 PE=1 SV=2
novel.19395	486	0	0	0.96	0	0.2	0.89	0.257618742	0.913668102	0.945691856	*	-	-	-	-	-	-	-	-	-	-	-
GeneID:421033	4649	7.77	7.79	8.9	6.56	6.44	6.84	-0.408311537	0.004821882	0.014128699	*	protein spire homolog 1 isoform X2 [Meleagris gallopavo];centrosomal protein of 76 kDa isoform X1 [Gallus gallus];centrosomal protein of 76 kDa isoform X3 [Felis catus]	GO:0005814;GO:0046599;GO:0005813;GO:0043234	centriole;regulation of centriole replication;centrosome;protein complex	K16457;K02098	CEP76;SPIR	http://www.genome.jp/dbget-bin/www_bget?ko:K16457;http://www.genome.jp/dbget-bin/www_bget?ko:K02098	Dorso-ventral axis formation	ko04320	-	Protein;Protein;Centrosomal	Protein spire homolog 1 OS=Homo sapiens GN=SPIRE1 PE=1 SV=3;Protein spire homolog 1 OS=Macaca fascicularis GN=SPIRE1 PE=2 SV=1;Centrosomal protein of 76 kDa OS=Pongo abelii GN=CEP76 PE=2 SV=1
novel.5965	314	1.11	0	3.01	0	0	0	-2.720773871	0.449936111	0.626316434	*	-	-	-	-	-	-	-	-	-	-	-
GeneID:107054787	3051	0	0	0.2	0.02	0	0.01	-2.713652383	0.244654758	0.397730862	*	-	-	-	-	-	-	-	-	-	-	-
GeneID:427468	2063	2.46	1.66	1.68	7.64	7.04	8.23	1.373276629	1.15E-07	1.05E-06	Up	anemia group C protein [Gallus gallus] &gt;anemia complementation group C [Gallus gallus];Fanconi anemia group C protein isoform X1 [Gallus gallus];CAH65314.1 hypothetical protein RCJMB04_17e13 [Gallus gallus]	GO:0005737;GO:0005634;GO:0005829;GO:0006974;GO:0043240;GO:0006281;GO:0098779	cytoplasm;nucleus;cytosol;cellular response to DNA damage stimulus;Fanconi anaemia nuclear complex;DNA repair;positive regulation of macromitophagy in response to mitochondrial depolarization	K10890	FANCC	http://www.genome.jp/dbget-bin/www_bget?ko:K10890	Fanconi anemia pathway	ko03460	-	Fanconi	Fanconi anemia group C protein OS=Homo sapiens GN=FANCC PE=1 SV=1
GeneID:404531	4847	8.51	7.75	5.07	6.34	2.03	2.37	-0.945950827	0.016877159	0.04234378	*	protein 12 [Gallus gallus]	GO:0000166;GO:0003676	nucleotide binding;nucleic acid binding	-	-	-	-	-	KOG1365(AR)(RNA-binding protein Fusilli, contains RRM domain)	RNA-binding	RNA-binding protein 12 OS=Mus musculus GN=Rbm12 PE=1 SV=3
GeneID:423477	4027	138.03	138.08	85.9	35.51	30.89	44.89	-1.657838141	2.21E-15	6.54E-14	Down	tumor necrosis factor alpha-induced protein 2 [Gallus gallus]	-	-	K19989	TNFAIP2,EXOC3L3	http://www.genome.jp/dbget-bin/www_bget?ko:K19989	-	-	-	Tumor	Tumor necrosis factor alpha-induced protein 2 OS=Mus musculus GN=Tnfaip2 PE=1 SV=2
GeneID:112531245	899	0.77	1.18	0.88	0.36	0.06	0.41	-1.990757642	0.03835628	0.086191226	*	-	-	-	-	-	-	-	-	-	-	-
novel.7355	432	0.29	0.59	1.06	0.58	1.08	0.24	0.166228667	0.908442499	0.941706699	*	-	-	-	-	-	-	-	-	-	-	-
GeneID:415419	4208	60.05	67.41	37.18	28.66	25.18	30.56	-0.932090649	2.79E-05	0.000146248	*	XP_015147392.1 PREDICTED: mitogen-activated protein kinase 6 isoform X1 [Gallus gallus] &gt; Short=MAPK 6 &gt;XP_015147399.1 PREDICTED: mitogen-activated protein kinase 6 isoform X1 [Gallus gallus] &gt;XP_015147394.1 PREDICTED: mitogen-activated protein kinase 6 isoform X1 [Gallus gallus] &gt;XP_015147395.1 PREDICTED: mitogen-activated protein kinase 6 isoform X1 [Gallus gallus] &gt;XP_015147396.…	GO:0005737;GO:0060999;GO:0000165;GO:0032156;GO:0004707;GO:0043234;GO:0004674;GO:0004672;GO:0016310;GO:0046982;GO:0016301;GO:0007049;GO:0019901;GO:0005524;GO:0016740;GO:0000166;GO:0005634;GO:0006468	cytoplasm;positive regulation of dendritic spine development;MAPK cascade;septin cytoskeleton;MAP kinase activity;protein complex;protein serine/threonine kinase activity;protein kinase activity;phosphorylation;protein heterodimerization activity;kinase activity;cell cycle;protein kinase binding;ATP binding;transferase activity;nucleotide binding;nucleus;protein phosphorylation	K06855	MAPK4_6	http://www.genome.jp/dbget-bin/www_bget?ko:K06855	IL-17 signaling pathway	ko04657	KOG0660(T)(Mitogen-activated protein kinase)	Mitogen-activated	Mitogen-activated protein kinase 6 OS=Gallus gallus GN=MAPK6 PE=2 SV=1
GeneID:421793	3492	12.14	12.49	7.89	5.65	4.51	7.76	-0.866358408	0.000342288	0.001353579	*	ubiquitin carboxyl-terminal hydrolase 45 [Coturnix japonica] &gt;ubiquitin carboxyl-terminal hydrolase 45-like isoform X1 [Meleagris gallopavo];XP_015714309.1 PREDICTED: ubiquitin carboxyl-terminal hydrolase 45 [Coturnix japonica];XP_015714308.1 PREDICTED: ubiquitin carboxyl-terminal hydrolase 45 [Coturnix japonica] &gt;XP_015714307.1 PREDICTED: ubiquitin carboxyl-terminal hydrolase 45 [Coturnix …	-	-	K11844	USP16_45	http://www.genome.jp/dbget-bin/www_bget?ko:K11844	-	-	KOG1868(O)(Ubiquitin C-terminal hydrolase);KOG1867(O)(Ubiquitin-specific protease);KOG1873(O)(Ubiquitin-specific protease)	Ubiquitin	Ubiquitin carboxyl-terminal hydrolase 45 OS=Homo sapiens GN=USP45 PE=1 SV=3
GeneID:101749384	1291	0.04	0.09	0	0	0	0	-2.361317363	0.547267835	0.716158305	*	aquaporin-10 isoform X1 [Gallus gallus];aquaporin-10 isoform X4 [Gallus gallus];aquaporin-10 isoform X2 [Gallus gallus];aquaporin-10 isoform X3 [Gallus gallus]	-	-	K09878	AQP10	http://www.genome.jp/dbget-bin/www_bget?ko:K09878	-	-	KOG0223(G)(Aquaporin (major intrinsic protein family));KOG0224(G)(Aquaporin (major intrinsic protein family))	Aquaporin-10	Aquaporin-10 OS=Homo sapiens GN=AQP10 PE=1 SV=2
GeneID:424099	3606	7.11	6.2	4.26	4.06	3.7	4.68	-0.660621694	0.007769213	0.02143097	*	disintegrin and metalloproteinase domain-containing protein 23 isoform X7 [Gallus gallus];disintegrin and metalloproteinase domain-containing protein 23 isoform X2 [Gallus gallus];disintegrin and metalloproteinase domain-containing protein 23 isoform X3 [Gallus gallus];disintegrin and metalloproteinase domain-containing protein 23 isoform X4 [Gallus gallus];disintegrin and metalloproteinase domai…	GO:0006508;GO:0016020;GO:0007229;GO:0008233;GO:0008270;GO:0004222;GO:0008237;GO:0016021	proteolysis;membrane;integrin-mediated signaling pathway;peptidase activity;zinc ion binding;metalloendopeptidase activity;metallopeptidase activity;integral component of membrane	K06837	ADAM23	http://www.genome.jp/dbget-bin/www_bget?ko:K06837	-	-	-	Disintegrin	Disintegrin and metalloproteinase domain-containing protein 23 OS=Homo sapiens GN=ADAM23 PE=1 SV=1
GeneID:107053450	2052	0.03	0	0	0.05	0	0	0.216494741	0.945846268	0.967595843	*	-	-	-	-	-	-	-	-	-	-	-
GeneID:416296	8632	0.24	0.44	0.2	0.04	0.04	0.03	-2.920224303	5.71E-07	4.49E-06	Down	ras-GEF domain-containing family member 1C isoform X1 [Gallus gallus]	GO:0005085;GO:0007264	guanyl-nucleotide exchange factor activity;small GTPase mediated signal transduction	-	-	-	-	-	KOG3541(T)(Predicted guanine nucleotide exchange factor);KOG3417(T)(Ras1 guanine nucleotide exchange factor)	Ras-GEF	Ras-GEF domain-containing family member 1C OS=Homo sapiens GN=RASGEF1C PE=2 SV=2
GeneID:107054200	1585	16.48	11.06	14.6	18.13	20.88	11.31	-0.102609853	0.750893335	0.866483688	*	protein N308_11577, partial [Struthio camelus australis];LDLR chaperone MESD [Columba livia]	GO:0005783;GO:0016055	endoplasmic reticulum;Wnt signaling pathway	-	-	-	-	-	KOG4357(R)(Uncharacterized conserved protein (involved in mesoderm differentiation in humans))	LDLR	LDLR chaperone MESD OS=Gallus gallus GN=MESDC2 PE=2 SV=2
GeneID:107053553	7060	0.1	0.21	0.09	0.04	0.03	0.09	-1.302689771	0.060153105	0.126042066	*	-	-	-	-	-	-	-	-	-	-	-
GeneID:112533585	2101	0	0	0	0.03	0	0	1.071243379	0.792913456	0.881612668	*	-	-	-	-	-	-	-	-	-	-	-
GeneID:427181	11899	1.12	1.12	1.22	1.95	1.97	1.43	0.673534188	0.003814515	0.011498713	*	homer protein homolog 1 [Gallus gallus] &gt;XP_015704058.1 PREDICTED: homer protein homolog 1 isoform X1 [Coturnix japonica]	GO:2001256;GO:0044325;GO:0045177;GO:0051592;GO:0043034;GO:0048741;GO:0005886;GO:0043005;GO:0090279;GO:0051928;GO:0003009;GO:0014069;GO:0005737;GO:0030424;GO:0030018;GO:0048875;GO:2001257;GO:0048148;GO:0016020;GO:0035256	regulation of store-operated calcium entry;ion channel binding;apical part of cell;response to calcium ion;costamere;skeletal muscle fiber development;plasma membrane;neuron projection;regulation of calcium ion import;positive regulation of calcium ion transport;skeletal muscle contraction;postsynaptic density of dendrite;cytoplasm;axon;Z disc;chemical homeostasis within a tissue;regulation of ca…	K15010	HOMER	http://www.genome.jp/dbget-bin/www_bget?ko:K15010	FoxO signaling pathway;Glutamatergic synapse	ko04068,ko04724	-	Homer	Homer protein homolog 1 OS=Homo sapiens GN=HOMER1 PE=1 SV=2
GeneID:107056948	5069	0.02	0	0	0.01	0.05	0.01	2.007546133	0.34728225	0.519966708	*	protocadherin beta-15-like [Gallus gallus]	-	-	K16494	PCDHB	http://www.genome.jp/dbget-bin/www_bget?ko:K16494	-	-	-	Protocadherin	Protocadherin beta-15 OS=Pan troglodytes GN=PCDHB15 PE=3 SV=1
GeneID:107055371	1795	16.97	17.8	20.41	16.42	11.29	13.96	-0.475693004	0.020945161	0.051023675	*	ras-related protein Rab-3A [Gallus gallus]	-	-	K07882	RAB3A	http://www.genome.jp/dbget-bin/www_bget?ko:K07882	Insulin secretion;Synaptic vesicle cycle	ko04911,ko04721	KOG0078(TU)(GTP-binding protein SEC4, small G protein superfamily, and related Ras family GTP-binding proteins)	Ras-related	Ras-related protein Rab-3A OS=Mus musculus GN=Rab3a PE=1 SV=1
GeneID:770734	2288	6.92	5.06	6.8	32.95	32.46	34.95	2.437473125	3.59E-38	6.07E-36	Up	proline dehydrogenase 1, mitochondrial-like [Meleagris gallopavo];proline dehydrogenase 1, mitochondrial-like [Coturnix japonica]	-	-	K00318	PRODH	http://www.genome.jp/dbget-bin/www_bget?ko:K00318	Arginine and proline metabolism	ko00330	KOG0186(E)(Proline oxidase)	Proline	Proline dehydrogenase 1, mitochondrial OS=Mus musculus GN=Prodh PE=1 SV=2
GeneID:419688	2699	48.73	44.39	31.98	43.07	37.13	47.46	0.079595605	0.654414632	0.798400505	*	proline-rich nuclear receptor coactivator 2 isoform X1 [Gallus gallus]	GO:0006351;GO:0005634;GO:0000932;GO:0031087;GO:0000184;GO:0006355;GO:0005737	transcription, DNA-templated;nucleus;P-body;deadenylation-independent decapping of nuclear-transcribed mRNA;nuclear-transcribed mRNA catabolic process, nonsense-mediated decay;regulation of transcription, DNA-templated;cytoplasm	K18751	PNRC2	http://www.genome.jp/dbget-bin/www_bget?ko:K18751	-	-	-	Proline-rich	Proline-rich nuclear receptor coactivator 2 OS=Gallus gallus GN=PNRC2 PE=2 SV=1
GeneID:100857116	1270	0.72	0.96	1.46	0.64	1.01	0.89	-0.252681359	0.64300847	0.791284469	*	chymotrypsin-like elastase family member 3B [Gallus gallus]	GO:0008236;GO:0008203;GO:0005615;GO:0006508;GO:0004252;GO:0008233;GO:0016787	serine-type peptidase activity;cholesterol metabolic process;extracellular space;proteolysis;serine-type endopeptidase activity;peptidase activity;hydrolase activity	K01345	CELA3	http://www.genome.jp/dbget-bin/www_bget?ko:K01345	Pancreatic secretion;Protein digestion and absorption	ko04972,ko04974	-	Chymotrypsin-like	Chymotrypsin-like elastase family member 3B OS=Mus musculus GN=Cela3b PE=1 SV=1
novel.10413	981	1.56	0.8	2.51	1.43	0.68	1.8	-0.285855701	0.639836434	0.788284655	*	uncharacterized protein C2orf66 homolog [Gallus gallus]	-	-	-	-	-	-	-	-	Uncharacterized	Uncharacterized protein C2orf66 OS=Homo sapiens GN=C2orf66 PE=3 SV=1
novel.9099	1400	0.78	0.42	0.78	0.57	1.2	1.41	0.733656671	0.196283463	0.335030186	*	-	-	-	-	-	-	-	-	-	-	-
GeneID:428780	2016	31.84	28.48	28.22	27.08	19.94	33.69	-0.003830522	0.982185437	0.987752443	*	transmembrane protein 165 isoform X1 [Gallus gallus];transmembrane protein 165 isoform X2 [Gallus gallus]	GO:0005794;GO:0032588;GO:0016020;GO:0035751;GO:0005765;GO:0006487;GO:0006874;GO:0032472;GO:0016021;GO:0010008;GO:0043231	Golgi apparatus;trans-Golgi network membrane;membrane;regulation of lysosomal lumen pH;lysosomal membrane;protein N-linked glycosylation;cellular calcium ion homeostasis;Golgi calcium ion transport;integral component of membrane;endosome membrane;intracellular membrane-bounded organelle	-	-	-	-	-	KOG2881(S)(Predicted membrane protein)	Transmembrane;Transmembrane	Transmembrane protein 165 OS=Homo sapiens GN=TMEM165 PE=1 SV=1;Transmembrane protein 165 OS=Mus musculus GN=Tmem165 PE=1 SV=2
GeneID:497270	2438	1.31	1.29	1.56	0.6	1.06	0.88	-0.739462359	0.019370829	0.047669913	*	AAW79578.1 epigen precursor [Gallus gallus];Q5EG71.1 RecName: Full=Epigen;epigen isoform X1 [Gallus gallus]; Flags: Precursor &gt; Short=EPG; AltName: Full=Epithelial mitogen;precursor [Gallus gallus] &gt	GO:0000165;GO:0043406;GO:0050679;GO:0008083;GO:0016020;GO:0016021;GO:0005615;GO:0045741;GO:0045840;GO:0005887;GO:0008284;GO:0005622;GO:0007173;GO:0005154;GO:0000187;GO:0001525	MAPK cascade;positive regulation of MAP kinase activity;positive regulation of epithelial cell proliferation;growth factor activity;membrane;integral component of membrane;extracellular space;positive regulation of epidermal growth factor-activated receptor activity;positive regulation of mitotic nuclear division;integral component of plasma membrane;positive regulation of cell proliferation;intr…	-	-	-	-	-	-	Epigen	Epigen OS=Gallus gallus GN=EPGN PE=2 SV=1
GeneID:428971	3036	0.03	0.03	0.21	0	0.05	0.01	-2.089358426	0.176062956	0.306909353	*	solute carrier family 2, facilitated glucose transporter member 5-like isoform X1 [Gallus gallus];solute carrier family 2, facilitated glucose transporter member 5-like isoform X2 [Meleagris gallopavo]	-	-	K08146	SLC2A9,GLUT9	http://www.genome.jp/dbget-bin/www_bget?ko:K08146	-	-	KOG0569(G)(Permease of the major facilitator superfamily)	Solute;Solute	Solute carrier family 2, facilitated glucose transporter member 5 OS=Equus caballus GN=SLC2A5 PE=2 SV=1;Solute carrier family 2, facilitated glucose transporter member 9 OS=Homo sapiens GN=SLC2A9 PE=1 SV=2
GeneID:418985	1024	0.18	0	2.21	0.73	1.54	0.51	0.077056365	0.946783749	0.967935473	*	protein C11orf70 homolog [Gallus gallus]	-	-	-	-	-	-	-	-	Uncharacterized;Uncharacterized	Uncharacterized protein C11orf70 OS=Homo sapiens GN=C11orf70 PE=2 SV=3;Uncharacterized protein C11orf70 homolog OS=Bos taurus PE=2 SV=1
GeneID:427097	1876	1.72	2.23	1.96	2.39	2.35	1.84	-0.0415819	0.889722474	0.927615181	*	ubiquitin thioesterase otulin isoform X5 [Gallus gallus];ubiquitin thioesterase otulin isoform X3 [Gallus gallus];ubiquitin thioesterase otulin isoform X1 [Gallus gallus];ubiquitin thioesterase otulin isoform X2 [Gallus gallus]	GO:0071797;GO:0002040;GO:0008234;GO:0045087;GO:0050728;GO:1990108;GO:0060070;GO:0032088;GO:0070431;GO:0004843;GO:0005737	LUBAC complex;sprouting angiogenesis;cysteine-type peptidase activity;innate immune response;negative regulation of inflammatory response;protein linear deubiquitination;canonical Wnt signaling pathway;negative regulation of NF-kappaB transcription factor activity;nucleotide-binding oligomerization domain containing 2 signaling pathway;thiol-dependent ubiquitin-specific protease activity;cytoplasm	K18343	OTULIN	http://www.genome.jp/dbget-bin/www_bget?ko:K18343	-	-	-	Ubiquitin	Ubiquitin thioesterase otulin OS=Homo sapiens GN=OTULIN PE=1 SV=3
GeneID:112533405	1959	0.1	0	0.12	0.11	0.39	0.21	1.752553919	0.126060427	0.233028355	*	-	-	-	-	-	-	-	-	-	-	-
GeneID:423439	10150	5.63	4.75	3.46	3.29	3.17	4.3	-0.054594224	0.802467073	0.888780229	*	XP_015143262.1 PREDICTED: nesprin-3 [Gallus gallus];nesprin-3 [Gallus gallus] &gt;XP_421348.4 PREDICTED: nesprin-3 [Gallus gallus] &gt;XP_004941962.1 PREDICTED: nesprin-3 [Gallus gallus] &gt;protein N339_04974, partial [Pterocles gutturalis]	-	-	-	-	-	-	-	-	Nesprin-3	Nesprin-3 OS=Homo sapiens GN=SYNE3 PE=1 SV=2
novel.10041	204	0	0	0	0	0	16.32	1.071243379	0.792913456	0.881612668	*	-	-	-	-	-	-	-	-	-	-	-
GeneID:420557	3344	18.52	17.71	15.56	18.31	16.49	18.17	0.235529815	0.082143299	0.163578006	*	CAG31365.1 hypothetical protein RCJMB04_5h14 [Gallus gallus];Q5ZLM8.1 RecName: Full=Protein FAM133 &gt;FAM133 [Gallus gallus] &gt;EF-hand calcium-binding domain-containing protein 1 isoform X1 [Gallus gallus]	GO:0046872;GO:0005509	metal ion binding;calcium ion binding	-	-	-	-	-	KOG0044(T)(Ca2+ sensor (EF-Hand superfamily))	EF-hand;Protein	EF-hand calcium-binding domain-containing protein 1 OS=Xenopus laevis GN=efcab1 PE=2 SV=1;Protein FAM133 OS=Gallus gallus GN=FAM133 PE=2 SV=1
GeneID:420805	3043	12.1	12.75	9.35	4.93	6	6.65	-1.140054986	1.18E-07	1.08E-06	Down	ADNP homeobox protein 2 isoform X1 [Gallus gallus];ADNP homeobox protein 2 isoform X1 [Haliaeetus albicilla]	GO:0060548;GO:0071300;GO:0030182;GO:0034599;GO:0046872;GO:0030307;GO:0003677	negative regulation of cell death;cellular response to retinoic acid;neuron differentiation;cellular response to oxidative stress;metal ion binding;positive regulation of cell growth;DNA binding	-	-	-	-	-	-	ADNP;ADNP	ADNP homeobox protein 2 OS=Mus musculus GN=Adnp2 PE=2 SV=2;ADNP homeobox protein 2 OS=Homo sapiens GN=ADNP2 PE=1 SV=1
GeneID:107055885	1380	0	0.04	0	0	0	0	-0.852309972	0.83454559	0.888780229	*	nucleoporin-like protein 2 [Gallus gallus]	GO:0046872;GO:0016020;GO:0051028;GO:0005049;GO:0006810;GO:0015031;GO:0006611;GO:0031965;GO:0005634;GO:0005643	metal ion binding;membrane;mRNA transport;nuclear export signal receptor activity;transport;protein transport;protein export from nucleus;nuclear membrane;nucleus;nuclear pore	K14321	NUPL2,CG1	http://www.genome.jp/dbget-bin/www_bget?ko:K14321	RNA transport	ko03013	-	Nucleoporin-like	Nucleoporin-like protein 2 OS=Gallus gallus GN=NUPL2 PE=2 SV=1
GeneID:418307	6139	0.04	0	0	0.06	0.05	0.06	2.386837007	0.082778974	0.164691113	*	transient receptor potential cation channel subfamily V member 6 isoform X1 [Gallus gallus];transient receptor potential cation channel subfamily V member 6 isoform X2 [Gallus gallus]	GO:0006811;GO:0005262;GO:0006810;GO:0006816;GO:0016021;GO:0055085;GO:0016020;GO:0005216	ion transport;calcium channel activity;transport;calcium ion transport;integral component of membrane;transmembrane transport;membrane;ion channel activity	K04975	TRPV6	http://www.genome.jp/dbget-bin/www_bget?ko:K04975	Mineral absorption;Salivary secretion	ko04978,ko04970	KOG3676(PT)(Ca2+-permeable cation channel OSM-9 and related channels (OTRPC family))	Transient	Transient receptor potential cation channel subfamily V member 6 OS=Homo sapiens GN=TRPV6 PE=1 SV=3
GeneID:423288	4859	10.61	10.34	11.83	12.68	11.21	12.71	0.194269417	0.222028907	0.368856969	*	ER membrane protein complex subunit 7 [Gallus gallus]	GO:0016020;GO:0072546;GO:0016021;GO:0030246	membrane;ER membrane protein complex;integral component of membrane;carbohydrate binding	-	-	-	-	-	KOG3306(S)(Predicted membrane protein)	ER	ER membrane protein complex subunit 7 OS=Mus musculus GN=Emc7 PE=1 SV=1
GeneID:418259	4264	17.34	17.01	14.07	8.46	8.89	10.04	-0.956547699	5.49E-08	5.38E-07	*	forkhead box protein J2 isoform X2 [Gallus gallus]	GO:0005730;GO:0000978;GO:0003677;GO:0042802;GO:0000981;GO:0045893;GO:0006355;GO:0006351;GO:0005634;GO:0006366;GO:0045944;GO:0043565;GO:0003700;GO:0001077	nucleolus;RNA polymerase II core promoter proximal region sequence-specific DNA binding;DNA binding;identical protein binding;RNA polymerase II transcription factor activity, sequence-specific DNA binding;positive regulation of transcription, DNA-templated;regulation of transcription, DNA-templated;transcription, DNA-templated;nucleus;transcription from RNA polymerase II promoter;positive regulat…	K09403	FOXJ2_3	http://www.genome.jp/dbget-bin/www_bget?ko:K09403	-	-	KOG2294(K)(Transcription factor of the Forkhead/HNF3 family)	Forkhead	Forkhead box protein J2 OS=Mus musculus GN=Foxj2 PE=2 SV=1
GeneID:107055575	8392	0.07	0.06	0.07	0.1	0.05	0.07	0.178857554	0.769395177	0.881484875	*	-	-	-	-	-	-	-	-	-	-	-
GeneID:395405	1212	16.45	14.27	18.21	31.63	33.67	33.22	1.203099751	1.03E-07	9.53E-07	Up	KFU94958.1 Twist-related protein 2 [Chaetura pelagica] &gt;XP_009584092.1 PREDICTED: twist-related protein 2 [Fulmarus glacialis] &gt;KFW86801.1 Twist-related protein 2 [Manacus vitellinus] &gt;XP_010576218.1 PREDICTED: twist-related protein 2 [Haliaeetus leucocephalus] &gt;XP_010145229.1 PREDICTED: twist-related protein 2 [Eurypyga helias] &gt;XP_010003007.1 PREDICTED: twist-related protein 2 [C…	GO:0046983	protein dimerization activity	K09069	TWIST	http://www.genome.jp/dbget-bin/www_bget?ko:K09069	-	-	KOG4029(K)(Transcription factor HAND2/Transcription factor TAL1/TAL2/LYL1)	Twist-related	Twist-related protein 2 OS=Rattus norvegicus GN=Twist2 PE=2 SV=2
novel.18613	548	0.2	0.33	0.62	0.77	2.7	0.76	2.061129043	0.072586729	0.147516517	*	-	-	-	-	-	-	-	-	-	-	-
GeneID:418763	3169	8.93	8.92	6.5	8.54	7.88	9.25	0.040269427	0.815079459	0.888780229	*	protein ABHD13 isoform X1 [Lepidothrix coronata]	GO:0016020;GO:0016787;GO:0016021	membrane;hydrolase activity;integral component of membrane	K06889	K06889	http://www.genome.jp/dbget-bin/www_bget?ko:K06889	-	-	KOG1552(R)(Predicted alpha/beta hydrolase)	Protein	Protein ABHD13 OS=Gallus gallus GN=ABHD13 PE=2 SV=1
GeneID:422207	10524	14.39	14.67	10.92	12.64	12.25	12.95	0.126346518	0.388690995	0.564219538	*	XP_010563613.1 PREDICTED: rho-related GTP-binding protein RhoG-like isoform X1 [Haliaeetus leucocephalus];transcription initiation factor TFIID subunit 1 [Gallus gallus];transcription initiation factor TFIID subunit 1 isoform X1 [Coturnix japonica];rho-related GTP-binding protein RhoG isoform X1 [Haliaeetus albicilla] &gt	GO:0005525;GO:0007264	GTP binding;small GTPase mediated signal transduction	K07863;K03125	RHOG;TAF1	http://www.genome.jp/dbget-bin/www_bget?ko:K07863;http://www.genome.jp/dbget-bin/www_bget?ko:K03125	Basal transcription factors	ko03022	KOG0008(K)(Transcription initiation factor TFIID, subunit TAF1);KOG0393(R)(Ras-related small GTPase, Rho type)	Transcription;Rho-related	Transcription initiation factor TFIID subunit 1 OS=Mus musculus GN=Taf1 PE=1 SV=2;Rho-related GTP-binding protein RhoG OS=Homo sapiens GN=RHOG PE=1 SV=1
GeneID:112531576	18394	0.06	0.05	0.02	0.02	0.01	0.03	-0.973876502	0.154006373	0.275326893	*	-	-	-	-	-	-	-	-	-	-	-
GeneID:100857587	3941	1.87	1.77	1.15	3.19	2.36	3.17	0.871591167	0.000458954	0.001762664	*	death-associated protein kinase 2 isoform X6 [Gallus gallus];death-associated protein kinase 2 isoform X5 [Gallus gallus]	-	-	K08803	DAPK	http://www.genome.jp/dbget-bin/www_bget?ko:K08803	Autophagy - animal	ko04140	KOG0613(Z)(Projectin/twitchin and related proteins)	Death-associated;Death-associated	Death-associated protein kinase 2 OS=Homo sapiens GN=DAPK2 PE=1 SV=1;Death-associated protein kinase 3 OS=Homo sapiens GN=DAPK3 PE=1 SV=1
GeneID:107052779	8242	0.12	0.12	0.09	0.07	0.15	0.1	0.068008966	0.899718401	0.935152495	*	-	-	-	-	-	-	-	-	-	-	-
GeneID:420948	3955	9.07	9.37	6.76	11.1	10.06	11.54	0.143857487	0.483596855	0.659824651	*	growth factor receptor-bound protein 10 isoform X2 [Gallus gallus];factor receptor-bound protein 10 [Gallus gallus] &gt;XP_003204898.1 PREDICTED: growth factor receptor-bound protein 10 isoform X1 [Meleagris gallopavo] &gt;growth factor receptor-bound protein 10-like isoform X2 [Pterocles gutturalis];growth factor receptor-bound protein 10 isoform X3 [Meleagris gallopavo];XP_015137794.1 PREDICTED…	GO:0046325;GO:0042326;GO:0048009;GO:0005158;GO:0030949;GO:0005070;GO:0046627;GO:0007165;GO:0030178	negative regulation of glucose import;negative regulation of phosphorylation;insulin-like growth factor receptor signaling pathway;insulin receptor binding;positive regulation of vascular endothelial growth factor receptor signaling pathway;SH3/SH2 adaptor activity;negative regulation of insulin receptor signaling pathway;signal transduction;negative regulation of Wnt signaling pathway	K20064	GRB10	http://www.genome.jp/dbget-bin/www_bget?ko:K20064	mTOR signaling pathway	ko04150	-	Growth	Growth factor receptor-bound protein 10 OS=Homo sapiens GN=GRB10 PE=1 SV=2
GeneID:422514	2702	26.79	25.86	28.8	12.77	12.45	14.48	-1.48099401	6.32E-21	3.22E-19	Down	probable E3 ubiquitin-protein ligase HERC3 isoform X1 [Meleagris gallopavo];probable E3 ubiquitin-protein ligase HERC3 isoform X2 [Gallus gallus];CAH65316.1 hypothetical protein RCJMB04_17g7 [Gallus gallus];E3 ubiquitin-protein ligase HERC3 [Gallus gallus] &gt	GO:0005737;GO:0016874;GO:0005634;GO:0042787;GO:0004842	cytoplasm;ligase activity;nucleus;protein ubiquitination involved in ubiquitin-dependent protein catabolic process;ubiquitin-protein transferase activity	K10614	HERC3	http://www.genome.jp/dbget-bin/www_bget?ko:K10614	Ubiquitin mediated proteolysis	ko04120	KOG0940(O)(Ubiquitin protein ligase RSP5/NEDD4);KOG0941(O)(E3 ubiquitin protein ligase)	Probable	Probable E3 ubiquitin-protein ligase HERC3 OS=Homo sapiens GN=HERC3 PE=1 SV=1
GeneID:420467	2834	23.72	23.44	16.6	14.49	12.92	18.49	-0.481495368	0.012296213	0.032095733	*	cullin-2 isoform X1 [Gallus gallus] &gt;[Gallus gallus] &gt;CAH65399.1 hypothetical protein RCJMB04_28p16 [Gallus gallus];cullin-2 isoform X2 [Gallus gallus];XP_015136823.1 PREDICTED: cullin-2 isoform X1 [Gallus gallus] &gt;XP_015136824.1 PREDICTED: cullin-2 isoform X1 [Gallus gallus]	GO:0042787;GO:0031461;GO:0030163;GO:0006511;GO:0031625;GO:0005654;GO:0005730;GO:0061630;GO:0031462	protein ubiquitination involved in ubiquitin-dependent protein catabolic process;cullin-RING ubiquitin ligase complex;protein catabolic process;ubiquitin-dependent protein catabolic process;ubiquitin protein ligase binding;nucleoplasm;nucleolus;ubiquitin protein ligase activity;Cul2-RING ubiquitin ligase complex	K03870	CUL2	http://www.genome.jp/dbget-bin/www_bget?ko:K03870	HIF-1 signaling pathway;Ubiquitin mediated proteolysis	ko04066,ko04120	KOG2166(D)(Cullins);KOG2285(O)(E3 ubiquitin ligase, Cullin 1 component);KOG2284(O)(E3 ubiquitin ligase, Cullin 2 component)	Cullin-2	Cullin-2 OS=Pongo abelii GN=CUL2 PE=2 SV=1
novel.74	1523	18.01	21.1	23.47	1.54	1.91	2.73	-3.294963447	2.85E-35	3.92E-33	Down	-	-	-	-	-	-	-	-	-	-	-
GeneID:428261	3032	0.02	0.14	0.04	0.02	0	0.03	-2.103680296	0.204667934	0.346149037	*	leucine-rich repeat neuronal protein 2 [Gallus gallus]	GO:0016021;GO:0007409;GO:0016020	integral component of membrane;axonogenesis;membrane	-	-	-	-	-	-	Leucine-rich	Leucine-rich repeat neuronal protein 2 OS=Homo sapiens GN=LRRN2 PE=2 SV=2
GeneID:421365	2689	9.02	10.24	10.28	8.46	6.21	9.82	-0.567845209	0.006165955	0.017517123	*	feline leukemia virus subgroup C receptor-related protein 1 [Gallus gallus];putative deoxyribonuclease TATDN3 isoform X2 [Gallus gallus];putative deoxyribonuclease TATDN3 isoform X3 [Gallus gallus];putative deoxyribonuclease TATDN3 isoform X1 [Gallus gallus]	GO:0060323;GO:0005739;GO:0042733;GO:0001568;GO:0055085;GO:0030218;GO:0016020;GO:0006839;GO:0048704;GO:0015232;GO:0048536;GO:0097037;GO:0016021;GO:0035264	head morphogenesis;mitochondrion;embryonic digit morphogenesis;blood vessel development;transmembrane transport;erythrocyte differentiation;membrane;mitochondrial transport;embryonic skeletal system morphogenesis;heme transporter activity;spleen development;heme export;integral component of membrane;multicellular organism growth	K03424;K08220	tatD;FLVCR,SLC49A1_2	http://www.genome.jp/dbget-bin/www_bget?ko:K03424;http://www.genome.jp/dbget-bin/www_bget?ko:K08220	-	-	KOG3020(L)(TatD-related DNase);KOG2563(R)(Permease of the major facilitator superfamily)	Putative;Putative;Feline	Putative deoxyribonuclease TATDN3 OS=Bos taurus GN=TATDN3 PE=2 SV=1;Putative deoxyribonuclease TATDN3 OS=Homo sapiens GN=TATDN3 PE=1 SV=1;Feline leukemia virus subgroup C receptor-related protein 1 OS=Homo sapiens GN=FLVCR1 PE=1 SV=1
GeneID:112530975	1844	0	0.03	0.02	0.06	0	0	0.167406633	0.956363559	0.97445085	*	-	-	-	-	-	-	-	-	-	-	-
GeneID:425347	4024	1.65	1.29	1.06	0.49	0.13	0.49	-1.88428302	1.44E-06	1.02E-05	Down	zinc finger protein 532 [Gallus gallus gallus];zinc finger protein 532-like [Gallus gallus]	GO:0003676;GO:0046872	nucleic acid binding;metal ion binding	-	-	-	-	-	-	Zinc	Zinc finger protein 532 OS=Homo sapiens GN=ZNF532 PE=1 SV=2
GeneID:112531383	699	0	0	0	0	0.18	0.02	1.071243379	0.792913456	0.881612668	*	transmembrane and coiled-coil domain-containing protein 5B-like [Meleagris gallopavo]	-	-	-	-	-	-	-	-	-	-
GeneID:423404	8208	1.75	1.6	1.11	0.61	0.48	0.95	-1.089673336	0.00012505	0.000551612	Down	protein NRDE2 homolog isoform X2 [Gallus gallus];protein NRDE2 homolog isoform X1 [Gallus gallus]	-	-	-	-	-	-	-	KOG1972(S)(Uncharacterized conserved protein)	Protein	Protein NRDE2 homolog OS=Homo sapiens GN=NRDE2 PE=1 SV=3
GeneID:415914	3934	7.67	7.85	5.35	3.14	3.27	3.84	-1.142441708	1.27E-07	1.15E-06	Down	XP_010559873.1 PREDICTED: uncharacterized protein C3orf18 homolog isoform X1 [Haliaeetus leucocephalus] &gt;XP_009921082.1 PREDICTED: uncharacterized protein C3orf18 homolog isoform X1 [Haliaeetus albicilla] &gt;XP_010559874.1 PREDICTED: uncharacterized protein C3orf18 homolog isoform X1 [Haliaeetus leucocephalus];uncharacterized protein C3orf18 homolog isoform X1 [Haliaeetus albicilla] &gt;XP_01…	-	-	-	-	-	-	-	-	Uncharacterized	Uncharacterized protein C3orf18 homolog OS=Mus musculus PE=2 SV=1
GeneID:395537	1995	0	0.03	0.13	0	0.05	0	-1.585545066	0.523420131	0.695937746	*	LOW QUALITY PROTEIN: visual system homeobox 1 [Coturnix japonica]	GO:0003677;GO:0044212;GO:0007275;GO:0006355;GO:0006351;GO:0050896;GO:0005634;GO:0007601;GO:0003682;GO:0048666;GO:0043565	DNA binding;transcription regulatory region DNA binding;multicellular organism development;regulation of transcription, DNA-templated;transcription, DNA-templated;response to stimulus;nucleus;visual perception;chromatin binding;neuron development;sequence-specific DNA binding	K09335	VSX1	http://www.genome.jp/dbget-bin/www_bget?ko:K09335	-	-	KOG0490(R)(Transcription factor, contains HOX domain)	Visual	Visual system homeobox 1 OS=Gallus gallus GN=VSX1 PE=2 SV=1
novel.12854	274	0	0	0	0	14.93	0	4.098295529	0.21866813	0.36458311	*	-	-	-	-	-	-	-	-	-	-	-
GeneID:374119	4136	9.97	10.17	7.35	5.57	4.58	6.72	-0.668162367	0.000523928	0.00197997	*	E3 ubiquitin-protein ligase NEDD4-like isoform X8 [Gallus gallus];E3 ubiquitin-protein ligase NEDD4-like isoform X7 [Gallus gallus];E3 ubiquitin-protein ligase NEDD4-like isoform X5 [Gallus gallus];E3 ubiquitin-protein ligase NEDD4-like isoform X3 [Gallus gallus];E3 ubiquitin-protein ligase NEDD4-like isoform X4 [Gallus gallus];E3 ubiquitin-protein ligase NEDD4-like isoform X1 [Gallus gallus];E3 …	-	-	K13305	NEDD4L	http://www.genome.jp/dbget-bin/www_bget?ko:K13305	Tight junction;Endocytosis;Ubiquitin mediated proteolysis;Aldosterone-regulated sodium reabsorption	ko04530,ko04144,ko04120,ko04960	KOG0940(O)(Ubiquitin protein ligase RSP5/NEDD4);KOG0939(OK)(E3 ubiquitin-protein ligase/Putative upstream regulatory element binding protein)	E3;E3	E3 ubiquitin-protein ligase NEDD4-like OS=Homo sapiens GN=NEDD4L PE=1 SV=2;E3 ubiquitin-protein ligase NEDD4-like OS=Pongo abelii GN=NEDD4L PE=2 SV=1
novel.1900	357	1.74	0	0	0.54	0.99	0	0.23644681	0.930275131	0.957755565	*	-	-	-	-	-	-	-	-	-	-	-
GeneID:112533252	5811	0.08	0.11	0.07	0.13	0.17	0.06	0.575347874	0.396494798	0.572681373	*	-	-	-	-	-	-	-	-	-	-	-
GeneID:417600	1412	2.99	3.68	2.81	3.09	2.35	3.88	-0.013272431	0.965529031	0.980880271	*	N-acetylglucosaminyl-phosphatidylinositol de-N-acetylase isoform X2 [Gallus gallus];N-acetylglucosaminyl-phosphatidylinositol de-N-acetylase isoform X1 [Gallus gallus];N-acetylglucosaminyl-phosphatidylinositol de-N-acetylase isoform X4 [Gallus gallus]	-	-	K03434	PIGL	http://www.genome.jp/dbget-bin/www_bget?ko:K03434	Glycosylphosphatidylinositol(GPI)-anchor biosynthesis	ko00563	KOG3332(M)(N-acetylglucosaminyl phosphatidylinositol de-N-acetylase)	N-acetylglucosaminyl-phosphatidylinositol;N-acetylglucosaminyl-phosphatidylinositol	N-acetylglucosaminyl-phosphatidylinositol de-N-acetylase OS=Homo sapiens GN=PIGL PE=1 SV=1;N-acetylglucosaminyl-phosphatidylinositol de-N-acetylase OS=Bos taurus GN=PIGL PE=2 SV=1
GeneID:100859280	3631	0.11	0.13	0.02	0	0	0.02	-3.392568129	0.040560963	0.090219986	*	SLIT and NTRK-like protein 5 [Gallus gallus]	-	-	-	-	-	-	-	-	SLIT	SLIT and NTRK-like protein 5 OS=Homo sapiens GN=SLITRK5 PE=2 SV=2
GeneID:395701	2630	17.45	16.45	11.88	7.83	5.13	9.02	-0.997425217	1.11E-05	6.37E-05	*	BAA75497.1 ezrin [Gallus gallus];ezrin isoform X1 [Gallus gallus];[Gallus gallus] &gt	GO:0034237;GO:0050839;GO:0008360;GO:1900041;GO:0044548;GO:0048015;GO:0031532;GO:0005737;GO:0001726;GO:0005730;GO:0019904;GO:1902896;GO:0046847;GO:0005902;GO:0003779;GO:0045177;GO:0008092;GO:0051015;GO:0051117;GO:0016324;GO:0044853;GO:0034236;GO:0010737;GO:1903364;GO:0032532;GO:0005829;GO:0005886;GO:0008017;GO:0001931;GO:0001951	protein kinase A regulatory subunit binding;cell adhesion molecule binding;regulation of cell shape;negative regulation of interleukin-2 secretion;S100 protein binding;phosphatidylinositol-mediated signaling;actin cytoskeleton reorganization;cytoplasm;ruffle;nucleolus;protein domain specific binding;terminal web assembly;filopodium assembly;microvillus;actin binding;apical part of cell;cytoskelet…	K08007	VIL2	http://www.genome.jp/dbget-bin/www_bget?ko:K08007	Regulation of actin cytoskeleton;Tight junction;Gastric acid secretion;Leukocyte transendothelial migration	ko04810,ko04530,ko04971,ko04670	KOG3529(R)(Radixin, moesin and related proteins of the ERM family)	Ezrin	Ezrin OS=Bos taurus GN=EZR PE=1 SV=2
GeneID:416332	5162	11.35	11.53	6.41	4.49	3.55	5.99	-1.033311502	8.35E-05	0.000385605	Down	kinesin-like protein KIF3A isoform X1 [Gallus gallus];kinesin-like protein KIF3A isoform X2 [Gallus gallus]	-	-	K10394	KIF3A	http://www.genome.jp/dbget-bin/www_bget?ko:K10394	Hedgehog signaling pathway	ko04340	KOG0243(Z)(Kinesin-like protein);KOG4280(Z)(Kinesin-like protein)	Kinesin-like;Kinesin-like	Kinesin-like protein KIF3A OS=Homo sapiens GN=KIF3A PE=1 SV=4;Kinesin-like protein KIF3A OS=Macaca fascicularis GN=KIF3A PE=2 SV=1
GeneID:112531781	935	0	0	0	0.07	0	0	1.071243379	0.792913456	0.881612668	*	-	-	-	-	-	-	-	-	-	-	-
GeneID:107051736	8034	0.36	0.73	0.15	0.01	0.01	0.08	-3.798703819	7.34E-06	4.40E-05	Down	-	-	-	-	-	-	-	-	-	-	-
novel.1651	453	0.51	0.52	0	0.77	0	0.84	0.835990762	0.663749142	0.7995304	*	-	-	-	-	-	-	-	-	-	-	-
GeneID:420456	4525	11.44	13.81	8.49	4.07	2.55	3.66	-1.864653455	5.46E-13	1.23E-11	Down	disco-interacting protein 2 homolog C isoform X4 [Coturnix japonica];XP_015708561.1 PREDICTED: disco-interacting protein 2 homolog C isoform X6 [Coturnix japonica];XP_014800501.1 PREDICTED: disco-interacting protein 2 homolog C isoform X1 [Calidris pugnax];disco-interacting protein 2 homolog C [Gallus gallus] &gt;XP_011570002.1 PREDICTED: disco-interacting protein 2 homolog C isoform X4 [Aquila c…	GO:0008152;GO:0003824	metabolic process;catalytic activity	-	-	-	-	-	KOG3628(R)(Predicted AMP-binding protein)	Disco-interacting	Disco-interacting protein 2 homolog C OS=Homo sapiens GN=DIP2C PE=1 SV=2
GeneID:112530347	523	1.07	2.19	2.27	0.37	0.35	0	-2.844813857	0.016234084	0.040916828	Down	-	-	-	-	-	-	-	-	-	-	-
GeneID:423065	2881	0.9	0.9	0.59	1.58	1.23	1.01	0.722212919	0.039327636	0.087950523	*	vitamin D 25-hydroxylase isoform X1 [Gallus gallus];vitamin D 25-hydroxylase isoform X2 [Gallus gallus]	GO:0046872;GO:0016491;GO:0042359;GO:0036378;GO:0008395;GO:0005506;GO:0030343;GO:0055114;GO:0004497;GO:0020037;GO:0016705	metal ion binding;oxidoreductase activity;vitamin D metabolic process;calcitriol biosynthetic process from calciol;steroid hydroxylase activity;iron ion binding;vitamin D3 25-hydroxylase activity;oxidation-reduction process;monooxygenase activity;heme binding;oxidoreductase activity, acting on paired donors, with incorporation or reduction of molecular oxygen	K07419	CYP2R1	http://www.genome.jp/dbget-bin/www_bget?ko:K07419	Steroid biosynthesis	ko00100	KOG0156(Q)(Cytochrome P450 CYP2 subfamily)	Vitamin	Vitamin D 25-hydroxylase OS=Homo sapiens GN=CYP2R1 PE=1 SV=1
GeneID:419569	1463	70.82	61.95	78.25	98.97	77.76	98.48	0.431391832	0.013825931	0.035527099	*	XP_015738994.1 PREDICTED: dnaJ homolog subfamily C member 8 [Coturnix japonica];dnaJ homolog subfamily C member 8 [Gallus gallus] &gt	GO:0045171;GO:0005654;GO:0005737	intercellular bridge;nucleoplasm;cytoplasm	K09528	DNAJC8	http://www.genome.jp/dbget-bin/www_bget?ko:K09528	-	-	KOG0712(O)(Molecular chaperone (DnaJ superfamily))	DnaJ	DnaJ homolog subfamily C member 8 OS=Mus musculus GN=Dnajc8 PE=1 SV=2
GeneID:107055168	4898	0.78	0.13	0.88	3.44	5.42	3.36	2.797237282	1.12E-07	1.02E-06	Up	-	-	-	-	-	-	-	-	-	-	-
GeneID:100857165	2549	134.25	139.21	148.85	103.86	91.88	101.49	-0.4667518	0.001355205	0.004618238	*	glycosyltransferase subunit STT3A, partial [Corvus brachyrhynchos]	-	-	K07151	STT3	http://www.genome.jp/dbget-bin/www_bget?ko:K07151	Protein processing in endoplasmic reticulum;N-Glycan biosynthesis;Various types of N-glycan biosynthesis	ko04141,ko00510,ko00513	KOG2292(O)(Oligosaccharyltransferase, STT3 subunit)	Dolichyl-diphosphooligosaccharide--protein	Dolichyl-diphosphooligosaccharide--protein glycosyltransferase subunit STT3A OS=Canis lupus familiaris GN=STT3A PE=1 SV=3
GeneID:107054540	6800	0.74	0.77	0.6	0.12	0.15	0.09	-2.61963434	1.63E-12	3.46E-11	Down	-	-	-	-	-	-	-	-	-	-	-
GeneID:418056	793	0.08	0.08	0.22	0.18	0.59	0.52	1.777922243	0.166678673	0.293570426	*	G1NJB6.1 RecName: Full=Myoglobin;XP_003202395.1 PREDICTED: myoglobin [Meleagris gallopavo] &gt;[Gallus gallus] &gt;P02197.4 RecName: Full=Myoglobin &gt	GO:0050873;GO:0015671;GO:0019825;GO:0007507;GO:0046872;GO:0043353;GO:0020037;GO:0006810;GO:0001666;GO:0005344;GO:0070062	brown fat cell differentiation;oxygen transport;oxygen binding;heart development;metal ion binding;enucleate erythrocyte differentiation;heme binding;transport;response to hypoxia;oxygen transporter activity;extracellular exosome	-	-	-	-	-	-	Myoglobin	Myoglobin OS=Meleagris gallopavo GN=MB PE=1 SV=1
GeneID:418321	3869	0.03	0.13	0.05	0.08	0.03	0.16	0.35510151	0.730927847	0.850715057	*	SID1 transmembrane family member 1 isoform X1 [Gallus gallus];SID1 transmembrane family member 1 isoform X2 [Gallus gallus]	-	-	-	-	-	-	-	-	SID1	SID1 transmembrane family member 1 OS=Homo sapiens GN=SIDT1 PE=2 SV=2
novel.12860	1610	1.29	1.1	1.91	1.54	1.73	1.66	0.239749926	0.537350939	0.7086233	*	-	-	-	-	-	-	-	-	-	-	-
GeneID:395204	6571	9.43	10.69	6.13	4.32	3.6	5.04	-0.97927979	1.20E-05	6.82E-05	*	pericentriolar material 1 protein isoform X4 [Gallus gallus];pericentriolar material 1 protein isoform X5 [Gallus gallus];CAD48486.1 pericentriolar material-1 [Gallus gallus];pericentriolar material 1 protein isoform X3 [Gallus gallus];pericentriolar material 1 protein isoform X9 [Gallus gallus];Q8AV28.1 RecName: Full=Pericentriolar material 1 protein;pericentriolar material 1 protein isoform X10…	GO:0005815;GO:0035176;GO:0005856;GO:0001764;GO:0043234;GO:1905515;GO:0060271;GO:0036064;GO:0005813;GO:0031122;GO:0005737;GO:0034451;GO:0051297;GO:0071539;GO:0035735;GO:0035869;GO:0022027;GO:0034454;GO:0090316;GO:0000242;GO:0045177;GO:0097150;GO:0042995;GO:0005814;GO:0050768;GO:0030030;GO:0031965	microtubule organizing center;social behavior;cytoskeleton;neuron migration;protein complex;non-motile cilium assembly;cilium assembly;ciliary basal body;centrosome;cytoplasmic microtubule organization;cytoplasm;centriolar satellite;centrosome cycle;protein localization to centrosome;intraciliary transport involved in cilium assembly;ciliary transition zone;interkinetic nuclear migration;microtub…	K16537	PCM1	http://www.genome.jp/dbget-bin/www_bget?ko:K16537	-	-	-	Pericentriolar	Pericentriolar material 1 protein OS=Gallus gallus GN=PCM1 PE=2 SV=1
novel.9500	1153	1.92	1.83	1.31	0.42	0.25	0.48	-2.071897428	0.000177707	0.000756981	Down	-	-	-	-	-	-	-	-	-	-	-
GeneID:420946	1652	3.2	2.88	4.36	10.7	11.35	10.05	0.80764694	0.000463199	0.00177674	*	fidgetin-like protein 1 [Gallus gallus] &gt;XP_004935200.1 PREDICTED: fidgetin-like protein 1 [Gallus gallus] &gt;XP_015156551.1 PREDICTED: LOW QUALITY PROTEIN: fidgetin-like protein 1 [Gallus gallus]	GO:0005524;GO:0000166	ATP binding;nucleotide binding	-	-	-	-	-	KOG0740(O)(AAA+-type ATPase)	Fidgetin-like	Fidgetin-like protein 1 OS=Homo sapiens GN=FIGNL1 PE=1 SV=2
GeneID:395362	1990	0.07	0.08	0.2	0.05	0	0	-2.745086553	0.115381307	0.216834846	*	T-cell surface glycoprotein CD4 isoform X1 [Gallus gallus]	GO:0016021;GO:0015026;GO:0050731;GO:0042803;GO:0019901;GO:0030217;GO:0008270;GO:0019899;GO:0050870;GO:0045058;GO:0007166;GO:0042289;GO:0005788;GO:0050850;GO:0005886;GO:0009986;GO:0045121;GO:0032507;GO:1990782;GO:0044214;GO:0001816;GO:0006948;GO:0009897;GO:0006955;GO:0005789;GO:0001948;GO:0016020	integral component of membrane;coreceptor activity;positive regulation of peptidyl-tyrosine phosphorylation;protein homodimerization activity;protein kinase binding;T cell differentiation;zinc ion binding;enzyme binding;positive regulation of T cell activation;T cell selection;cell surface receptor signaling pathway;MHC class II protein binding;endoplasmic reticulum lumen;positive regulation of c…	K06454	CD4	http://www.genome.jp/dbget-bin/www_bget?ko:K06454	Cell adhesion molecules (CAMs);Antigen processing and presentation;Hematopoietic cell lineage;T cell receptor signaling pathway;Th1 and Th2 cell differentiation;Th17 cell differentiation	ko04514,ko04612,ko04640,ko04660,ko04658,ko04659	-	T-cell	T-cell surface glycoprotein CD4 OS=Rattus norvegicus GN=Cd4 PE=1 SV=1
GeneID:396023	1446	12.61	11.43	14.04	10.17	12.23	11.21	-0.147998672	0.486502413	0.66290431	*	Flags: Precursor &gt;dickkopf-related protein 3 isoform X1 [Gallus gallus]; Short=Dkk-3;BAA05373.1 unknown protein [Gallus gallus];Q90839.1 RecName: Full=Dickkopf-related protein 3;protein 3 precursor [Gallus gallus] &gt; Short=Dickkopf-3; AltName: Full=Lens fiber protein CLFEST4	GO:0016055;GO:0005576;GO:0007275;GO:0030178	Wnt signaling pathway;extracellular region;multicellular organism development;negative regulation of Wnt signaling pathway	-	-	-	-	-	-	Dickkopf-related	Dickkopf-related protein 3 OS=Gallus gallus GN=DKK3 PE=2 SV=1
GeneID:417139	2656	6.41	5.82	6.61	3.39	3.91	4.18	-0.677361397	0.000786712	0.002837688	*	protein FAM69B isoform X1 [Gallus gallus]	GO:0016021;GO:0016020	integral component of membrane;membrane	-	-	-	-	-	-	Protein	Protein FAM69B OS=Xenopus tropicalis GN=fam69b PE=2 SV=1
GeneID:424436	717	59.13	49.68	81.19	137.34	127.47	117.98	1.100328924	5.44E-06	3.36E-05	Up	ribosomal protein S14, mitochondrial [Gallus gallus]	GO:0031965;GO:0003735;GO:0005622;GO:0044822;GO:0005840;GO:0005739;GO:0006412	nuclear membrane;structural constituent of ribosome;intracellular;RNA binding;ribosome;mitochondrion;translation	K02954	RP-S14,MRPS14,rpsN	http://www.genome.jp/dbget-bin/www_bget?ko:K02954	Ribosome	ko03010	KOG1741(J)(Mitochondrial/chloroplast ribosomal protein S14/S29)	28S	28S ribosomal protein S14, mitochondrial OS=Bos taurus GN=MRPS14 PE=1 SV=1
GeneID:420713	6134	0.8	0.85	0.84	1.41	1.59	1.14	0.784774128	0.002939241	0.009142649	*	serine/threonine-protein kinase ULK4 isoform X1 [Gallus gallus]	-	-	K17545	ULK4	http://www.genome.jp/dbget-bin/www_bget?ko:K17545	-	-	KOG0597(R)(Serine-threonine protein kinase FUSED)	Serine/threonine-protein	Serine/threonine-protein kinase ULK4 OS=Pongo abelii GN=ULK4 PE=2 SV=1
GeneID:107055155	1483	1.39	0.65	0.76	0.49	0.97	0.71	-0.281107982	0.610809877	0.764307287	*	-	-	-	-	-	-	-	-	-	-	-
novel.24	1151	156.98	172.92	235.92	76.27	63.89	89.9	-1.21842179	1.43E-07	1.28E-06	Down	-	-	-	-	-	-	-	-	-	-	-
GeneID:395134	4227	5.81	5.94	3.13	2.93	3.33	3.82	-0.477225691	0.06620469	0.136392715	*	AltName: Full=Kinetochore-associated protein 2 &gt;Q76I89.1 RecName: Full=Kinetochore protein NDC80 homolog;BAC81642.1 Hec1 protein [Gallus gallus]; AltName: Full=Kinetochore protein Hec1;kinetochore protein NDC80 homolog isoform X1 [Gallus gallus] &gt	GO:0005694;GO:0051315;GO:0000775;GO:0000132;GO:0000776;GO:0007059;GO:0007049;GO:0007052;GO:0090267;GO:0031262;GO:0005200;GO:0008608;GO:0005737;GO:0005515;GO:0007067;GO:0042802;GO:0005856;GO:0000777;GO:0051310;GO:0051301;GO:0016020;GO:0000778;GO:0000942;GO:0005815	chromosome;attachment of mitotic spindle microtubules to kinetochore;chromosome, centromeric region;establishment of mitotic spindle orientation;kinetochore;chromosome segregation;cell cycle;mitotic spindle organization;positive regulation of mitotic cell cycle spindle assembly checkpoint;Ndc80 complex;structural constituent of cytoskeleton;attachment of spindle microtubules to kinetochore;cytopl…	K11547	NDC80,HEC1,TID3	http://www.genome.jp/dbget-bin/www_bget?ko:K11547	-	-	KOG0995(D)(Centromere-associated protein HEC1)	Kinetochore	Kinetochore protein NDC80 homolog OS=Gallus gallus GN=NDC80 PE=1 SV=1
GeneID:769120	2257	0.04	0.24	0.15	0.25	0.13	0.22	0.496263592	0.572896923	0.73456307	*	XP_001231953.2 PREDICTED: beta-1,3-galactosyl-O-glycosyl-glycoprotein beta-1,6-N-acetylglucosaminyltransferase 7 [Gallus gallus] &gt;XP_015152020.1 PREDICTED: beta-1,3-galactosyl-O-glycosyl-glycoprotein beta-1,6-N-acetylglucosaminyltransferase 7 [Gallus gallus] &gt;XP_015152021.1 PREDICTED: beta-1,3-galactosyl-O-glycosyl-glycoprotein beta-1,6-N-acetylglucosaminyltransferase 7 [Gallus gallus];beta…	GO:0016020;GO:0008375;GO:0016021	membrane;acetylglucosaminyltransferase activity;integral component of membrane	-	-	-	-	-	KOG0799(G)(Branching enzyme)	Beta-1,3-galactosyl-O-glycosyl-glycoprotein	Beta-1,3-galactosyl-O-glycosyl-glycoprotein beta-1,6-N-acetylglucosaminyltransferase 7 OS=Homo sapiens GN=GCNT7 PE=2 SV=2
GeneID:422417	7207	5.04	5.87	3.11	2.71	2.8	3.37	-0.608915275	0.011526977	0.030349849	*	folliculin-interacting protein 2 isoform X7 [Gallus gallus];folliculin-interacting protein 2 isoform X5 [Gallus gallus];folliculin-interacting protein 2 isoform X2 [Gallus gallus];folliculin-interacting protein 2 isoform X1 [Gallus gallus];folliculin-interacting protein 2 isoform X4 [Gallus gallus];folliculin-interacting protein 2 isoform X3 [Gallus gallus]	-	-	K20401	FNIP2	http://www.genome.jp/dbget-bin/www_bget?ko:K20401	mTOR signaling pathway	ko04150	-	Folliculin-interacting	Folliculin-interacting protein 2 OS=Homo sapiens GN=FNIP2 PE=1 SV=2
GeneID:107054024	3038	0	0.03	0.01	0	0.17	0.04	2.370499504	0.196621766	0.335420954	*	-	-	-	-	-	-	-	-	-	-	-
GeneID:428995	2521	0.05	0.1	0.1	0.06	0.14	0.24	0.382920084	0.66829795	0.799995555	*	XP_008932828.1 PREDICTED: von Willebrand factor C domain-containing protein 2-like [Manacus vitellinus] &gt;XP_004942521.1 PREDICTED: von Willebrand factor C domain-containing protein 2-like [Gallus gallus] &gt;XP_004942522.1 PREDICTED: von Willebrand factor C domain-containing protein 2-like [Gallus gallus] &gt;XP_015723457.1 PREDICTED: von Willebrand factor C domain-containing protein 2-like is…	-	-	-	-	-	-	-	-	von	von Willebrand factor C domain-containing protein 2-like OS=Mus musculus GN=Vwc2l PE=1 SV=1
GeneID:112533173	1685	8.02	7.49	6.38	2.83	1.76	3.82	-1.336453227	2.15E-06	1.47E-05	Down	-	-	-	-	-	-	-	-	-	-	-
GeneID:777320	1300	136.93	114.26	198.34	323.71	412.09	285.55	1.248558709	7.82E-06	4.65E-05	Up	ubiquitin thioesterase OTUB1 [Gallus gallus]	GO:0016787;GO:1901315;GO:0004843;GO:0016579;GO:0070062;GO:0071108;GO:0031625;GO:2000780;GO:0043130;GO:0006974;GO:0019784;GO:0005634	hydrolase activity;negative regulation of histone H2A K63-linked ubiquitination;thiol-dependent ubiquitin-specific protease activity;protein deubiquitination;extracellular exosome;protein K48-linked deubiquitination;ubiquitin protein ligase binding;negative regulation of double-strand break repair;ubiquitin binding;cellular response to DNA damage stimulus;NEDD8-specific protease activity;nucleus	K09602	OTUB1	http://www.genome.jp/dbget-bin/www_bget?ko:K09602	-	-	-	Ubiquitin	Ubiquitin thioesterase OTUB1 OS=Mus musculus GN=Otub1 PE=1 SV=2
GeneID:426299	3670	7.56	7.9	5.4	2.93	2.31	5	-0.789481069	0.003083936	0.00954158	*	max dimerization protein 1 isoform X2 [Gallus gallus];dimerization protein 1 [Gallus gallus] &gt;CAG32215.1 hypothetical protein RCJMB04_20d5 [Gallus gallus]	GO:0001078;GO:0000978;GO:0046983;GO:0000122	transcriptional repressor activity, RNA polymerase II core promoter proximal region sequence-specific binding;RNA polymerase II core promoter proximal region sequence-specific DNA binding;protein dimerization activity;negative regulation of transcription from RNA polymerase II promoter	K09114	MXD,MAD	http://www.genome.jp/dbget-bin/www_bget?ko:K09114	-	-	KOG2483(K)(Upstream transcription factor 2/L-myc-2 protein)	Max	Max dimerization protein 1 OS=Homo sapiens GN=MXD1 PE=1 SV=1
novel.2591	515	0.37	0.19	0	1.52	5.36	2.53	4.30730764	0.000269813	0.001092122	Up	LOW QUALITY PROTEIN: cilia- and flagella-associated protein 47 [Meleagris gallopavo]	-	-	-	-	-	-	-	-	-	-
GeneID:422227	3819	16.85	17.17	10	7.8	6.17	8.24	-0.93934483	2.96E-05	0.000154057	*	repeat-containing protein 44 [Gallus gallus]	GO:0005794	Golgi apparatus	K20241	WDR44,RAB11BP	http://www.genome.jp/dbget-bin/www_bget?ko:K20241	-	-	KOG0283(S)(WD40 repeat-containing protein)	WD	WD repeat-containing protein 44 OS=Bos taurus GN=WDR44 PE=1 SV=1
GeneID:418181	3420	1.35	1.8	1.2	0.27	0.31	0.47	-2.335796583	6.64E-09	7.77E-08	Down	phosphatidylinositol 4-phosphate 3-kinase C2 domain-containing subunit gamma isoform X1 [Gallus gallus] &gt;phosphatidylinositol 4-phosphate 3-kinase C2 domain-containing subunit gamma isoform X2 [Gallus gallus];XP_015147489.1 PREDICTED: phosphatidylinositol 4-phosphate 3-kinase C2 domain-containing subunit gamma isoform X1 [Gallus gallus]	-	-	K00923	PIK3C2	http://www.genome.jp/dbget-bin/www_bget?ko:K00923	Phosphatidylinositol signaling system;Inositol phosphate metabolism	ko04070,ko00562	KOG0902(T)(Phosphatidylinositol 4-kinase);KOG0906(TU)(Phosphatidylinositol 3-kinase VPS34, involved in signal transduction)	Phosphatidylinositol	Phosphatidylinositol 4-phosphate 3-kinase C2 domain-containing subunit gamma OS=Homo sapiens GN=PIK3C2G PE=1 SV=3
novel.9216	313	2.26	0	0	0	0	0	-1.719548203	0.670405994	0.799995555	*	protein N335_08502, partial [Phaethon lepturus]	-	-	-	-	-	-	-	-	-	-
GeneID:771985	2654	0.02	0	0	0.04	0	0.02	1.582303325	0.602792384	0.760781058	*	receptor-type tyrosine-protein phosphatase R [Gallus gallus]	-	-	K04458	PTPRR	http://www.genome.jp/dbget-bin/www_bget?ko:K04458	MAPK signaling pathway	ko04010	-	Receptor-type;Receptor-type	Receptor-type tyrosine-protein phosphatase R OS=Mus musculus GN=Ptprr PE=1 SV=1;Receptor-type tyrosine-protein phosphatase R OS=Homo sapiens GN=PTPRR PE=1 SV=2
GeneID:420055	1391	19.39	14.97	16.65	25.01	23.56	25.29	0.589937139	0.000482249	0.001842569	*	U6 snRNA-associated Sm-like protein LSm7 [Meleagris gallopavo];kelch-like protein 24 isoform X1 [Gallus gallus]	GO:0003723;GO:0005732;GO:0000398	RNA binding;small nucleolar ribonucleoprotein complex;mRNA splicing, via spliceosome	K12626	LSM7	http://www.genome.jp/dbget-bin/www_bget?ko:K12626	RNA degradation;Spliceosome	ko03018,ko03040	KOG4441(TR)(Proteins containing BTB/POZ and Kelch domains, involved in regulatory/signal transduction processes);KOG1781(A)(Small Nuclear ribonucleoprotein splicing factor)	Kelch-like;U6	Kelch-like protein 23 OS=Homo sapiens GN=KLHL23 PE=1 SV=1;U6 snRNA-associated Sm-like protein LSm7 OS=Homo sapiens GN=LSM7 PE=1 SV=1
GeneID:423092	2165	14.52	13.88	13.73	19.59	20.57	24.44	0.567344738	0.000297561	0.001192742	*	XP_015142081.1 PREDICTED: protein TSSC4 isoform X1 [Gallus gallus] &gt;XP_015142083.1 PREDICTED: protein TSSC4 isoform X1 [Gallus gallus] &gt;XP_015142085.1 PREDICTED: protein TSSC4 isoform X1 [Gallus gallus] &gt;XP_015142086.1 PREDICTED: protein TSSC4 isoform X1 [Gallus gallus];protein TSSC4 isoform X1 [Gallus gallus] &gt;XP_015142082.1 PREDICTED: protein TSSC4 isoform X1 [Gallus gallus] &gt	-	-	-	-	-	-	-	-	Protein	Protein TSSC4 OS=Rattus norvegicus GN=Tssc4 PE=2 SV=1
GeneID:427322	2150	3.51	3.51	2.96	3.4	2.25	3.41	-0.116898097	0.631381238	0.78145531	*	ubiquitin-like-conjugating enzyme ATG10 isoform X4 [Gallus gallus];XP_015136200.1 PREDICTED: ubiquitin-like-conjugating enzyme ATG10 isoform X2 [Gallus gallus];ubiquitin-like-conjugating enzyme ATG10 isoform X2 [Gallus gallus] &gt	GO:0019777;GO:0032446;GO:0006497;GO:0005622;GO:0034263;GO:0006914	Atg12 transferase activity;protein modification by small protein conjugation;protein lipidation;intracellular;positive regulation of autophagy in response to ER overload;autophagy	K17888	ATG10L,ATG10	http://www.genome.jp/dbget-bin/www_bget?ko:K17888	Autophagy - animal;Autophagy - other eukaryotes;Autophagy - yeast	ko04140,ko04136,ko04138	KOG4741(S)(Uncharacterized conserved protein)	Ubiquitin-like-conjugating	Ubiquitin-like-conjugating enzyme ATG10 OS=Homo sapiens GN=ATG10 PE=1 SV=1
GeneID:107054759	911	0.33	0.07	0.12	0.07	0	0.18	-0.971313283	0.573741239	0.735338229	*	-	-	-	-	-	-	-	-	-	-	-
GeneID:776636	1625	0.16	0.21	0.37	1.21	0.72	0.46	1.72526064	0.011883633	0.031147566	Up	leucine-rich repeat-containing protein 46 isoform X1 [Gallus gallus]	-	-	-	-	-	-	-	-	-	-
GeneID:418612	3379	3.61	3.77	5.34	7.76	5.75	5.71	0.497013134	0.013734168	0.035325128	*	phosphorylase b kinase regulatory subunit alpha, liver isoform isoform X1 [Gallus gallus];phosphorylase b kinase regulatory subunit alpha, liver isoform isoform X2 [Gallus gallus]	GO:0005516;GO:0004689;GO:0003824;GO:0005977;GO:0005964	calmodulin binding;phosphorylase kinase activity;catalytic activity;glycogen metabolic process;phosphorylase kinase complex	K07190	PHKA_B	http://www.genome.jp/dbget-bin/www_bget?ko:K07190	Calcium signaling pathway;Glucagon signaling pathway;Insulin signaling pathway	ko04020,ko04922,ko04910	KOG3635(G)(Phosphorylase kinase)	Phosphorylase;Phosphorylase	Phosphorylase b kinase regulatory subunit alpha, liver isoform OS=Homo sapiens GN=PHKA2 PE=1 SV=1;Phosphorylase b kinase regulatory subunit alpha, liver isoform OS=Oryctolagus cuniculus GN=PHKA2 PE=2 SV=1
GeneID:424295	4302	12.58	11.71	9.76	23.41	18.91	27.27	1.06902889	8.27E-11	1.38E-09	Up	CAG31675.1 hypothetical protein RCJMB04_9i8 [Gallus gallus];replication licensing factor MCM6 [Gallus gallus] &gt	GO:0042555;GO:0000166;GO:0005634;GO:0005524;GO:0004386;GO:0006270;GO:0016787;GO:0003678;GO:0006260;GO:0003677	MCM complex;nucleotide binding;nucleus;ATP binding;helicase activity;DNA replication initiation;hydrolase activity;DNA helicase activity;DNA replication;DNA binding	K02542	MCM6	http://www.genome.jp/dbget-bin/www_bget?ko:K02542	Cell cycle;Cell cycle - yeast;Meiosis - yeast;DNA replication	ko04110,ko04111,ko04113,ko03030	KOG0480(L)(DNA replication licensing factor, MCM6 component)	DNA	DNA replication licensing factor MCM6 OS=Homo sapiens GN=MCM6 PE=1 SV=1
GeneID:418383	4086	21.75	20.37	11.86	3.33	1.74	7.21	-2.209611352	1.99E-07	1.71E-06	Down	TBC1 domain family member 23 isoform X2 [Meleagris gallopavo];TBC1 domain family member 23 isoform X1 [Gallus gallus]	-	-	-	-	-	-	-	KOG3636(R)(Uncharacterized conserved protein, contains TBC and Rhodanese domains);KOG0806(E)(Carbon-nitrogen hydrolase)	TBC1	TBC1 domain family member 23 OS=Gallus gallus GN=TBC1D23 PE=2 SV=1
GeneID:416836	3282	5.91	5.66	6.87	4.09	3.75	4.32	-0.763243594	6.84E-06	4.12E-05	*	huntingtin-interacting protein 1-related protein isoform X1 [Gallus gallus];huntingtin-interacting protein 1-related protein isoform X2 [Gallus gallus]	GO:0030276;GO:0006915;GO:0003779;GO:0006897;GO:0030136;GO:0005905;GO:0005543;GO:0072583;GO:0035091	clathrin binding;apoptotic process;actin binding;endocytosis;clathrin-coated vesicle;clathrin-coated pit;phospholipid binding;clathrin-dependent endocytosis;phosphatidylinositol binding	K20040	HIP1R,SLA2	http://www.genome.jp/dbget-bin/www_bget?ko:K20040	-	-	KOG0980(Z)(Actin-binding protein SLA2/Huntingtin-interacting protein Hip1)	Huntingtin-interacting;Huntingtin-interacting	Huntingtin-interacting protein 1-related protein OS=Mus musculus GN=Hip1r PE=1 SV=2;Huntingtin-interacting protein 1-related protein OS=Homo sapiens GN=HIP1R PE=1 SV=2
GeneID:423258	1591	98.63	90.94	91.98	114.02	92.8	110.57	0.105091235	0.435519161	0.612428315	*	serine/arginine-rich splicing factor 5 isoform X2 [Lipotes vexillifer] &gt;serine/arginine-rich splicing factor 5 isoform X2 [Gallus gallus] &gt;XP_015720213.1 PREDICTED: serine/arginine-rich splicing factor 5 isoform X1 [Coturnix japonica];XP_015720215.1 PREDICTED: serine/arginine-rich splicing factor 5 isoform X3 [Coturnix japonica];splicing factor 5 [Gallus gallus] &gt;XP_008137127.1 PREDICTED…	GO:0005634;GO:0006369;GO:0006351;GO:0003676;GO:0001889;GO:0000166;GO:0031124;GO:0006376;GO:0032868;GO:0097421;GO:0043422;GO:0003723;GO:0016607;GO:0051726;GO:0008380;GO:0050733;GO:0032869;GO:0005730;GO:0009611;GO:0005654;GO:0000398;GO:0006406;GO:0044822;GO:0005737;GO:0006405;GO:0005515;GO:0033120;GO:0006355;GO:0006397	nucleus;termination of RNA polymerase II transcription;transcription, DNA-templated;nucleic acid binding;liver development;nucleotide binding;mRNA 3'-end processing;mRNA splice site selection;response to insulin;liver regeneration;protein kinase B binding;RNA binding;nuclear speck;regulation of cell cycle;RNA splicing;RS domain binding;cellular response to insulin stimulus;nucleolus;response to w…	K12893	SFRS4_5_6	http://www.genome.jp/dbget-bin/www_bget?ko:K12893	Spliceosome	ko03040	KOG0106(A)(Alternative splicing factor SRp55/B52/SRp75 (RRM superfamily));KOG0105(A)(Alternative splicing factor ASF/SF2 (RRM superfamily))	Serine/arginine-rich;Serine/arginine-rich	Serine/arginine-rich splicing factor 5 OS=Homo sapiens GN=SRSF5 PE=1 SV=1;Serine/arginine-rich splicing factor 5 OS=Mus musculus GN=Srsf5 PE=1 SV=2
GeneID:417941	1328	174.83	142.18	198.1	408.02	401.74	375.65	1.261744053	9.77E-11	1.61E-09	Up	GDP-dissociation inhibitor 2, partial [Cathartes aura]	GO:0070062;GO:0005737;GO:0003924;GO:0005094	extracellular exosome;cytoplasm;GTPase activity;Rho GDP-dissociation inhibitor activity	K12462	ARHGDI,RHOGDI	http://www.genome.jp/dbget-bin/www_bget?ko:K12462	Vasopressin-regulated water reabsorption;Neurotrophin signaling pathway	ko04962,ko04722	KOG3205(T)(Rho GDP-dissociation inhibitor)	Rho	Rho GDP-dissociation inhibitor 2 OS=Bos taurus GN=ARHGDIB PE=2 SV=3
GeneID:416550	2962	14.78	14.82	14.11	7.17	5.22	8.71	-1.175686978	7.10E-10	1.01E-08	Down	Na(+)/H(+) exchange regulatory cofactor NHE-RF2 isoform X1 [Gallus gallus];Na(+)/H(+) exchange regulatory cofactor NHE-RF2 isoform X2 [Coturnix japonica]	-	-	K13358	SLC9A3R2,NHERF2	http://www.genome.jp/dbget-bin/www_bget?ko:K13358	Aldosterone-regulated sodium reabsorption	ko04960	KOG3528(S)(FOG: PDZ domain)	Na(+)/H(+)	Na(+)/H(+) exchange regulatory cofactor NHE-RF2 OS=Mus musculus GN=Slc9a3r2 PE=1 SV=2
GeneID:772251	558	95.75	77.96	148.82	186.51	240.99	139.4	0.95075143	0.00336411	0.010300069	*	cytochrome c oxidase assembly factor 3 homolog, mitochondrial [Meleagris gallopavo]	-	-	K18175	CCDC56,COA3	http://www.genome.jp/dbget-bin/www_bget?ko:K18175	-	-	-	Cytochrome	Cytochrome c oxidase assembly factor 3 homolog, mitochondrial OS=Mus musculus GN=Coa3 PE=1 SV=1
GeneID:100858655	3048	92.92	90.39	99.07	82.61	66.31	95.74	-0.164090082	0.309705814	0.47658381	*	enhancer-binding factor 3 [Gallus gallus] &gt;interleukin enhancer-binding factor 3 isoform X1 [Aptenodytes forsteri];AFK84018.1 interleukin enhancer binding factor 3-like protein [Gallus gallus]	GO:0003725	double-stranded RNA binding	K13090	ILF3	http://www.genome.jp/dbget-bin/www_bget?ko:K13090	-	-	KOG3792(R)(Transcription factor NFAT, subunit NF90)	Interleukin	Interleukin enhancer-binding factor 3 OS=Mus musculus GN=Ilf3 PE=1 SV=2
GeneID:421192	5548	28.24	28.81	19.93	18.74	15.75	22.23	-0.54679516	0.008229308	0.022569624	*	XP_006273813.1 PREDICTED: exportin-1 isoform X1 [Alligator mississippiensis] &gt;XP_019372166.1 PREDICTED: exportin-1 isoform X1 [Gavialis gangeticus] &gt;XP_015712244.1 PREDICTED: exportin-1 [Coturnix japonica] &gt;XP_006016806.1 PREDICTED: exportin-1 [Alligator sinensis] &gt;XP_019404755.1 PREDICTED: exportin-1 isoform X1 [Crocodylus porosus];XP_013805446.1 PREDICTED: exportin-1 isoform X1 [Apt…	GO:0005048;GO:0005634;GO:0030529;GO:0000055;GO:0005642;GO:0000056;GO:0005487;GO:0031965;GO:0006611;GO:0034504;GO:0000776;GO:0043231;GO:0005049;GO:0008565;GO:0016020;GO:0032880;GO:0010824;GO:0008134;GO:0005737;GO:0008536;GO:0042176;GO:0006913;GO:0046825;GO:0006886	signal sequence binding;nucleus;intracellular ribonucleoprotein complex;ribosomal large subunit export from nucleus;annulate lamellae;ribosomal small subunit export from nucleus;nucleocytoplasmic transporter activity;nuclear membrane;protein export from nucleus;protein localization to nucleus;kinetochore;intracellular membrane-bounded organelle;nuclear export signal receptor activity;protein tran…	K14290	XPO1,CRM1	http://www.genome.jp/dbget-bin/www_bget?ko:K14290	MAPK signaling pathway - fly;RNA transport;Ribosome biogenesis in eukaryotes	ko04013,ko03013,ko03008	KOG2020(YU)(Nuclear transport receptor CRM1/MSN5 (importin beta superfamily))	Exportin-1	Exportin-1 OS=Mus musculus GN=Xpo1 PE=1 SV=1
GeneID:416600	8961	0.74	1	1.3	1.21	1.01	0.76	0.289846791	0.247704198	0.401567728	*	multidrug resistance-associated protein 6 isoform X3 [Gallus gallus];resistance-associated protein 6 [Gallus gallus];multidrug resistance-associated protein 6 isoform X4 [Gallus gallus];multidrug resistance-associated protein 6 isoform X1 [Gallus gallus];multidrug resistance-associated protein 6 isoform X2 [Gallus gallus]	-	-	K05669	ABCC6	http://www.genome.jp/dbget-bin/www_bget?ko:K05669	ABC transporters	ko02010	KOG0054(Q)(Multidrug resistance-associated protein/mitoxantrone resistance protein, ABC superfamily)	Multidrug;Multidrug	Multidrug resistance-associated protein 6 OS=Homo sapiens GN=ABCC6 PE=1 SV=2;Multidrug resistance-associated protein 1 OS=Gallus gallus GN=ABCC1 PE=2 SV=1
GeneID:417868	5771	1.04	0.97	0.73	1.65	1.09	1.34	0.599231261	0.019853411	0.048695635	*	transcription factor E2F7 isoform X2 [Gallus gallus];transcription factor E2F7 isoform X1 [Gallus gallus]	-	-	K09391	E2F7_8	http://www.genome.jp/dbget-bin/www_bget?ko:K09391	-	-	KOG2578(K)(Transcription factor E2F/dimerization partner (TDP)-like proteins)	Transcription	Transcription factor E2F7 OS=Homo sapiens GN=E2F7 PE=1 SV=3
GeneID:112532922	15241	0	0.01	0	0	0	0.01	-0.111079304	0.965286367	0.980843443	*	-	-	-	-	-	-	-	-	-	-	-
GeneID:100857155	1036	10.84	11.24	18.55	16.79	20.26	16.95	0.474186815	0.111361001	0.210569784	*	phosphoribosyltransferase isoform 1 [Gallus gallus];phosphoribosyltransferase isoform 2 [Gallus gallus]	GO:0016740;GO:0009116;GO:0006168;GO:0016757;GO:0003999;GO:0005737	transferase activity;nucleoside metabolic process;adenine salvage;transferase activity, transferring glycosyl groups;adenine phosphoribosyltransferase activity;cytoplasm	K00759	APRT,apt	http://www.genome.jp/dbget-bin/www_bget?ko:K00759	Purine metabolism	ko00230	KOG1712(F)(Adenine phosphoribosyl transferases)	Adenine	Adenine phosphoribosyltransferase OS=Cricetulus griseus GN=APRT PE=3 SV=2
GeneID:112531385	444	0	0	0.24	0	0	0.44	0.810206218	0.841711466	0.893262652	*	-	-	-	-	-	-	-	-	-	-	-
GeneID:769005	1366	8.34	8.35	12.01	15.13	16.98	11.71	0.655079652	0.018448924	0.045731434	*	kynurenine formamidase isoform X3 [Gallus gallus];kynurenine formamidase isoform X5 [Gallus gallus];kynurenine formamidase isoform X2 [Gallus gallus];kynurenine formamidase isoform X4 [Gallus gallus];kynurenine formamidase isoform X1 [Gallus gallus]	-	-	K01432	AFMID	http://www.genome.jp/dbget-bin/www_bget?ko:K01432	Tryptophan metabolism;Glyoxylate and dicarboxylate metabolism	ko00380,ko00630	KOG4627(E)(Kynurenine formamidase)	Kynurenine;Kynurenine	Kynurenine formamidase OS=Salmo salar GN=afmid PE=2 SV=1;Kynurenine formamidase OS=Danio rerio GN=afmid PE=2 SV=2
GeneID:427186	509	1845.44	1449.84	2446.3	3507.27	3910.98	2761.35	0.981526898	0.000189585	0.000801692	*	60S ribosomal protein L37 [Chaetura pelagica]	GO:0019843;GO:0046872;GO:0006412;GO:0022625;GO:0005840;GO:0003735;GO:0003723;GO:0005634;GO:0030529;GO:0005622	rRNA binding;metal ion binding;translation;cytosolic large ribosomal subunit;ribosome;structural constituent of ribosome;RNA binding;nucleus;intracellular ribonucleoprotein complex;intracellular	K02922	RP-L37e,RPL37	http://www.genome.jp/dbget-bin/www_bget?ko:K02922	Ribosome	ko03010	KOG3475(J)(60S ribosomal protein L37)	60S	60S ribosomal protein L37 OS=Bos taurus GN=RPL37 PE=3 SV=4
GeneID:419305	4504	0.01	0.07	0	0.01	0	0	-2.412694182	0.360427567	0.534616492	*	XP_015152047.1 PREDICTED: cadherin-22 isoform X1 [Gallus gallus];cadherin-22 isoform X1 [Gallus gallus] &gt;cadherin-22 isoform X2 [Gallus gallus]	GO:0016020;GO:0016021;GO:0007156;GO:0005509;GO:0005886;GO:0007155	membrane;integral component of membrane;homophilic cell adhesion via plasma membrane adhesion molecules;calcium ion binding;plasma membrane;cell adhesion	K06812	CDH22	http://www.genome.jp/dbget-bin/www_bget?ko:K06812	-	-	-	Cadherin-22;Cadherin-22	Cadherin-22 OS=Homo sapiens GN=CDH22 PE=2 SV=2;Cadherin-22 OS=Rattus norvegicus GN=Cdh22 PE=1 SV=1
GeneID:771558	1498	0	0.04	0.04	0	0	0.04	-0.800406594	0.814632662	0.888780229	*	cleavage and polyadenylation specificity factor subunit 4-like isoform X1 [Gallus gallus];cleavage and polyadenylation specificity factor subunit 4-like isoform X2 [Gallus gallus]	-	-	K14404	CPSF4,YTH1	http://www.genome.jp/dbget-bin/www_bget?ko:K14404	mRNA surveillance pathway	ko03015	KOG1040(A)(Polyadenylation factor I complex, subunit, Yth1 (CPSF subunit))	Putative	Putative cleavage and polyadenylation specificity factor subunit 4-like protein OS=Homo sapiens GN=CPSF4L PE=2 SV=3
GeneID:421171	3778	11.63	11.62	16.25	20.26	24.59	17.15	0.697521007	0.006374334	0.018028005	*	helicase SKI2W [Gallus gallus]	GO:0055087;GO:0005654;GO:0006401;GO:0016787;GO:0004386;GO:0005524;GO:0003676;GO:0003724;GO:0005634;GO:0003723	Ski complex;nucleoplasm;RNA catabolic process;hydrolase activity;helicase activity;ATP binding;nucleic acid binding;RNA helicase activity;nucleus;RNA binding	K10450	KLHL12,C3IP1	http://www.genome.jp/dbget-bin/www_bget?ko:K10450	-	-	KOG0948(A)(Nuclear exosomal RNA helicase MTR4, DEAD-box superfamily);KOG0947(A)(Cytoplasmic exosomal RNA helicase SKI2, DEAD-box superfamily)	Helicase	Helicase SKI2W OS=Homo sapiens GN=SKIV2L PE=1 SV=3
novel.6048	3701	2.33	2.46	1.26	0.94	0.61	1.36	-1.017700119	0.004375095	0.012943216	Down	-	-	-	-	-	-	-	-	-	-	-
GeneID:420273	1234	60.6	61.14	64.63	70.57	53.86	72.28	0.120271876	0.465029511	0.641750888	*	ER membrane protein complex subunit 2 [Zonotrichia albicollis];ER membrane protein complex subunit 2 isoform X1 [Gallus gallus]	-	-	-	-	-	-	-	KOG3060(S)(Uncharacterized conserved protein)	ER	ER membrane protein complex subunit 2 OS=Homo sapiens GN=EMC2 PE=1 SV=1
novel.11806	802	0.24	0	0.29	0.43	0.41	0.07	0.854780374	0.561637326	0.725888722	*	-	-	-	-	-	-	-	-	-	-	-
GeneID:428660	8465	0.12	0.11	0.18	0.32	0.22	0.2	0.901451725	0.042790649	0.094329236	*	interferon-induced very large GTPase 1 [Gallus gallus] &gt;XP_015140713.1 PREDICTED: interferon-induced very large GTPase 1 [Gallus gallus]	GO:0005525	GTP binding	-	-	-	-	-	-	Interferon-induced	Interferon-induced very large GTPase 1 OS=Homo sapiens GN=GVINP1 PE=2 SV=2
GeneID:419774	2082	3.01	2.57	3.39	9.56	8.15	8.7	1.586823091	1.65E-13	3.98E-12	Up	sodium channel subunit beta-4 isoform X2 [Gallus gallus];sodium channel subunit beta-4 isoform X1 [Meleagris gallopavo];sodium channel subunit beta-4 isoform X1 [Gallus gallus]	-	-	K04848	SCN4B	http://www.genome.jp/dbget-bin/www_bget?ko:K04848	Adrenergic signaling in cardiomyocytes	ko04261	-	Sodium	Sodium channel subunit beta-4 OS=Bos taurus GN=SCN4B PE=2 SV=1
GeneID:425467	6033	0.17	0.19	0.18	0.19	0.19	0.17	0.074223594	0.869376859	0.912741542	*	beta-klotho [Gallus gallus]	-	-	-	-	-	-	-	-	Beta-klotho	Beta-klotho OS=Homo sapiens GN=KLB PE=1 SV=1
GeneID:418895	7330	0.71	0.73	0.42	0.64	0.5	0.71	0.027357525	0.926758367	0.955234307	*	short transient receptor potential channel 4 [Gallus gallus]	GO:0008013;GO:0045121;GO:0005216;GO:0070679;GO:0015279;GO:0070588;GO:0070509;GO:0051480;GO:0043234;GO:0016020;GO:0034704;GO:0005901;GO:0055085;GO:0048709;GO:0016021;GO:0006828;GO:0006810;GO:0005262;GO:0045296;GO:0005887;GO:0014051;GO:0005911;GO:0006811;GO:0009986;GO:0005886	beta-catenin binding;membrane raft;ion channel activity;inositol 1,4,5 trisphosphate binding;store-operated calcium channel activity;calcium ion transmembrane transport;calcium ion import;regulation of cytosolic calcium ion concentration;protein complex;membrane;calcium channel complex;caveola;transmembrane transport;oligodendrocyte differentiation;integral component of membrane;manganese ion tra…	K04967	TRPC4	http://www.genome.jp/dbget-bin/www_bget?ko:K04967	Axon guidance;Phototransduction - fly	ko04360,ko04745	KOG3609(PT)(Receptor-activated Ca2+-permeable cation channels (STRPC family))	Short	Short transient receptor potential channel 4 OS=Homo sapiens GN=TRPC4 PE=1 SV=1
GeneID:427330	4940	5.96	5.85	6.41	13.34	12.92	12.8	1.141609705	1.33E-12	2.84E-11	Up	sorting nexin-30 [Gallus gallus]	GO:0016050;GO:0006897;GO:0005768;GO:0019898;GO:0035091;GO:0005737	vesicle organization;endocytosis;endosome;extrinsic component of membrane;phosphatidylinositol binding;cytoplasm	K17921	SNX7_30	http://www.genome.jp/dbget-bin/www_bget?ko:K17921	-	-	KOG2527(U)(Sorting nexin SNX11)	Sorting	Sorting nexin-30 OS=Homo sapiens GN=SNX30 PE=1 SV=1
novel.16127	337	0	0	0	4.12	0.62	0	3.864107847	0.183832752	0.317873778	*	-	-	-	-	-	-	-	-	-	-	-
GeneID:425261	4926	0.19	0.19	0.18	0.22	0.22	0.17	0.142701157	0.770648609	0.881612668	*	electrogenic sodium bicarbonate cotransporter 4 isoform X1 [Gallus gallus] &gt;XP_015152947.1 PREDICTED: electrogenic sodium bicarbonate cotransporter 4 isoform X1 [Gallus gallus] &gt;electrogenic sodium bicarbonate cotransporter 4 isoform X3 [Meleagris gallopavo];XP_015152948.1 PREDICTED: electrogenic sodium bicarbonate cotransporter 4 isoform X1 [Gallus gallus]	-	-	K13857	SLC4A5,NBC4	http://www.genome.jp/dbget-bin/www_bget?ko:K13857	Bile secretion	ko04976	KOG1172(P)(Na+-independent Cl/HCO3 exchanger AE1 and related transporters (SLC4 family))	Electrogenic	Electrogenic sodium bicarbonate cotransporter 4 OS=Homo sapiens GN=SLC4A5 PE=2 SV=2
GeneID:396034	2228	3.54	2.84	2.68	7.6	5.88	8.25	0.565903326	0.020351835	0.049775979	*	M-protein, striated muscle isoform X1 [Gallus gallus]	GO:0005739;GO:0006936;GO:0031430	mitochondrion;muscle contraction;M band	-	-	-	-	-	KOG0613(Z)(Projectin/twitchin and related proteins)	M-protein,	M-protein, striated muscle OS=Gallus gallus PE=2 SV=1
GeneID:427882	1831	81.16	73.8	103.06	108.76	113.42	108.7	0.196734895	0.252921194	0.408145304	*	3C9K_A Chain A, Model Of Histone Octamer Tubular Crystals &gt;3C9K_E Chain E, Model Of Histone Octamer Tubular Crystals;XP_005519542.1 PREDICTED: histone H1 [Pseudopodoces humilis];histone H1 [Taeniopygia guttata] &gt;A, Histone Octamer (Chicken), Chromosomal Protein &gt	GO:0046982;GO:0003677;GO:0000786;GO:0006334;GO:0005634;GO:0006342;GO:0000790;GO:0070062;GO:0005694	protein heterodimerization activity;DNA binding;nucleosome;nucleosome assembly;nucleus;chromatin silencing;nuclear chromatin;extracellular exosome;chromosome	K11275;K11251	H1_5;H2A	http://www.genome.jp/dbget-bin/www_bget?ko:K11275;http://www.genome.jp/dbget-bin/www_bget?ko:K11251	Necroptosis	ko04217	-	Histone;Histone	Histone H2A-IV OS=Gallus gallus PE=1 SV=2;Histone H1 OS=Gallus gallus PE=1 SV=2
GeneID:373909	4057	0	0.02	0.01	0.05	0	0.04	2.047297949	0.32281826	0.491391465	*	endothelin receptor B subtype 2 isoform X2 [Gallus gallus];XP_015133631.1 PREDICTED: endothelin receptor B subtype 2 isoform X1 [Gallus gallus];endothelin receptor B subtype 2 isoform X1 [Gallus gallus] &gt;XP_015133635.1 PREDICTED: endothelin receptor B subtype 2 isoform X3 [Gallus gallus];endothelin receptor B subtype 2 isoform X3 [Gallus gallus] &gt	GO:0008217;GO:0004930;GO:0016020;GO:0042310;GO:0004962;GO:0004871;GO:0048484;GO:0007186;GO:0016021;GO:0007165	regulation of blood pressure;G-protein coupled receptor activity;membrane;vasoconstriction;endothelin receptor activity;signal transducer activity;enteric nervous system development;G-protein coupled receptor signaling pathway;integral component of membrane;signal transduction	K04198	EDNRB	http://www.genome.jp/dbget-bin/www_bget?ko:K04198	Calcium signaling pathway;cGMP - PKG signaling pathway;Neuroactive ligand-receptor interaction;Melanogenesis	ko04020,ko04022,ko04080,ko04916	-	Endothelin	Endothelin B receptor (Fragment) OS=Coturnix coturnix japonica GN=EDNRB PE=2 SV=1
GeneID:422117	2367	0.02	0	0.05	0	0	0	-2.720773871	0.449936111	0.626316434	*	monocarboxylate transporter 6 [Gallus gallus]	GO:0016021;GO:0005887;GO:0035879;GO:0055085;GO:0016020;GO:0015129	integral component of membrane;integral component of plasma membrane;plasma membrane lactate transport;transmembrane transport;membrane;lactate transmembrane transporter activity	K08182	SLC16A5	http://www.genome.jp/dbget-bin/www_bget?ko:K08182	-	-	-	Monocarboxylate	Monocarboxylate transporter 6 OS=Homo sapiens GN=SLC16A5 PE=2 SV=1
GeneID:414344	2401	0.2	0.2	0.5	0.06	0.08	0.13	-1.59029466	0.028519958	0.066917485	*	Q6ZXC3.2 RecName: Full=Pro-thyrotropin-releasing hormone; Contains: RecName: Full=Thyroliberin-like;CAG28319.2 thyrotropin releasing hormone precursor [Gallus gallus]; AltName: Full=Thyroliberin;releasing hormone preproprotein [Gallus gallus] &gt; AltName: Full=TSH-releasing factor; Contains: RecName: Full=Thyrotropin-releasing hormone; Short=Pro-TRH; Short=TRF;BAD90101.1 prepro-thyrotropin-relea…	GO:0009755;GO:0014050;GO:0007165;GO:0014054;GO:0005184;GO:0032024;GO:0007628;GO:0005634;GO:0005886;GO:0030141;GO:0005179;GO:0001692;GO:0005576;GO:0042755;GO:0008437	hormone-mediated signaling pathway;negative regulation of glutamate secretion;signal transduction;positive regulation of gamma-aminobutyric acid secretion;neuropeptide hormone activity;positive regulation of insulin secretion;adult walking behavior;nucleus;plasma membrane;secretory granule;hormone activity;histamine metabolic process;extracellular region;eating behavior;thyrotropin-releasing horm…	K05253	TRH	http://www.genome.jp/dbget-bin/www_bget?ko:K05253	Neuroactive ligand-receptor interaction	ko04080	-	Pro-thyrotropin-releasing	Pro-thyrotropin-releasing hormone OS=Gallus gallus GN=TRH PE=2 SV=2
GeneID:107049913	1242	8.62	7.44	11.74	14.74	16.82	13.11	0.449512744	0.049904048	0.107439832	*	valine--tRNA ligase, mitochondrial-like, partial [Gallus gallus];LOW QUALITY PROTEIN: valine--tRNA ligase, mitochondrial-like [Meleagris gallopavo]	GO:0016874;GO:0004832;GO:0005524;GO:0006438;GO:0006418;GO:0004812;GO:0006412;GO:0005739;GO:0002161;GO:0000166	ligase activity;valine-tRNA ligase activity;ATP binding;valyl-tRNA aminoacylation;tRNA aminoacylation for protein translation;aminoacyl-tRNA ligase activity;translation;mitochondrion;aminoacyl-tRNA editing activity;nucleotide binding	K01873	VARS,valS	http://www.genome.jp/dbget-bin/www_bget?ko:K01873	Aminoacyl-tRNA biosynthesis	ko00970	KOG0432(J)(Valyl-tRNA synthetase);KOG0433(J)(Isoleucyl-tRNA synthetase)	Valine--tRNA;Valine--tRNA	Valine--tRNA ligase, mitochondrial OS=Homo sapiens GN=VARS2 PE=1 SV=2;Valine--tRNA ligase, mitochondrial OS=Mus musculus GN=Vars2 PE=1 SV=2
GeneID:428119	2542	0.02	0.06	0	0.04	0	0	-0.856036125	0.752085203	0.867579239	*	olfactory receptor 52I2-like [Gallus gallus]	GO:0007608;GO:0050896;GO:0004871;GO:0007186;GO:0005886;GO:0007165;GO:0016021;GO:0004930;GO:0004984;GO:0016020	sensory perception of smell;response to stimulus;signal transducer activity;G-protein coupled receptor signaling pathway;plasma membrane;signal transduction;integral component of membrane;G-protein coupled receptor activity;olfactory receptor activity;membrane	K04257	OLFR	http://www.genome.jp/dbget-bin/www_bget?ko:K04257	Olfactory transduction	ko04740	-	Olfactory	Olfactory receptor 52I2 OS=Homo sapiens GN=OR52I2 PE=2 SV=3
GeneID:416723	1485	12.18	10.28	12.5	13.44	15.26	15.72	0.402735435	0.040861565	0.090772766	*	RNA polymerase III subunit RPC6 [Gallus gallus]	GO:0045089;GO:0003899;GO:0001056;GO:0005666;GO:0032728;GO:0006359	positive regulation of innate immune response;DNA-directed 5'-3' RNA polymerase activity;RNA polymerase III activity;DNA-directed RNA polymerase III complex;positive regulation of interferon-beta production;regulation of transcription from RNA polymerase III promoter	K03025	RPC6,POLR3F	http://www.genome.jp/dbget-bin/www_bget?ko:K03025	RNA polymerase;Purine metabolism;Pyrimidine metabolism;Cytosolic DNA-sensing pathway	ko03020,ko00230,ko00240,ko04623	KOG3233(K)(RNA polymerase III, subunit C34)	DNA-directed	DNA-directed RNA polymerase III subunit RPC6 OS=Bos taurus GN=POLR3F PE=2 SV=1
GeneID:417895	5213	0.07	0.02	0.12	0	0.27	0.09	0.888150439	0.469374882	0.646293569	*	pleckstrin homology domain-containing family G member 7, partial [Gallus gallus]	-	-	-	-	-	-	-	KOG3520(T)(Predicted guanine nucleotide exchange factor)	Pleckstrin	Pleckstrin homology domain-containing family G member 7 OS=Homo sapiens GN=PLEKHG7 PE=2 SV=1
GeneID:418451	5916	23.21	24.38	14.86	13.42	11.3	14.71	-0.6972141	0.00091101	0.00322741	*	immunoglobulin superfamily member 3 isoform X2 [Gallus gallus];immunoglobulin superfamily member 3 isoform X1 [Gallus gallus]	-	-	K06522	IGSF2_3	http://www.genome.jp/dbget-bin/www_bget?ko:K06522	-	-	-	Immunoglobulin	Immunoglobulin superfamily member 3 OS=Homo sapiens GN=IGSF3 PE=2 SV=3
GeneID:112529926	825	16.68	12.49	21.3	33.53	40.45	28.03	1.096740867	0.000153203	0.000661661	Up	DNA-directed RNA polymerases I, II, and III subunit RPABC4 isoform X1 [Aquila chrysaetos canadensis]	GO:0001055;GO:0006351;GO:0005634;GO:0006366;GO:0005665;GO:0005736;GO:0003899;GO:0001056;GO:0005666;GO:0003677;GO:0001054;GO:0046872	RNA polymerase II activity;transcription, DNA-templated;nucleus;transcription from RNA polymerase II promoter;DNA-directed RNA polymerase II, core complex;DNA-directed RNA polymerase I complex;DNA-directed 5'-3' RNA polymerase activity;RNA polymerase III activity;DNA-directed RNA polymerase III complex;DNA binding;RNA polymerase I activity;metal ion binding	K03009	RPB12,POLR2K	http://www.genome.jp/dbget-bin/www_bget?ko:K03009	RNA polymerase;Purine metabolism;Pyrimidine metabolism;Cytosolic DNA-sensing pathway	ko03020,ko00230,ko00240,ko04623	KOG3507(K)(DNA-directed RNA polymerase, subunit RPB7.0)	DNA-directed	DNA-directed RNA polymerases I, II, and III subunit RPABC4 OS=Mus musculus GN=Polr2k PE=3 SV=2
GeneID:426075	4895	0.07	0.18	0.21	0.23	0.37	0.31	1.045277773	0.071864871	0.14628351	*	leiomodin-3 [Gallus gallus]	-	-	-	-	-	-	-	-	Leiomodin-3	Leiomodin-3 OS=Homo sapiens GN=LMOD3 PE=1 SV=1
GeneID:395740	1836	0.06	0.11	0.05	0.03	0.06	0	-1.245177708	0.467602698	0.64443204	*	paired box protein Pax-9 isoform X2 [Calidris pugnax];box protein Pax-9 [Gallus gallus]	GO:0009887;GO:0006355;GO:0003677;GO:0003700;GO:0006351;GO:0005634	animal organ morphogenesis;regulation of transcription, DNA-templated;DNA binding;transcription factor activity, sequence-specific DNA binding;transcription, DNA-templated;nucleus	K09382	PAX1_9	http://www.genome.jp/dbget-bin/www_bget?ko:K09382	-	-	KOG3862(K)(Transcription factor PAX2/5/8, contains PAX domain)	Paired	Paired box protein Pax-9 (Fragment) OS=Gallus gallus GN=PAX9 PE=2 SV=1
GeneID:421106	2917	5.74	5.43	6.56	7.45	6.54	6.91	0.138077504	0.432063255	0.610527111	*	DNA repair-scaffolding protein isoform X1 [Gallus gallus];DNA repair-scaffolding protein isoform X2 [Gallus gallus]	-	-	-	-	-	-	-	-	DNA	DNA repair-scaffolding protein OS=Homo sapiens GN=SPIDR PE=1 SV=2
GeneID:107054951	4527	1.5	1.35	2.25	3.25	3.47	3.18	0.990315161	0.000359455	0.001415468	*	-	-	-	-	-	-	-	-	-	-	-
GeneID:422703	1946	51.75	52.21	50.35	64.91	60.85	54.84	-0.09104292	0.524021531	0.69639234	*	translation initiation factor 4E, partial [Heterocephalus glaber];eukaryotic translation initiation factor 4E, partial [Meleagris gallopavo] &gt;EOA97784.1 Eukaryotic translation initiation factor 4E, partial [Anas platyrhynchos];eukaryotic translation initiation factor 4E [Gallus gallus]	GO:0031370;GO:0070491;GO:0016442;GO:0005845;GO:0003743;GO:0045665;GO:0006412;GO:0043234;GO:0000082;GO:0010494;GO:0033391;GO:0006413;GO:0044822;GO:0019827;GO:0005737;GO:0005515;GO:0045931;GO:0006417;GO:0071549;GO:0019899;GO:0048471;GO:0001662;GO:0017148;GO:0003723;GO:0070062;GO:0016281;GO:0000932	eukaryotic initiation factor 4G binding;repressing transcription factor binding;RISC complex;mRNA cap binding complex;translation initiation factor activity;negative regulation of neuron differentiation;translation;protein complex;G1/S transition of mitotic cell cycle;cytoplasmic stress granule;chromatoid body;translational initiation;RNA binding;stem cell population maintenance;cytoplasm;protein…	K03259	EIF4E	http://www.genome.jp/dbget-bin/www_bget?ko:K03259	HIF-1 signaling pathway;PI3K-Akt signaling pathway;mTOR signaling pathway;RNA transport;Longevity regulating pathway - mammal;Insulin signaling pathway	ko04066,ko04151,ko04150,ko03013,ko04211,ko04910	KOG1669(J)(Predicted mRNA cap-binding protein related to eIF-4E)	Eukaryotic;Eukaryotic	Eukaryotic translation initiation factor 4E OS=Rattus norvegicus GN=Eif4e PE=1 SV=1;Eukaryotic translation initiation factor 4E OS=Homo sapiens GN=EIF4E PE=1 SV=2
GeneID:420402	1274	20.88	17.25	31.16	61.16	75.47	54.19	1.525297957	1.22E-07	1.11E-06	Up	domain-containing protein 12 [Gallus gallus] &gt;CAG31909.1 hypothetical protein RCJMB04_13h18 [Gallus gallus]	-	-	K12871	CCDC12	http://www.genome.jp/dbget-bin/www_bget?ko:K12871	Spliceosome	ko03040	KOG3407(S)(Uncharacterized conserved protein)	Coiled-coil	Coiled-coil domain-containing protein 12 OS=Homo sapiens GN=CCDC12 PE=1 SV=1
GeneID:395410	7702	3.52	3.9	2.36	2.38	1.65	2.25	-0.599377767	0.009676362	0.026006736	*	Abelson tyrosine-protein kinase 2 isoform X2 [Gallus gallus];Abelson tyrosine-protein kinase 2 isoform X1 [Gallus gallus];Abelson tyrosine-protein kinase 2 isoform X3 [Gallus gallus]	-	-	K08887	ABL2	http://www.genome.jp/dbget-bin/www_bget?ko:K08887	ErbB signaling pathway;Ras signaling pathway	ko04012,ko04014	KOG0197(T)(Tyrosine kinases)	Abelson	Abelson tyrosine-protein kinase 2 OS=Homo sapiens GN=ABL2 PE=1 SV=1
GeneID:420004	7665	9.68	10.7	6.42	6.63	6.45	7.06	-0.36399676	0.072651394	0.147606016	*	mediator of RNA polymerase II transcription subunit 1 [Gallus gallus]	GO:0001525;GO:0005634;GO:0016922;GO:0003712;GO:0042974;GO:0048821;GO:0016592;GO:0016020;GO:0004872;GO:0097067;GO:0008134;GO:0005730;GO:0045665;GO:0005654;GO:0006702;GO:0035050;GO:0003677;GO:0042809;GO:0030518;GO:0002154;GO:0003713;GO:0001047;GO:0030375;GO:0006590;GO:0042789	angiogenesis;nucleus;ligand-dependent nuclear receptor binding;transcription cofactor activity;retinoic acid receptor binding;erythrocyte development;mediator complex;membrane;receptor activity;cellular response to thyroid hormone stimulus;transcription factor binding;nucleolus;negative regulation of neuron differentiation;nucleoplasm;androgen biosynthetic process;embryonic heart tube development…	K15144	MED1	http://www.genome.jp/dbget-bin/www_bget?ko:K15144	Thyroid hormone signaling pathway	ko04919	-	Mediator	Mediator of RNA polymerase II transcription subunit 1 OS=Homo sapiens GN=MED1 PE=1 SV=4
GeneID:100859693	5741	0.35	0.38	0.17	0.04	0.02	0.04	-3.338535991	5.02E-07	3.99E-06	Down	disks large-associated protein 1 isoform X2 [Anser cygnoides domesticus];XP_012950106.1 PREDICTED: disks large-associated protein 1 isoform X1 [Anas platyrhynchos] &gt;XP_012950090.1 PREDICTED: disks large-associated protein 1 isoform X1 [Anas platyrhynchos] &gt;disks large-associated protein 1 isoform X1 [Anas platyrhynchos] &gt;XP_012950094.1 PREDICTED: disks large-associated protein 1 isoform …	GO:0014069;GO:0007268;GO:0045202;GO:0023052	postsynaptic density of dendrite;chemical synaptic transmission;synapse;signaling	K15008	DLGAP1,GKAP	http://www.genome.jp/dbget-bin/www_bget?ko:K15008	Glutamatergic synapse	ko04724	-	Disks	Disks large-associated protein 1 OS=Homo sapiens GN=DLGAP1 PE=1 SV=1
GeneID:427201	7236	0.51	0.7	0.41	0.04	0.02	0.06	-3.761500113	3.91E-13	9.05E-12	Down	rho guanine nucleotide exchange factor 28 isoform X3 [Gallus gallus];rho guanine nucleotide exchange factor 28 isoform X2 [Gallus gallus];rho guanine nucleotide exchange factor 28 isoform X4 [Gallus gallus];rho guanine nucleotide exchange factor 28 isoform X1 [Gallus gallus]	-	-	-	-	-	-	-	KOG3519(T)(Invasion-inducing protein TIAM1/CDC24 and related RhoGEF GTPases);KOG3520(T)(Predicted guanine nucleotide exchange factor)	Rho	Rho guanine nucleotide exchange factor 28 OS=Homo sapiens GN=ARHGEF28 PE=1 SV=3
GeneID:107053927	2973	0.05	0.06	0	0	0	0	-3.575861493	0.220444888	0.366963736	*	-	-	-	-	-	-	-	-	-	-	-
novel.12025	546	0	0.33	0.44	1.18	1.58	0.42	2.165406508	0.095614718	0.18563505	*	-	-	-	-	-	-	-	-	-	-	-
GeneID:422708	1333	3.92	4.03	4.52	5.56	4.62	6.33	0.424948703	0.086094575	0.170074018	*	XP_015141119.1 PREDICTED: tRNA methyltransferase 10 homolog A isoform X1 [Gallus gallus];tRNA methyltransferase 10 homolog A isoform X2 [Gallus gallus] &gt;tRNA methyltransferase 10 homolog A isoform X1 [Gallus gallus] &gt;XP_015141121.1 PREDICTED: tRNA methyltransferase 10 homolog A isoform X2 [Gallus gallus]	-	-	K15445	TRMT10A,TRM10,RG9MTD2	http://www.genome.jp/dbget-bin/www_bget?ko:K15445	-	-	KOG2967(S)(Uncharacterized conserved protein)	tRNA	tRNA methyltransferase 10 homolog A OS=Homo sapiens GN=TRMT10A PE=1 SV=1
novel.13533	539	1.41	0.77	0.75	1.53	1.1	1.88	0.834781618	0.327071861	0.496493374	*	protocadherin beta-15-like [Gallus gallus]	-	-	-	-	-	-	-	-	-	-
novel.1767	1138	0.44	0.25	0.76	1.75	1.06	0.99	1.429213745	0.025743085	0.061258954	*	-	-	-	-	-	-	-	-	-	-	-
GeneID:107050463	2116	5.14	7.97	2.48	2.05	3.22	2.36	-1.115997901	0.004839811	0.014169631	Down	zinc finger HIT domain-containing protein 2 [Meleagris gallopavo]	GO:0046872;GO:0022008	metal ion binding;neurogenesis	-	-	-	-	-	KOG4317(S)(Predicted Zn-finger protein)	Zinc;Zinc	Zinc finger HIT domain-containing protein 2 OS=Homo sapiens GN=ZNHIT2 PE=1 SV=1;Zinc finger HIT domain-containing protein 2 OS=Mus musculus GN=Znhit2 PE=2 SV=2
novel.11205	309	0	0	2.2	5.23	2.8	2.43	2.602419089	0.14927087	0.268670046	*	-	-	-	-	-	-	-	-	-	-	-
GeneID:112530453	1150	0.05	0	0.09	0	0.2	0.09	1.150448082	0.580027693	0.741182938	*	-	-	-	-	-	-	-	-	-	-	-
GeneID:107055360	720	0.19	0	0.18	0	0.68	0	1.064982631	0.644986642	0.793030583	*	-	-	-	-	-	-	-	-	-	-	-
GeneID:112532704	5115	0.01	0	0.03	0.03	0.05	0.02	1.17506729	0.448914821	0.625584337	*	-	-	-	-	-	-	-	-	-	-	-
GeneID:770712	3145	5.93	5.67	5.05	3.9	2.87	6.08	-0.355218144	0.172831431	0.302427543	*	polycomb group RING finger protein 6 isoform X1 [Gallus gallus];polycomb group RING finger protein 6 isoform X2 [Meleagris gallopavo];polycomb group RING finger protein 6 isoform X2 [Gallus gallus]	GO:0001227;GO:0008270;GO:0003700;GO:0000122;GO:0005634;GO:0046872;GO:0031519;GO:0035102;GO:0000977;GO:0003677;GO:0045892	transcriptional repressor activity, RNA polymerase II transcription regulatory region sequence-specific binding;zinc ion binding;transcription factor activity, sequence-specific DNA binding;negative regulation of transcription from RNA polymerase II promoter;nucleus;metal ion binding;PcG protein complex;PRC1 complex;RNA polymerase II regulatory region sequence-specific DNA binding;DNA binding;neg…	K11470	PCGF6,MBLR	http://www.genome.jp/dbget-bin/www_bget?ko:K11470	Signaling pathways regulating pluripotency of stem cells	ko04550	KOG2660(S)(Locus-specific chromosome binding proteins)	Polycomb;Polycomb	Polycomb group RING finger protein 6 OS=Rattus norvegicus GN=Pcgf6 PE=2 SV=1;Polycomb group RING finger protein 6 OS=Homo sapiens GN=PCGF6 PE=1 SV=2
GeneID:422187	2333	11.03	11.78	12.73	21.65	23.62	18.7	0.451319192	0.007458682	0.020678003	*	ras-related protein Rab-9B isoform X1 [Gallus gallus];ras-related protein Rab-9B isoform X2 [Gallus gallus]	GO:0005525;GO:0019003;GO:0042147;GO:0045335;GO:0007264	GTP binding;GDP binding;retrograde transport, endosome to Golgi;phagocytic vesicle;small GTPase mediated signal transduction	K07900	RAB9B	http://www.genome.jp/dbget-bin/www_bget?ko:K07900	-	-	KOG0087(U)(GTPase Rab11/YPT3, small G protein superfamily);KOG0394(R)(Ras-related GTPase)	Ras-related	Ras-related protein Rab-9B OS=Pongo abelii GN=RAB9B PE=2 SV=1
GeneID:423182	1524	95.86	85.09	115.27	171.07	193.63	162.47	0.809980468	5.24E-05	0.000256441	*	26S protease regulatory subunit 6A isoform X1 [Aquila chrysaetos canadensis];26S protease regulatory subunit 6A [Calidris pugnax]	GO:0006508;GO:0016020;GO:0030433;GO:0017025;GO:0016787;GO:0008233;GO:0031595;GO:0005737;GO:0000166;GO:0001824;GO:0008540;GO:0000502;GO:0005634;GO:0005524;GO:0030163;GO:0022624;GO:0000932;GO:0031597;GO:0045899;GO:0036402	proteolysis;membrane;ubiquitin-dependent ERAD pathway;TBP-class protein binding;hydrolase activity;peptidase activity;nuclear proteasome complex;cytoplasm;nucleotide binding;blastocyst development;proteasome regulatory particle, base subcomplex;proteasome complex;nucleus;ATP binding;protein catabolic process;proteasome accessory complex;P-body;cytosolic proteasome complex;positive regulation of R…	K03065	PSMC3,RPT5	http://www.genome.jp/dbget-bin/www_bget?ko:K03065	Proteasome	ko03050	KOG0726(O)(26S proteasome regulatory complex, ATPase RPT2);KOG0652(O)(26S proteasome regulatory complex, ATPase RPT5)	26S;26S	26S protease regulatory subunit 6A OS=Mus musculus GN=Psmc3 PE=1 SV=2;26S protease regulatory subunit 6A OS=Homo sapiens GN=PSMC3 PE=1 SV=3
GeneID:416189	1045	40.69	39.72	50	45.75	38.47	50.86	0.108356141	0.571598921	0.733073909	*	homolog subfamily C member 18 [Gallus gallus]	GO:0016021;GO:0016020	integral component of membrane;membrane	K09538	DNAJC18	http://www.genome.jp/dbget-bin/www_bget?ko:K09538	-	-	KOG0714(O)(Molecular chaperone (DnaJ superfamily))	DnaJ	DnaJ homolog subfamily C member 18 OS=Mus musculus GN=Dnajc18 PE=2 SV=1
GeneID:421577	2607	0.75	0.87	0.59	0.57	0.82	0.4	-0.228861109	0.61633649	0.768505524	*	E3 ubiquitin-protein ligase parkin [Gallus gallus];1-acyl-sn-glycerol-3-phosphate acyltransferase delta isoform X1 [Gallus gallus]	GO:0042802;GO:0000151;GO:1903265;GO:0042826;GO:0010994;GO:0090201;GO:0005737;GO:0015631;GO:1990444;GO:0031624;GO:0016020;GO:0010636;GO:0051087;GO:0008152;GO:0005739;GO:0043274;GO:1903861;GO:0043234;GO:0031625;GO:0051582;GO:1902283;GO:0005783;GO:0016021;GO:1990452;GO:0016746;GO:0051865;GO:0032436;GO:0010821;GO:0030544;GO:0043005;GO:0071797;GO:0005829;GO:0043130;GO:0016740;GO:0048471	identical protein binding;ubiquitin ligase complex;positive regulation of tumor necrosis factor-mediated signaling pathway;histone deacetylase binding;free ubiquitin chain polymerization;negative regulation of release of cytochrome c from mitochondria;cytoplasm;tubulin binding;F-box domain binding;ubiquitin conjugating enzyme binding;membrane;positive regulation of mitochondrial fusion;chaperone …	K13523;K04556	AGPAT3_4;PARK2	http://www.genome.jp/dbget-bin/www_bget?ko:K13523;http://www.genome.jp/dbget-bin/www_bget?ko:K04556	Mitophagy - animal;Protein processing in endoplasmic reticulum;Ubiquitin mediated proteolysis;Phospholipase D signaling pathway;Glycerolipid metabolism;Glycerophospholipid metabolism	ko04137,ko04141,ko04120,ko04072,ko00561,ko00564	KOG0006(O)(E3 ubiquitin-protein ligase (Parkin protein))	E3;1-acyl-sn-glycerol-3-phosphate	E3 ubiquitin-protein ligase parkin OS=Homo sapiens GN=PARK2 PE=1 SV=2;1-acyl-sn-glycerol-3-phosphate acyltransferase delta OS=Homo sapiens GN=AGPAT4 PE=1 SV=1
GeneID:107049457	988	18.62	14.97	25.85	31.19	43.97	25.6	0.665811711	0.03695621	0.083490778	*	zinc finger protein 853-like isoform X1 [Gallus gallus]	-	-	-	-	-	-	-	-	-	-
novel.10165	1098	0.41	0.79	0.23	0.11	0.26	0.05	-1.663129669	0.122973441	0.228206137	*	-	-	-	-	-	-	-	-	-	-	-
GeneID:101751113	3107	0.04	0.02	0	0.26	0.08	0.26	3.806029308	0.001894704	0.006206501	Up	-	-	-	-	-	-	-	-	-	-	-
GeneID:423648	4429	0.02	0.02	0	0.04	0	0.01	0.444783124	0.831208575	0.888780229	*	catenin alpha-3 isoform X3 [Gallus gallus];catenin alpha-3 isoform X1 [Gallus gallus]	GO:0086073;GO:0086083;GO:0051015;GO:0086091;GO:0045296;GO:0007155;GO:0098911;GO:0008013;GO:0030027;GO:0016337;GO:0005912;GO:0005916	bundle of His cell-Purkinje myocyte adhesion involved in cell communication;cell adhesive protein binding involved in bundle of His cell-Purkinje myocyte communication;actin filament binding;regulation of heart rate by cardiac conduction;cadherin binding;cell adhesion;regulation of ventricular cardiac muscle cell action potential;beta-catenin binding;lamellipodium;single organismal cell-cell adhe…	K05691	CTNNA	http://www.genome.jp/dbget-bin/www_bget?ko:K05691	Adherens junction;Hippo signaling pathway;Leukocyte transendothelial migration	ko04520,ko04390,ko04670	-	Catenin	Catenin alpha-3 OS=Homo sapiens GN=CTNNA3 PE=1 SV=2
GeneID:422022	5827	16.47	16.2	13.96	17.65	15.95	18.71	0.170241331	0.195008147	0.333250809	*	XP_015715175.1 PREDICTED: exostosin-like 3 [Coturnix japonica] &gt;XP_015715169.1 PREDICTED: exostosin-like 3 [Coturnix japonica] &gt;exostosin-like 3 [Coturnix japonica] &gt;XP_015715171.1 PREDICTED: exostosin-like 3 [Coturnix japonica] &gt;XP_015715167.1 PREDICTED: exostosin-like 3 [Coturnix japonica] &gt;XP_015715166.1 PREDICTED: exostosin-like 3 [Coturnix japonica] &gt;XP_015715165.1 PREDICTE…	GO:0016020;GO:0008375;GO:0006024;GO:0015012;GO:0005783;GO:0016021	membrane;acetylglucosaminyltransferase activity;glycosaminoglycan biosynthetic process;heparan sulfate proteoglycan biosynthetic process;endoplasmic reticulum;integral component of membrane	K02370	EXTL3	http://www.genome.jp/dbget-bin/www_bget?ko:K02370	Glycosaminoglycan biosynthesis - heparan sulfate / heparin	ko00534	KOG2264(T)(Exostosin EXT1L);KOG1021(GMW)(Acetylglucosaminyltransferase EXT1/exostosin 1)	Exostosin-like	Exostosin-like 3 OS=Homo sapiens GN=EXTL3 PE=1 SV=1
GeneID:112529938	1308	0.04	0.08	0	0.27	0	0.19	1.923023802	0.300861168	0.466636933	*	inositol 1,4,5-trisphosphate receptor-interacting protein-like 1 [Gallus gallus]	-	-	-	-	-	-	-	-	Inositol	Inositol 1,4,5-trisphosphate receptor-interacting protein-like 1 OS=Mus musculus GN=Itpripl1 PE=2 SV=2
GeneID:107050441	1763	16.3	17.97	22.46	28.59	32.17	25.87	1.0197128	0.000257602	0.001049024	Up	XP_015129688.1 PREDICTED: 39S ribosomal protein L4, mitochondrial [Gallus gallus];39S ribosomal protein L4, mitochondrial [Gallus gallus] &gt	GO:0005743;GO:0070125;GO:0070126;GO:0003735;GO:0022626;GO:0005840;GO:0005762;GO:0003723;GO:0030529;GO:0070124;GO:0005515;GO:0044822;GO:0005739;GO:0006412	mitochondrial inner membrane;mitochondrial translational elongation;mitochondrial translational termination;structural constituent of ribosome;cytosolic ribosome;ribosome;mitochondrial large ribosomal subunit;RNA binding;intracellular ribonucleoprotein complex;mitochondrial translational initiation;protein binding;RNA binding;mitochondrion;translation	K02926	RP-L4,MRPL4,rplD	http://www.genome.jp/dbget-bin/www_bget?ko:K02926	Ribosome	ko03010	KOG1624(J)(Mitochondrial/chloroplast ribosomal protein L4)	39S;39S	39S ribosomal protein L4, mitochondrial OS=Bos taurus GN=MRPL4 PE=1 SV=1;39S ribosomal protein L4, mitochondrial OS=Homo sapiens GN=MRPL4 PE=1 SV=1
GeneID:426468	1931	34.59	30.95	39.33	37.77	30.79	40.23	0.0925948	0.607489567	0.763167784	*	E3 ubiquitin-protein ligase NRDP1 [Falco peregrinus] &gt;XP_009889403.1 PREDICTED: E3 ubiquitin-protein ligase NRDP1 [Charadrius vociferus] &gt;XP_014132708.1 PREDICTED: E3 ubiquitin-protein ligase NRDP1 [Falco cherrug] &gt;XP_009278317.1 PREDICTED: E3 ubiquitin-protein ligase NRDP1 isoform X1 [Aptenodytes forsteri] &gt;XP_009333479.1 PREDICTED: E3 ubiquitin-protein ligase NRDP1 [Pygoscelis adeli…	GO:0046872;GO:0017160;GO:0005128;GO:0045619;GO:0043408;GO:0061630;GO:0000209;GO:0030336;GO:2000114;GO:0016567;GO:0031386;GO:0045637;GO:0008285;GO:0005135;GO:0097191;GO:0008270;GO:0010468;GO:0010498;GO:0004842;GO:2000377;GO:0051865;GO:0016881;GO:0051896	metal ion binding;Ral GTPase binding;erythropoietin receptor binding;regulation of lymphocyte differentiation;regulation of MAPK cascade;ubiquitin protein ligase activity;protein polyubiquitination;negative regulation of cell migration;regulation of establishment of cell polarity;protein ubiquitination;protein tag;regulation of myeloid cell differentiation;negative regulation of cell proliferatio…	K11981	RNF41,NRDP1	http://www.genome.jp/dbget-bin/www_bget?ko:K11981	Endocytosis	ko04144	-	E3	E3 ubiquitin-protein ligase NRDP1 OS=Pongo abelii GN=RNF41 PE=2 SV=1
GeneID:424792	3586	0.65	0.99	0.51	0.62	0.48	0.46	-0.840185154	0.019429496	0.047792375	*	thiamine transporter 2 isoform X1 [Gallus gallus]	GO:0016020;GO:0016021;GO:0006810	membrane;integral component of membrane;transport	K14610	SLC19A2_3,THTR	http://www.genome.jp/dbget-bin/www_bget?ko:K14610	Vitamin digestion and absorption	ko04977	KOG3810(H)(Micronutrient transporters (folate transporter family))	Thiamine	Thiamine transporter 2 OS=Macaca fascicularis GN=SLC19A3 PE=2 SV=1
GeneID:771428	12218	0	0	0	0.05	0.01	0.06	4.227013953	0.002317642	0.007408794	Up	NIPA-like protein 2 isoform X1 [Gallus gallus]	-	-	-	-	-	-	-	-	NIPA-like	NIPA-like protein 2 OS=Mus musculus GN=Nipal2 PE=2 SV=1
GeneID:427252	2446	4.44	4.04	2.76	3.57	2.45	4.24	-0.08606517	0.748307005	0.864614558	*	AltName: Full=Alpha/beta hydrolase domain-containing protein 17B;ABHD17B precursor [Gallus gallus] &gt;Q5ZJ01.1 RecName: Full=Protein ABHD17B;CAG32292.1 hypothetical protein RCJMB04_22d6 [Gallus gallus];XP_015135774.1 PREDICTED: alpha/beta hydrolase domain-containing protein 17B isoform X1 [Gallus gallus] &gt; Short=Abhydrolase domain-containing protein 17B; Flags: Precursor &gt	GO:0016787;GO:0016020;GO:0005576	hydrolase activity;membrane;extracellular region	-	-	-	-	-	KOG1552(R)(Predicted alpha/beta hydrolase)	Protein	Protein ABHD17B OS=Gallus gallus GN=ABHD17B PE=2 SV=1
novel.2079	429	0.59	0.3	2.71	0.89	0	0	-1.925577031	0.304301036	0.470544435	*	-	-	-	-	-	-	-	-	-	-	-
GeneID:418714	2883	31.59	31.4	30.65	48.17	49.49	41.41	-0.028548668	0.902642251	0.937579297	*	mitogen-activated protein kinase kinase kinase kinase 4 isoform X9 [Gallus gallus];mitogen-activated protein kinase kinase kinase kinase 4 isoform X2 [Gallus gallus];mitogen-activated protein kinase kinase kinase kinase 4 isoform X10 [Gallus gallus];mitogen-activated protein kinase kinase kinase kinase 4 isoform X1 [Gallus gallus];mitogen-activated protein kinase kinase kinase kinase 4 isoform X5…	-	-	K04407	MAP4K4,HGK	http://www.genome.jp/dbget-bin/www_bget?ko:K04407	MAPK signaling pathway	ko04010	KOG0587(T)(Traf2- and Nck-interacting kinase and related germinal center kinase (GCK) family protein kinases)	Mitogen-activated;Mitogen-activated	Mitogen-activated protein kinase kinase kinase kinase 4 OS=Homo sapiens GN=MAP4K4 PE=1 SV=2;Mitogen-activated protein kinase kinase kinase kinase 4 OS=Mus musculus GN=Map4k4 PE=1 SV=1
novel.2417	995	0.06	0	0.05	0.25	0.48	0.38	3.368934189	0.024478687	0.058594374	*	-	-	-	-	-	-	-	-	-	-	-
GeneID:426521	1205	32.76	30.57	48.36	105.41	119.99	92.41	1.572233104	1.11E-09	1.52E-08	Up	39S ribosomal protein L10, mitochondrial [Gallus gallus]	GO:0044822;GO:0005654;GO:0005739;GO:0005840;GO:0030529;GO:0042254;GO:0005622	RNA binding;nucleoplasm;mitochondrion;ribosome;intracellular ribonucleoprotein complex;ribosome biogenesis;intracellular	K02864	RP-L10,MRPL10,rplJ	http://www.genome.jp/dbget-bin/www_bget?ko:K02864	Ribosome	ko03010	KOG4241(J)(Mitochondrial ribosomal protein L10)	39S	39S ribosomal protein L10, mitochondrial OS=Mus musculus GN=Mrpl10 PE=1 SV=2
GeneID:419515	767	20.51	18.53	29.66	129.91	135.31	123.73	2.584872321	1.80E-26	1.41E-24	Up	gastrokine-2 [Gallus gallus]	-	-	-	-	-	-	-	-	Gastrokine-2	Gastrokine-2 OS=Mus musculus GN=Gkn2 PE=1 SV=1
GeneID:424101	3504	13.75	12	9.13	9.3	8.56	8.37	-0.403311104	0.039656785	0.088566683	*	G-protein coupled receptor 1 isoform X1 [Gallus gallus]	GO:0007187;GO:0004930;GO:0016020;GO:0007268;GO:0042923;GO:0005887;GO:0007218;GO:0043005;GO:0004871;GO:0007186;GO:0016021;GO:0007165	G-protein coupled receptor signaling pathway, coupled to cyclic nucleotide second messenger;G-protein coupled receptor activity;membrane;chemical synaptic transmission;neuropeptide binding;integral component of plasma membrane;neuropeptide signaling pathway;neuron projection;signal transducer activity;G-protein coupled receptor signaling pathway;integral component of membrane;signal transduction	K04310	GPR1	http://www.genome.jp/dbget-bin/www_bget?ko:K04310	-	-	-	G-protein	G-protein coupled receptor 1 OS=Homo sapiens GN=GPR1 PE=1 SV=2
novel.9757	428	2.24	1.52	2.64	2.37	1.67	0.97	-0.163796818	0.852767526	0.900106056	*	uncharacterized protein LOC101749404 isoform X4 [Gallus gallus]	-	-	-	-	-	-	-	-	-	-
novel.7343	6283	2.7	2.83	1.92	1.19	0.88	1.06	-1.229270697	1.34E-07	1.20E-06	Down	protein FAM160A1 [Meleagris gallopavo]	-	-	-	-	-	-	-	KOG3695(S)(Uncharacterized conserved protein)	Protein	Protein FAM160A1 OS=Homo sapiens GN=FAM160A1 PE=2 SV=2
novel.12103	641	0	0	0.17	0.2	0	0	0.109470707	0.978596963	0.985410422	*	tau-tubulin kinase 1-like isoform X1 [Gallus gallus]	-	-	-	-	-	-	-	-	-	-
GeneID:417812	1094	16.09	14.22	16.97	21.93	24.09	22.96	0.563928389	0.003162597	0.009759637	*	inner membrane protease ATP23 homolog [Gallus gallus];mitochondrial inner membrane protease ATP23 homolog isoform X1 [Meleagris gallopavo];mitochondrial inner membrane protease ATP23 homolog isoform X1 [Gallus gallus]	GO:0008233;GO:0006508;GO:0004222;GO:0043231;GO:0005886	peptidase activity;proteolysis;metalloendopeptidase activity;intracellular membrane-bounded organelle;plasma membrane	K18156	ATP23,XRCC6BP1	http://www.genome.jp/dbget-bin/www_bget?ko:K18156	-	-	KOG3314(L)(Ku70-binding protein)	Mitochondrial	Mitochondrial inner membrane protease ATP23 homolog OS=Xenopus laevis GN=atp23 PE=2 SV=1
GeneID:107054205	3199	0	0.02	0	0	0.03	0.03	1.975135369	0.481781997	0.657850137	*	uncharacterized protein LOC107055651 [Gallus gallus];PHD finger protein 7-like [Gallus gallus]	-	-	-	-	-	-	-	-	G2/M	G2/M phase-specific E3 ubiquitin-protein ligase OS=Mus musculus GN=G2e3 PE=2 SV=2
GeneID:101748328	2785	0.47	0.64	0.35	0.13	0.12	0.29	-1.365230023	0.021728325	0.052716173	*	kelch-like protein 9 [Gallus gallus]	-	-	K10447	KLHL9_13	http://www.genome.jp/dbget-bin/www_bget?ko:K10447	Ubiquitin mediated proteolysis	ko04120	KOG4441(TR)(Proteins containing BTB/POZ and Kelch domains, involved in regulatory/signal transduction processes)	Kelch-like	Kelch-like protein 9 OS=Bos taurus GN=KLHL9 PE=2 SV=1
GeneID:374202	2227	13.92	14.28	12.35	7.58	5.33	9.69	-0.841912414	8.62E-05	0.000396702	*	transcription factor TBX3 [Gallus gallus] &gt;XP_015150320.1 PREDICTED: T-box transcription factor TBX3 isoform X1 [Gallus gallus]	GO:0030540;GO:0030539;GO:0042733;GO:0001501;GO:0032275;GO:0043066;GO:0008595;GO:0045892;GO:0007569;GO:0045787;GO:0048332;GO:0003700;GO:0043565;GO:0008284;GO:0035115;GO:0046884;GO:0005634;GO:0006351;GO:0045662	female genitalia development;male genitalia development;embryonic digit morphogenesis;skeletal system development;luteinizing hormone secretion;negative regulation of apoptotic process;anterior/posterior axis specification, embryo;negative regulation of transcription, DNA-templated;cell aging;positive regulation of cell cycle;mesoderm morphogenesis;transcription factor activity, sequence-specific…	K10177	TBX3	http://www.genome.jp/dbget-bin/www_bget?ko:K10177	Signaling pathways regulating pluripotency of stem cells	ko04550	KOG3585(K)(TBX2 and related T-box transcription factors)	T-box	T-box transcription factor TBX3 OS=Rattus norvegicus GN=Tbx3 PE=1 SV=1
GeneID:418184	3676	10.25	10.66	5.99	3.55	2.19	3.35	-1.511739539	8.58E-09	9.82E-08	Down	zinc finger protein AEBP2 [Gallus gallus];zinc finger protein AEBP2 isoform X1 [Coturnix japonica]	-	-	K17452	AEBP2	http://www.genome.jp/dbget-bin/www_bget?ko:K17452	-	-	KOG1721(R)(FOG: Zn-finger)	Zinc	Zinc finger protein AEBP2 OS=Bos taurus GN=AEBP2 PE=2 SV=2
GeneID:101751623	2274	0.83	1.03	0.4	0.05	0	0.18	-2.504657851	0.009704371	0.026067793	Down	-	-	-	-	-	-	-	-	-	-	-
GeneID:423988	3069	52.05	52.87	27.18	16.81	14.29	23.29	-1.236625002	2.53E-06	1.70E-05	Down	PTB domain-containing engulfment adapter protein 1 isoform X2 [Coturnix japonica];PTB domain-containing engulfment adapter protein 1 isoform X1 [Gallus gallus];PTB domain-containing engulfment adapter protein 1 isoform X3 [Coturnix japonica];PTB domain-containing engulfment adapter protein 1 isoform X5 [Coturnix japonica]	-	-	-	-	-	-	-	KOG3536(R)(Adaptor protein CED-6, contains PTB domain);KOG3605(R)(Beta amyloid precursor-binding protein);KOG3537(T)(Adaptor protein NUMB);KOG3535(T)(Adaptor protein Disabled)	PTB	PTB domain-containing engulfment adapter protein 1 OS=Homo sapiens GN=GULP1 PE=1 SV=1
GeneID:424223	4335	5	5.38	4.27	4.45	3.72	5.53	-0.081501264	0.668535748	0.799995555	*	transmembrane protein 169 [Gallus gallus] &gt;XP_015145535.1 PREDICTED: transmembrane protein 169 [Gallus gallus];XP_015145533.1 PREDICTED: transmembrane protein 169 [Gallus gallus] &gt	GO:0016020;GO:0016021	membrane;integral component of membrane	-	-	-	-	-	-	Transmembrane	Transmembrane protein 169 OS=Mus musculus GN=Tmem169 PE=2 SV=1
GeneID:415550	1820	12.19	11.26	10.62	12.01	10.97	13.46	0.148742436	0.35123197	0.524490448	*	CAG32637.1 hypothetical protein RCJMB04_31k8 [Gallus gallus];protein complex subunit 5 [Gallus gallus] &gt	GO:0006384;GO:0003700;GO:0006366;GO:0005634;GO:0005730	transcription initiation from RNA polymerase III promoter;transcription factor activity, sequence-specific DNA binding;transcription from RNA polymerase II promoter;nucleus;nucleolus	K15211	SNAPC5	http://www.genome.jp/dbget-bin/www_bget?ko:K15211	-	-	-	snRNA-activating	snRNA-activating protein complex subunit 5 OS=Bos taurus GN=SNAPC5 PE=3 SV=1
novel.10801	796	0.57	0.17	0	0	0.42	0.07	-0.398682452	0.832874952	0.888780229	*	-	-	-	-	-	-	-	-	-	-	-
GeneID:416953	4199	0.32	0.37	0.14	0.06	0.09	0.11	-1.621943103	0.013656492	0.035159039	Down	XP_004934409.1 PREDICTED: ras-related protein Rab-36 [Gallus gallus];XP_004934408.1 PREDICTED: ras-related protein Rab-36 [Gallus gallus] &gt;ras-related protein Rab-36 [Gallus gallus] &gt	GO:0005525;GO:0007264	GTP binding;small GTPase mediated signal transduction	K07922	RAB36	http://www.genome.jp/dbget-bin/www_bget?ko:K07922	-	-	KOG0079(R)(GTP-binding protein H-ray, small G protein superfamily);KOG0084(TU)(GTPase Rab1/YPT1, small G protein superfamily, and related GTP-binding proteins)	Ras-related	Ras-related protein Rab-36 OS=Homo sapiens GN=RAB36 PE=2 SV=2
GeneID:416092	6504	14.46	13.56	12.58	21.61	24.51	16.64	0.67068978	0.001803965	0.005949205	*	XP_010717025.1 PREDICTED: forkhead box protein P1 isoform X1 [Meleagris gallopavo] &gt;XP_015148602.1 PREDICTED: forkhead box protein P1 isoform X1 [Gallus gallus] &gt;box protein P1 [Gallus gallus] &gt;XP_015148604.1 PREDICTED: forkhead box protein P1 isoform X3 [Gallus gallus];AAX36029.1 forkhead box P1 [Gallus gallus];forkhead box protein P1 isoform X2 [Meleagris gallopavo] &gt;XP_010717026.1 …	GO:0045944;GO:0042803;GO:0003682;GO:0003700;GO:0072619;GO:0043565;GO:0002053;GO:0005634;GO:0006351;GO:0021517;GO:0008045;GO:0061470;GO:0006357;GO:0000981;GO:1901250;GO:0045893;GO:0046872;GO:0006355;GO:0046982;GO:1901249;GO:0045892;GO:0000978;GO:0003705;GO:0003677	positive regulation of transcription from RNA polymerase II promoter;protein homodimerization activity;chromatin binding;transcription factor activity, sequence-specific DNA binding;interleukin-21 secretion;sequence-specific DNA binding;positive regulation of mesenchymal cell proliferation;nucleus;transcription, DNA-templated;ventral spinal cord development;motor neuron axon guidance;T follicular…	K09409	FOXP	http://www.genome.jp/dbget-bin/www_bget?ko:K09409	-	-	KOG2294(K)(Transcription factor of the Forkhead/HNF3 family);KOG4385(K)(Predicted forkhead transcription factor)	Forkhead	Forkhead box protein P1 OS=Gallus gallus GN=FOXP1 PE=2 SV=1
GeneID:424956	1412	0	0.04	0	0	0	0	-0.852309972	0.83454559	0.888780229	*	alpha-2-HS-glycoprotein [Gallus gallus]	GO:0004866;GO:0001503;GO:0030502;GO:0050727;GO:0006953;GO:0031012;GO:0070168;GO:0070062;GO:0004869;GO:0072562;GO:0050766;GO:0005615	endopeptidase inhibitor activity;ossification;negative regulation of bone mineralization;regulation of inflammatory response;acute-phase response;extracellular matrix;negative regulation of biomineral tissue development;extracellular exosome;cysteine-type endopeptidase inhibitor activity;blood microparticle;positive regulation of phagocytosis;extracellular space	-	-	-	-	-	-	Alpha-2-HS-glycoprotein	Alpha-2-HS-glycoprotein OS=Rattus norvegicus GN=Ahsg PE=1 SV=2
GeneID:420458	1969	30.89	29.83	34.97	58.41	60.36	55.83	0.919473116	1.60E-07	1.41E-06	*	GTP-binding protein 1 [Gallus gallus] &gt;CAG31225.1 hypothetical protein RCJMB04_3g12 [Gallus gallus]	GO:0022408;GO:0008285;GO:0031397;GO:0001649;GO:0000079;GO:0033342;GO:0005525;GO:0031965;GO:0005634;GO:0050821;GO:0042254;GO:0048471;GO:0030336;GO:0044822;GO:0005737;GO:0008156;GO:0003924;GO:0016020;GO:0005730;GO:0005794	negative regulation of cell-cell adhesion;negative regulation of cell proliferation;negative regulation of protein ubiquitination;osteoblast differentiation;regulation of cyclin-dependent protein serine/threonine kinase activity;negative regulation of collagen binding;GTP binding;nuclear membrane;nucleus;protein stabilization;ribosome biogenesis;perinuclear region of cytoplasm;negative regulation…	K06943	NOG1	http://www.genome.jp/dbget-bin/www_bget?ko:K06943	Ribosome biogenesis in eukaryotes	ko03008	KOG1490(R)(GTP-binding protein CRFG/NOG1 (ODN superfamily))	Nucleolar	Nucleolar GTP-binding protein 1 OS=Homo sapiens GN=GTPBP4 PE=1 SV=3
GeneID:396206	2577	0.05	0.02	0	0	0	0.03	-1.048637875	0.704373862	0.829618956	*	medium polypeptide [Gallus gallus] &gt; Short=NF-M; AltName: Full=160 kDa neurofilament protein; AltName: Full=Neurofilament triplet M protein &gt;P16053.2 RecName: Full=Neurofilament medium polypeptide;CAA34958.1 NF-M protein [Gallus gallus]	GO:0098779;GO:0061564;GO:0097418;GO:0005198;GO:0005882;GO:0005883	positive regulation of macromitophagy in response to mitochondrial depolarization;axon development;neurofibrillary tangle;structural molecule activity;intermediate filament;neurofilament	K04573	NEF3,NF-M	http://www.genome.jp/dbget-bin/www_bget?ko:K04573	-	-	-	Neurofilament	Neurofilament medium polypeptide OS=Gallus gallus GN=NEFM PE=2 SV=2
GeneID:427812	4728	0	0	0.02	0	0	0.03	0.520874147	0.880515612	0.921012895	*	inward rectifier potassium channel 16 [Gallus gallus] &gt;XP_015135426.1 PREDICTED: inward rectifier potassium channel 16 [Gallus gallus];XP_015135425.1 PREDICTED: inward rectifier potassium channel 16 [Gallus gallus] &gt;XP_015135424.1 PREDICTED: inward rectifier potassium channel 16 [Gallus gallus] &gt	GO:0005244;GO:0016020;GO:0010107;GO:0005887;GO:0005242;GO:0005886;GO:0006811;GO:0006813;GO:0016021;GO:0034765;GO:0006810	voltage-gated ion channel activity;membrane;potassium ion import;integral component of plasma membrane;inward rectifier potassium channel activity;plasma membrane;ion transport;potassium ion transport;integral component of membrane;regulation of ion transmembrane transport;transport	K05009	KCNJ16	http://www.genome.jp/dbget-bin/www_bget?ko:K05009	Gastric acid secretion	ko04971	KOG3827(P)(Inward rectifier K+ channel)	Inward	Inward rectifier potassium channel 16 OS=Homo sapiens GN=KCNJ16 PE=1 SV=1
GeneID:772071	2381	53.99	47.78	60.21	88.9	87.93	90.88	0.587247771	1.55E-05	8.63E-05	*	prefoldin subunit 3 isoform X1 [Coturnix japonica];protein LOC772071 [Gallus gallus];uncharacterized protein LOC772071 isoform X3 [Gallus gallus];uncharacterized protein LOC772071 isoform X1 [Gallus gallus];uncharacterized protein LOC772071 isoform X4 [Gallus gallus];uncharacterized protein LOC772071 isoform X2 [Gallus gallus];uncharacterized protein LOC772071 isoform X5 [Gallus gallus];prefoldin…	GO:0005844;GO:0043231;GO:0006457;GO:0016272;GO:0007021;GO:0005737;GO:0015631;GO:0007017	polysome;intracellular membrane-bounded organelle;protein folding;prefoldin complex;tubulin complex assembly;cytoplasm;tubulin binding;microtubule-based process	K20044	PICALM	http://www.genome.jp/dbget-bin/www_bget?ko:K20044	-	-	KOG0251(TU)(Clathrin assembly protein AP180 and related proteins, contain ENTH domain);KOG3313(O)(Molecular chaperone Prefoldin, subunit 3)	Phosphatidylinositol-binding;Prefoldin	Phosphatidylinositol-binding clathrin assembly protein OS=Homo sapiens GN=PICALM PE=1 SV=2;Prefoldin subunit 3 OS=Pongo abelii GN=VBP1 PE=2 SV=1
GeneID:428444	4231	40.85	42.97	32.48	25.35	21.07	28.47	-0.553384956	0.000305974	0.00122363	*	CAG31623.1 hypothetical protein RCJMB04_8n14 [Gallus gallus];glycosyltransferase subunit STT3B [Gallus gallus] &gt;dolichyl-diphosphooligosaccharide--protein glycosyltransferase subunit STT3B isoform X1 [Gallus gallus]	GO:0043686;GO:0004576;GO:0006486;GO:0004579;GO:0005783;GO:0016021;GO:0008250;GO:0006516;GO:0018279;GO:0043687;GO:0006986;GO:0016020;GO:0030433	co-translational protein modification;oligosaccharyl transferase activity;protein glycosylation;dolichyl-diphosphooligosaccharide-protein glycotransferase activity;endoplasmic reticulum;integral component of membrane;oligosaccharyltransferase complex;glycoprotein catabolic process;protein N-linked glycosylation via asparagine;post-translational protein modification;response to unfolded protein;me…	K07151	STT3	http://www.genome.jp/dbget-bin/www_bget?ko:K07151	Protein processing in endoplasmic reticulum;N-Glycan biosynthesis;Various types of N-glycan biosynthesis	ko04141,ko00510,ko00513	KOG2292(O)(Oligosaccharyltransferase, STT3 subunit)	Dolichyl-diphosphooligosaccharide--protein	Dolichyl-diphosphooligosaccharide--protein glycosyltransferase subunit STT3B OS=Canis lupus familiaris GN=STT3B PE=1 SV=1
GeneID:415823	10816	0.86	0.81	0.89	0.82	0.87	0.98	0.095682953	0.636202391	0.78511405	*	methenyltetrahydrofolate synthase domain-containing protein isoform X1 [Gallus gallus]	-	-	-	-	-	-	-	-	Methenyltetrahydrofolate	Methenyltetrahydrofolate synthase domain-containing protein OS=Xenopus laevis GN=mthfsd PE=2 SV=1
GeneID:396325	3122	505.53	521.49	518.74	395.06	361.64	461.19	-0.305677647	0.022996885	0.055387045	*	AAA87587.1 elongation factor 2 [Gallus gallus]; Short=EF-2 &gt;factor 2 [Gallus gallus] &gt;Q90705.3 RecName: Full=Elongation factor 2	GO:0005525;GO:0000166;GO:0005622;GO:0003924;GO:0003746;GO:0005737;GO:0006414;GO:0006412	GTP binding;nucleotide binding;intracellular;GTPase activity;translation elongation factor activity;cytoplasm;translational elongation;translation	K03234	EEF2	http://www.genome.jp/dbget-bin/www_bget?ko:K03234	AMPK signaling pathway;Oxytocin signaling pathway	ko04152,ko04921	KOG0469(J)(Elongation factor 2)	Elongation	Elongation factor 2 OS=Gallus gallus GN=EEF2 PE=1 SV=3
GeneID:112532114	3341	0	0	0	0.01	0	0	1.071243379	0.792913456	0.881612668	*	heme-binding protein 2 [Eptesicus fuscus]	-	-	-	-	-	-	-	-	-	-
GeneID:771207	2165	13.86	14.26	15.59	9.07	6.48	9.31	-0.777041783	6.04E-05	0.000291154	*	pyridoxal phosphate phosphatase [Gallus gallus]	GO:0030027;GO:0008152;GO:0030496;GO:0032465;GO:0031072;GO:0032154;GO:0030836;GO:0016791;GO:0031247;GO:0070062;GO:0032587;GO:0071318;GO:0006470;GO:0015629;GO:0007088;GO:0004721;GO:0070938;GO:0005886;GO:0005829	lamellipodium;metabolic process;midbody;regulation of cytokinesis;heat shock protein binding;cleavage furrow;positive regulation of actin filament depolymerization;phosphatase activity;actin rod assembly;extracellular exosome;ruffle membrane;cellular response to ATP;protein dephosphorylation;actin cytoskeleton;regulation of mitotic nuclear division;phosphoprotein phosphatase activity;contractile …	K07758	PDXP	http://www.genome.jp/dbget-bin/www_bget?ko:K07758	Vitamin B6 metabolism	ko00750	KOG3040(R)(Predicted sugar phosphatase (HAD superfamily))	Pyridoxal	Pyridoxal phosphate phosphatase OS=Homo sapiens GN=PDXP PE=1 SV=2
GeneID:429301	1183	6.74	6.73	13.53	22.87	29.1	17.9	0.877422969	0.002077212	0.006730406	*	WAP, Kazal, immunoglobulin, Kunitz and NTR domain-containing protein 1 [Gallus gallus];protein FAM195A [Gallus gallus]	-	-	-	-	-	-	-	KOG4597(O)(Serine proteinase inhibitor (KU family) with thrombospondin repeats)	MAPK;WAP,	MAPK regulated corepressor interacting protein 2 OS=Bos taurus GN=MCRIP2 PE=2 SV=1;WAP, Kazal, immunoglobulin, Kunitz and NTR domain-containing protein 1 OS=Homo sapiens GN=WFIKKN1 PE=1 SV=1
GeneID:107054154	3250	0.08	0.12	0.11	0.34	0.16	0.08	0.918607217	0.253643969	0.409096415	*	-	-	-	-	-	-	-	-	-	-	-
GeneID:422951	2602	6.62	6.84	5.4	5.33	3.25	5.09	-0.452829052	0.060863649	0.127232881	*	and MYND domain-containing protein 5 [Gallus gallus] &gt;Q5ZIZ2.1 RecName: Full=SET and MYND domain-containing protein 5 &gt;CAG32301.1 hypothetical protein RCJMB04_22j23 [Gallus gallus]	GO:0046872;GO:0008168;GO:0016740;GO:0032259	metal ion binding;methyltransferase activity;transferase activity;methylation	-	-	-	-	-	KOG2084(B)(Predicted histone tail methylase containing SET domain)	SET	SET and MYND domain-containing protein 5 OS=Gallus gallus GN=SMYD5 PE=2 SV=1
GeneID:427296	4652	6.68	6.84	5.25	3.82	4.37	4.63	-0.493204242	0.00605509	0.017236373	*	ubiquitin-protein ligase RNF170 [Gallus gallus] &gt;E3 ubiquitin-protein ligase RNF170 isoform X1 [Gallus gallus] &gt;XP_015135913.1 PREDICTED: E3 ubiquitin-protein ligase RNF170 isoform X1 [Gallus gallus] &gt;ADE59480.1 RNF170 protein [Gallus gallus];XP_015135912.1 PREDICTED: E3 ubiquitin-protein ligase RNF170 isoform X1 [Gallus gallus] &gt;XP_015135920.1 PREDICTED: E3 ubiquitin-protein ligase R…	GO:0046872;GO:0016020;GO:0008270;GO:0016021	metal ion binding;membrane;zinc ion binding;integral component of membrane	K15707	RNF170	http://www.genome.jp/dbget-bin/www_bget?ko:K15707	-	-	KOG2164(O)(Predicted E3 ubiquitin ligase)	E3;E3	E3 ubiquitin-protein ligase RNF170 OS=Bos taurus GN=RNF170 PE=3 SV=2;E3 ubiquitin-protein ligase RNF170 OS=Homo sapiens GN=RNF170 PE=1 SV=2
GeneID:422122	1924	20.27	19.71	21.92	31.99	34.59	30.39	0.992333618	2.86E-07	2.40E-06	*	Flags: Precursor;XP_015150891.1 PREDICTED: 28S ribosomal protein S7, mitochondrial isoform X1 [Gallus gallus] &gt; Short=S7mt;ribosomal protein S7, mitochondrial [Gallus gallus] &gt;28S ribosomal protein S7, mitochondrial isoform X2 [Gallus gallus];Q5ZMU0.2 RecName: Full=28S ribosomal protein S7, mitochondrial; Short=MRP-S7;XP_015150892.1 PREDICTED: 28S ribosomal protein S7, mitochondrial isoform…	GO:0005763;GO:0030529;GO:0032543;GO:0003735;GO:0005840;GO:0005739;GO:0006412;GO:0019843;GO:0044822;GO:0003729;GO:0000028	mitochondrial small ribosomal subunit;intracellular ribonucleoprotein complex;mitochondrial translation;structural constituent of ribosome;ribosome;mitochondrion;translation;rRNA binding;RNA binding;mRNA binding;ribosomal small subunit assembly	K02992	RP-S7,MRPS7,rpsG	http://www.genome.jp/dbget-bin/www_bget?ko:K02992	Ribosome	ko03010	KOG3291(J)(Ribosomal protein S7)	28S	28S ribosomal protein S7, mitochondrial OS=Gallus gallus GN=MRPS7 PE=2 SV=2
GeneID:415512	1775	12.9	13.97	12.23	7.24	7.89	5.92	-0.868360883	3.28E-06	2.13E-05	*	repeat-containing protein 28, partial [Apaloderma vittatum];repeat-containing protein 28 [Amazona aestiva];leucine-rich repeat-containing protein 28 isoform X3 [Gallus gallus];XP_015147571.1 PREDICTED: leucine-rich repeat-containing protein 28 isoform X2 [Gallus gallus];repeat-containing protein 28 [Gallus gallus] &gt;leucine-rich repeat-containing protein 28 isoform X1 [Gallus gallus];CAG32674.1…	-	-	-	-	-	-	-	-	Leucine-rich;Leucine-rich	Leucine-rich repeat-containing protein 28 OS=Bos taurus GN=LRRC28 PE=2 SV=1;Leucine-rich repeat-containing protein 28 OS=Homo sapiens GN=LRRC28 PE=2 SV=1
novel.19154	281	0	2.19	0	0	0	0	-0.852309972	0.83454559	0.888780229	*	-	-	-	-	-	-	-	-	-	-	-
GeneID:107055065	4279	0.01	0.01	0	0	0	0	-1.761452578	0.662569241	0.798422712	*	-	-	-	-	-	-	-	-	-	-	-
GeneID:424820	1295	0	0.05	0	0	0	0	-0.852309972	0.83454559	0.888780229	*	nicotinamide/nicotinic acid mononucleotide adenylyltransferase 3 isoform X1 [Gallus gallus];nicotinamide/nicotinic acid mononucleotide adenylyltransferase 3 isoform X2 [Gallus gallus]	GO:0016740;GO:0005524;GO:0000309;GO:0000166;GO:0003824;GO:0034628;GO:0019363;GO:0005739;GO:0009058;GO:0009435;GO:0009611;GO:0016779;GO:0004515	transferase activity;ATP binding;nicotinamide-nucleotide adenylyltransferase activity;nucleotide binding;catalytic activity;'de novo' NAD biosynthetic process from aspartate;pyridine nucleotide biosynthetic process;mitochondrion;biosynthetic process;NAD biosynthetic process;response to wounding;nucleotidyltransferase activity;nicotinate-nucleotide adenylyltransferase activity	K06210	NMNAT	http://www.genome.jp/dbget-bin/www_bget?ko:K06210	Nicotinate and nicotinamide metabolism	ko00760	KOG3199(H)(Nicotinamide mononucleotide adenylyl transferase)	Nicotinamide/nicotinic	Nicotinamide/nicotinic acid mononucleotide adenylyltransferase 3 OS=Mus musculus GN=Nmnat3 PE=1 SV=1
GeneID:112530425	1506	0	0	0	0	0	0.06	1.771979222	0.662279139	0.798422712	*	N-acetyllactosaminide beta-1,3-N-acetylglucosaminyltransferase 3 [Coturnix japonica]	-	-	K07970	B3GNT3	http://www.genome.jp/dbget-bin/www_bget?ko:K07970	Glycosphingolipid biosynthesis - lacto and neolacto series	ko00601	KOG2287(G)(Galactosyltransferases)	Acetylgalactosaminyl-O-glycosyl-glycoprotein	Acetylgalactosaminyl-O-glycosyl-glycoprotein beta-1,3-N-acetylglucosaminyltransferase OS=Homo sapiens GN=B3GNT6 PE=1 SV=2
GeneID:417508	2080	10.46	8.03	10.87	16.42	16.43	15.55	0.773047615	0.000149768	0.000648522	*	protein 1 homolog [Gallus gallus] &gt;CAG31653.1 hypothetical protein RCJMB04_9c11 [Gallus gallus];Q5ZKU0.1 RecName: Full=PRKR-interacting protein 1 homolog &gt	GO:0006469;GO:0004860;GO:0005730;GO:0042326;GO:0003014;GO:0019901;GO:0003725;GO:0070062;GO:0005634;GO:1904030	negative regulation of protein kinase activity;protein kinase inhibitor activity;nucleolus;negative regulation of phosphorylation;renal system process;protein kinase binding;double-stranded RNA binding;extracellular exosome;nucleus;negative regulation of cyclin-dependent protein kinase activity	-	-	-	-	-	-	PRKR-interacting	PRKR-interacting protein 1 homolog OS=Gallus gallus GN=PRKRIP1 PE=2 SV=1
GeneID:424189	1384	53.11	49.49	50.29	71.87	57.46	74.17	0.328475883	0.029556894	0.069041123	*	proteasome non-ATPase regulatory subunit 14 [Alligator mississippiensis]	GO:0001878;GO:0010950;GO:0005634;GO:0000502;GO:0070628;GO:0022624;GO:0070062;GO:0006303;GO:0008541;GO:0000724;GO:0061133;GO:0061136;GO:0070536	response to yeast;positive regulation of endopeptidase activity;nucleus;proteasome complex;proteasome binding;proteasome accessory complex;extracellular exosome;double-strand break repair via nonhomologous end joining;proteasome regulatory particle, lid subcomplex;double-strand break repair via homologous recombination;endopeptidase activator activity;regulation of proteasomal protein catabolic p…	K03030	PSMD14,RPN11,POH1	http://www.genome.jp/dbget-bin/www_bget?ko:K03030	Proteasome	ko03050	KOG1554(OT)(COP9 signalosome, subunit CSN5)	26S	26S proteasome non-ATPase regulatory subunit 14 OS=Mus musculus GN=Psmd14 PE=1 SV=2
novel.6292	242	6.86	52.34	0	0	8.79	0	-2.011922758	0.398517877	0.574366246	*	LOW QUALITY PROTEIN: zinc finger protein 717 [Anas platyrhynchos]	-	-	K09228	KRAB	http://www.genome.jp/dbget-bin/www_bget?ko:K09228	-	-	-	-	-
GeneID:112532783	35200	0	0.01	0	0.01	0.01	0.01	1.303396919	0.162684305	0.287746692	*	-	-	-	-	-	-	-	-	-	-	-
GeneID:107055300	2923	1.05	1.08	1.78	2.46	2.55	2.09	0.940685274	0.04688462	0.101910085	*	rap guanine nucleotide exchange factor-like 1 [Gallus gallus]	-	-	-	-	-	-	-	KOG2378(T)(cAMP-regulated guanine nucleotide exchange factor)	Rap;Rap	Rap guanine nucleotide exchange factor-like 1 OS=Homo sapiens GN=RAPGEFL1 PE=1 SV=2;Rap guanine nucleotide exchange factor-like 1 OS=Mus musculus GN=Rapgefl1 PE=1 SV=2
GeneID:772097	6047	0.34	0.23	0.28	0.52	0.45	0.42	0.698371835	0.040911958	0.090859504	*	CD226 antigen isoform X2 [Gallus gallus];CD226 antigen isoform X3 [Gallus gallus];CD226 antigen isoform X1 [Gallus gallus]	-	-	K06567	CD226,DNAM1	http://www.genome.jp/dbget-bin/www_bget?ko:K06567	Cell adhesion molecules (CAMs)	ko04514	-	CD226	CD226 antigen OS=Macaca mulatta GN=CD226 PE=2 SV=1
novel.9187	418	0	0.66	0	0	0	0.26	-0.84066843	0.834631869	0.888780229	*	-	-	-	-	-	-	-	-	-	-	-
novel.19679	1029	0.06	0.12	0.1	0.49	1.56	0.51	3.32445606	0.001641602	0.005476855	Up	[Acanthochelys spixii]	-	-	-	-	-	-	-	-	-	-
GeneID:424017	1203	0.05	0.05	0.08	0.15	0.23	0.38	2.155399628	0.093577267	0.182305839	*	ras-related protein Rab-17 [Gallus gallus]	GO:0005886;GO:0055038;GO:0051963;GO:0042470;GO:0005622;GO:0030100;GO:0030425;GO:0016324;GO:0030139;GO:0045056;GO:0070062;GO:0032401;GO:0005525;GO:0007264;GO:0032402;GO:0046847;GO:0019003;GO:0051489;GO:0055037;GO:0032456;GO:0002415;GO:0003924;GO:0005769	plasma membrane;recycling endosome membrane;regulation of synapse assembly;melanosome;intracellular;regulation of endocytosis;dendrite;apical plasma membrane;endocytic vesicle;transcytosis;extracellular exosome;establishment of melanosome localization;GTP binding;small GTPase mediated signal transduction;melanosome transport;filopodium assembly;GDP binding;regulation of filopodium assembly;recycl…	K07909	RAB17	http://www.genome.jp/dbget-bin/www_bget?ko:K07909	-	-	KOG0092(U)(GTPase Rab5/YPT51 and related small G protein superfamily GTPases)	Ras-related	Ras-related protein Rab-17 OS=Mus musculus GN=Rab17 PE=1 SV=1
GeneID:417833	3132	50.38	50.88	28.51	17.36	12.17	21.46	-1.270753758	3.92E-07	3.20E-06	Down	methionine-R-sulfoxide reductase B3 isoform X5 [Gallus gallus];methionine-R-sulfoxide reductase B3 isoform X1 [Gallus gallus] &gt;methionine-R-sulfoxide reductase B3 isoform X3 [Gallus gallus];XP_015137122.1 PREDICTED: methionine-R-sulfoxide reductase B3 isoform X1 [Gallus gallus] &gt;methionine-R-sulfoxide reductase B3 isoform X4 [Gallus gallus];XP_015137125.1 PREDICTED: methionine-R-sulfoxide r…	GO:0008270;GO:0016671;GO:0005783;GO:0055114;GO:0030091;GO:0006979;GO:0033743;GO:0005739	zinc ion binding;oxidoreductase activity, acting on a sulfur group of donors, disulfide as acceptor;endoplasmic reticulum;oxidation-reduction process;protein repair;response to oxidative stress;peptide-methionine (R)-S-oxide reductase activity;mitochondrion	K07305	msrB	http://www.genome.jp/dbget-bin/www_bget?ko:K07305	-	-	KOG0856(O)(Predicted pilin-like transcription factor)	Methionine-R-sulfoxide;Methionine-R-sulfoxide	Methionine-R-sulfoxide reductase B3, mitochondrial OS=Mus musculus GN=Msrb3 PE=1 SV=2;Methionine-R-sulfoxide reductase B3 OS=Pongo abelii GN=MSRB3 PE=2 SV=2
GeneID:112531236	3017	0.66	0.88	0.66	0.53	0.64	0.54	-0.300367093	0.42697712	0.606187792	*	-	-	-	-	-	-	-	-	-	-	-
GeneID:422747	3220	15.87	15.34	10.4	13.49	11.57	14.32	0.114772179	0.492864233	0.668686946	*	exocyst complex component 1 isoform X4 [Gallus gallus];exocyst complex component 1 isoform X3 [Gallus gallus];exocyst complex component 1 isoform X1 [Gallus gallus];exocyst complex component 1 isoform X6 [Gallus gallus];exocyst complex component 1 isoform X5 [Gallus gallus];exocyst complex component 1 isoform X7 [Gallus gallus];exocyst complex component 1 isoform X2 [Gallus gallus]	GO:0005546;GO:0000145;GO:0050714;GO:0005886;GO:0098592;GO:0005737;GO:0017049;GO:0048015;GO:0006887;GO:0006893;GO:0016020;GO:0051601	phosphatidylinositol-4,5-bisphosphate binding;exocyst;positive regulation of protein secretion;plasma membrane;cytoplasmic side of apical plasma membrane;cytoplasm;GTP-Rho binding;phosphatidylinositol-mediated signaling;exocytosis;Golgi to plasma membrane transport;membrane;exocyst localization	K19983	EXOC1,SEC3	http://www.genome.jp/dbget-bin/www_bget?ko:K19983	-	-	KOG2148(U)(Exocyst protein Sec3)	Exocyst	Exocyst complex component 1 OS=Mus musculus GN=Exoc1 PE=1 SV=4
GeneID:421781	1626	5.71	5.41	6.15	6.74	7.09	8.73	0.14305757	0.51819012	0.690737842	*	glutamyl-tRNA(Gln) amidotransferase subunit A, mitochondrial isoform X1 [Gallus gallus];glutamyl-tRNA(Gln) amidotransferase subunit A, mitochondrial isoform X2 [Gallus gallus]	GO:0050567;GO:0070681;GO:0000166;GO:0032543;GO:0005524;GO:0030956;GO:0016884;GO:0031647;GO:0005739;GO:0006412;GO:0016874	glutaminyl-tRNA synthase (glutamine-hydrolyzing) activity;glutaminyl-tRNAGln biosynthesis via transamidation;nucleotide binding;mitochondrial translation;ATP binding;glutamyl-tRNA(Gln) amidotransferase complex;carbon-nitrogen ligase activity, with glutamine as amido-N-donor;regulation of protein stability;mitochondrion;translation;ligase activity	K02433	gatA,QRSL1	http://www.genome.jp/dbget-bin/www_bget?ko:K02433	Aminoacyl-tRNA biosynthesis	ko00970	KOG1212(JIT)(Amidases);KOG1211(J)(Amidases)	Glutamyl-tRNA(Gln);Glutamyl-tRNA(Gln)	Glutamyl-tRNA(Gln) amidotransferase subunit A, mitochondrial OS=Macaca fascicularis GN=QRSL1 PE=2 SV=1;Glutamyl-tRNA(Gln) amidotransferase subunit A, mitochondrial OS=Bos taurus GN=QRSL1 PE=2 SV=1
GeneID:407775	3438	16.75	16.4	10.99	8.21	9.06	9.24	-0.704663306	0.000535631	0.002018985	*	alpha-2,3-sialyltransferase [Gallus gallus] &gt;AAS83519.1 GM3 synthase [Gallus gallus];lactosylceramide alpha-2,3-sialyltransferase isoform X1 [Gallus gallus];lactosylceramide alpha-2,3-sialyltransferase isoform X4 [Gallus gallus]	GO:0016757;GO:0005794;GO:0030173;GO:0016020;GO:0016021;GO:0047291;GO:0006486;GO:0016740;GO:0008373	transferase activity, transferring glycosyl groups;Golgi apparatus;integral component of Golgi membrane;membrane;integral component of membrane;lactosylceramide alpha-2,3-sialyltransferase activity;protein glycosylation;transferase activity;sialyltransferase activity	K03370	SIAT9	http://www.genome.jp/dbget-bin/www_bget?ko:K03370	Glycosphingolipid biosynthesis - ganglio series	ko00604	KOG2692(G)(Sialyltransferase)	Lactosylceramide	Lactosylceramide alpha-2,3-sialyltransferase OS=Bos taurus GN=ST3GAL5 PE=2 SV=2
GeneID:418158	5469	26.35	26.15	15.56	13.6	10.91	14.48	-0.760547722	0.000484723	0.001851036	*	receptor A precursor [Gallus gallus] &gt;AHF58603.1 interleukin 17 receptor A [Gallus gallus];interleukin-17 receptor A isoform X2 [Gallus gallus]	GO:0016021;GO:0016020	integral component of membrane;membrane	K05164	IL17R	http://www.genome.jp/dbget-bin/www_bget?ko:K05164	Cytokine-cytokine receptor interaction;IL-17 signaling pathway	ko04060,ko04657	-	Interleukin-17	Interleukin-17 receptor A OS=Mus musculus GN=Il17ra PE=1 SV=1
GeneID:693248	2534	0.89	0.59	0.76	2.15	1.75	2.33	1.541366656	7.53E-07	5.74E-06	Up	XP_015148000.1 PREDICTED: transcription factor Maf isoform X1 [Gallus gallus] &gt;BAA05937.1 c-Maf long form [Gallus gallus];transcription factor Maf isoform X2 [Gallus gallus];factor Maf [Gallus gallus] &gt	GO:0003677;GO:0001228;GO:0001816;GO:0006357;GO:0048839;GO:0048468;GO:0006355;GO:0005737;GO:0002088;GO:0006351;GO:0010628;GO:0000122;GO:0005634;GO:0006366;GO:0032330;GO:0043565;GO:0003700;GO:0045944;GO:0070306	DNA binding;transcriptional activator activity, RNA polymerase II transcription regulatory region sequence-specific binding;cytokine production;regulation of transcription from RNA polymerase II promoter;inner ear development;cell development;regulation of transcription, DNA-templated;cytoplasm;lens development in camera-type eye;transcription, DNA-templated;positive regulation of gene expression…	K09035	CMAF,MAF	http://www.genome.jp/dbget-bin/www_bget?ko:K09035	Th1 and Th2 cell differentiation	ko04658	KOG4196(K)(bZIP transcription factor MafK)	Transcription;Transforming	Transcription factor Maf OS=Gallus gallus GN=MAF PE=1 SV=1;Transforming protein Maf OS=Avian musculoaponeurotic fibrosarcoma virus AS42 GN=V-MAF PE=3 SV=1
GeneID:107052745	1258	0.16	0	0	0.53	0.17	0.31	3.17166565	0.058676358	0.123381267	*	-	-	-	-	-	-	-	-	-	-	-
novel.7071	716	1.56	1.8	2.21	1.04	0.2	0.44	-1.680572118	0.027305557	0.064490979	*	-	-	-	-	-	-	-	-	-	-	-
GeneID:417024	1877	8.73	8.44	15.12	21.06	19.38	14.21	0.384134558	0.110696086	0.209607892	*	F-box/WD repeat-containing protein 8 isoform X3 [Gallus gallus] &gt;XP_015150366.1 PREDICTED: F-box/WD repeat-containing protein 8 isoform X3 [Gallus gallus] &gt;XP_015150367.1 PREDICTED: F-box/WD repeat-containing protein 8 isoform X3 [Gallus gallus];F-box/WD repeat-containing protein 8 isoform X2 [Gallus gallus];XP_015150365.1 PREDICTED: F-box/WD repeat-containing protein 8 isoform X3 [Gallus g…	GO:0019005;GO:0008283;GO:0048471;GO:0004842;GO:0050775;GO:0031467;GO:0005737;GO:1990393;GO:0016567;GO:0007030;GO:0005794	SCF ubiquitin ligase complex;cell proliferation;perinuclear region of cytoplasm;ubiquitin-protein transferase activity;positive regulation of dendrite morphogenesis;Cul7-RING ubiquitin ligase complex;cytoplasm;3M complex;protein ubiquitination;Golgi organization;Golgi apparatus	K10264	FBXW8	http://www.genome.jp/dbget-bin/www_bget?ko:K10264	Ubiquitin mediated proteolysis	ko04120	KOG0274(R)(Cdc4 and related F-box and WD-40 proteins)	F-box/WD;F-box/WD	F-box/WD repeat-containing protein 8 OS=Mus musculus GN=Fbxw8 PE=1 SV=2;F-box/WD repeat-containing protein 8 OS=Rattus norvegicus GN=Fbxw8 PE=1 SV=1
GeneID:415615	3719	5.54	5.63	3.61	6.64	5.56	6.29	0.215897103	0.279076945	0.440810987	*	F-box/LRR-repeat protein 17 isoform X3 [Gallus gallus];F-box/LRR-repeat protein 17 isoform X2 [Gallus gallus];F-box/LRR-repeat protein 17 isoform X1 [Gallus gallus]	-	-	K10283	FBXL17	http://www.genome.jp/dbget-bin/www_bget?ko:K10283	-	-	KOG1947(R)(Leucine rich repeat proteins, some proteins contain F-box)	F-box/LRR-repeat	F-box/LRR-repeat protein 17 OS=Homo sapiens GN=FBXL17 PE=2 SV=3
GeneID:417182	1624	18.4	17.21	21.62	29.72	25.89	33.11	0.676891693	0.000238395	0.000979167	*	complex component RRP4 [Gallus gallus]	GO:0030307;GO:0000178;GO:0005737;GO:0003676;GO:0005634;GO:0003723	positive regulation of cell growth;exosome (RNase complex);cytoplasm;nucleic acid binding;nucleus;RNA binding	K03679	RRP4,EXOSC2	http://www.genome.jp/dbget-bin/www_bget?ko:K03679	RNA degradation	ko03018	KOG3013(A)(Exosomal 3'-5' exoribonuclease complex, subunit Rrp4)	Exosome	Exosome complex component RRP4 OS=Mus musculus GN=Exosc2 PE=1 SV=1
GeneID:395956	7382	7.87	8.45	4.31	4.53	2.89	5.23	-0.674195575	0.015591078	0.039528206	*	zinc finger protein GLI2 isoform X2 [Gallus gallus];finger protein GLI2 isoform 2 [Gallus gallus];XP_015145272.1 PREDICTED: zinc finger protein GLI2 isoform X1 [Gallus gallus];finger protein GLI2 isoform 1 [Gallus gallus] &gt	GO:0003677;GO:0007275;GO:0005737;GO:0046872;GO:0045893;GO:0005634;GO:0006351;GO:0003676;GO:0003700	DNA binding;multicellular organism development;cytoplasm;metal ion binding;positive regulation of transcription, DNA-templated;nucleus;transcription, DNA-templated;nucleic acid binding;transcription factor activity, sequence-specific DNA binding	K16798	GLI2	http://www.genome.jp/dbget-bin/www_bget?ko:K16798	Hedgehog signaling pathway;Hippo signaling pathway	ko04340,ko04390	KOG1721(R)(FOG: Zn-finger)	Zinc;Zinc	Zinc finger protein GLI2 OS=Mus musculus GN=Gli2 PE=1 SV=2;Zinc finger protein GLI2 OS=Homo sapiens GN=GLI2 PE=1 SV=4
GeneID:112530214	9282	0	0	0.01	0.05	0.05	0.03	3.332130706	0.015674839	0.039690227	Up	-	-	-	-	-	-	-	-	-	-	-
GeneID:100859023	3870	2.78	2.53	2.22	0.69	0.89	1.34	-1.328135024	2.58E-06	1.73E-05	Down	LOW QUALITY PROTEIN: AT-hook DNA-binding motif-containing protein 1 [Gallus gallus]	-	-	-	-	-	-	-	-	AT-hook	AT-hook DNA-binding motif-containing protein 1 OS=Mus musculus GN=Ahdc1 PE=1 SV=1
novel.14147	382	0	0	0.4	0	0	0	-0.852309972	0.83454559	0.888780229	*	-	-	-	-	-	-	-	-	-	-	-
GeneID:427620	4960	0.04	0.06	0.08	0.08	0.22	0.12	1.195226024	0.117605707	0.220263189	*	interleukin-17B isoform X1 [Meleagris gallopavo]	-	-	K05490	IL17B,CX1	http://www.genome.jp/dbget-bin/www_bget?ko:K05490	Cytokine-cytokine receptor interaction;IL-17 signaling pathway	ko04060,ko04657	-	Interleukin-17B	Interleukin-17B OS=Mus musculus GN=Il17b PE=2 SV=1
GeneID:420084	4248	7.25	7.05	6.33	6.98	5.76	7.81	0.0317875	0.840770911	0.893262652	*	DNA-directed RNA polymerase, mitochondrial isoform X1 [Gallus gallus];DNA-directed RNA polymerase, mitochondrial isoform X3 [Gallus gallus]	GO:0016740;GO:0006351;GO:0042645;GO:0003899;GO:0005739;GO:0006390;GO:0003677;GO:0016779;GO:0044822	transferase activity;transcription, DNA-templated;mitochondrial nucleoid;DNA-directed 5'-3' RNA polymerase activity;mitochondrion;transcription from mitochondrial promoter;DNA binding;nucleotidyltransferase activity;RNA binding	K10908	POLRMT,RPO41	http://www.genome.jp/dbget-bin/www_bget?ko:K10908	-	-	KOG1038(KL)(Mitochondrial/chloroplast DNA-directed RNA polymerase RPO41, provides primers for DNA replication-initiation)	DNA-directed;DNA-directed	DNA-directed RNA polymerase, mitochondrial OS=Mus musculus GN=Polrmt PE=1 SV=1;DNA-directed RNA polymerase, mitochondrial OS=Homo sapiens GN=POLRMT PE=1 SV=2
GeneID:416024	3562	13.57	13.1	10.35	9.4	4.05	10.37	-0.611528617	0.038847682	0.087113106	*	lipase isoform 1 [Gallus gallus];monoglyceride lipase isoform X1 [Gallus gallus]	-	-	K01054	MGLL	http://www.genome.jp/dbget-bin/www_bget?ko:K01054	Glycerolipid metabolism;Regulation of lipolysis in adipocyte;Retrograde endocannabinoid signaling	ko00561,ko04923,ko04723	KOG1455(I)(Lysophospholipase)	Monoglyceride	Monoglyceride lipase OS=Homo sapiens GN=MGLL PE=1 SV=2
GeneID:112532588	1263	0	0	0.04	0	0	0	-0.852309972	0.83454559	0.888780229	*	-	-	-	-	-	-	-	-	-	-	-
GeneID:423631	4349	1.95	1.72	0.81	0.68	0.43	0.88	-1.000992362	0.008488823	0.023180684	Down	ras-GEF domain-containing family member 1A isoform X3 [Gallus gallus];ras-GEF domain-containing family member 1A isoform X1 [Gallus gallus];ras-GEF domain-containing family member 1A isoform X2 [Gallus gallus]	-	-	-	-	-	-	-	KOG3541(T)(Predicted guanine nucleotide exchange factor);KOG3417(T)(Ras1 guanine nucleotide exchange factor)	Ras-GEF	Ras-GEF domain-containing family member 1A OS=Xenopus tropicalis GN=rasgef1a PE=2 SV=1
GeneID:101750227	2061	0	0.03	0	0.23	0.28	0.56	4.520588645	0.00093534	0.003307661	Up	-	-	-	-	-	-	-	-	-	-	-
novel.11321	319	0	0	0	0.89	0	0	1.071243379	0.792913456	0.881612668	*	-	-	-	-	-	-	-	-	-	-	-
GeneID:417112	733	99.04	89.64	136.59	215.53	236.55	186.84	1.068063011	1.13E-05	6.50E-05	Up	dehydrogenase [ubiquinone] 1 alpha subcomplex subunit 8 isoform 1 [Gallus gallus];dehydrogenase [ubiquinone] 1 alpha subcomplex subunit 8 isoform 2 [Gallus gallus]	-	-	K03952	NDUFA8	http://www.genome.jp/dbget-bin/www_bget?ko:K03952	Oxidative phosphorylation;Retrograde endocannabinoid signaling	ko00190,ko04723	KOG3458(C)(NADH:ubiquinone oxidoreductase, NDUFA8/PGIV/19 kDa subunit)	NADH	NADH dehydrogenase [ubiquinone] 1 alpha subcomplex subunit 8 OS=Bos taurus GN=NDUFA8 PE=1 SV=2
GeneID:427823	3766	18.49	22.89	20.26	12.87	11.99	14.29	-0.249097591	0.107724005	0.204992614	*	CAG32539.1 hypothetical protein RCJMB04_28l23 [Gallus gallus];beta-glucuronidase isoform X1 [Gallus gallus];precursor [Gallus gallus] &gt	GO:0046677;GO:0008152;GO:0016798;GO:0004566;GO:0016787;GO:0004553;GO:0044194;GO:0005975;GO:0005764;GO:0005615	response to antibiotic;metabolic process;hydrolase activity, acting on glycosyl bonds;beta-glucuronidase activity;hydrolase activity;hydrolase activity, hydrolyzing O-glycosyl compounds;cytolytic granule;carbohydrate metabolic process;lysosome;extracellular space	K01195	uidA,GUSB	http://www.genome.jp/dbget-bin/www_bget?ko:K01195	Lysosome;Flavone and flavonol biosynthesis;Pentose and glucuronate interconversions;Glycosaminoglycan degradation;Porphyrin and chlorophyll metabolism;Drug metabolism - other enzymes	ko04142,ko00944,ko00040,ko00531,ko00860,ko00983	KOG2024(G)(Beta-Glucuronidase GUSB (glycosylhydrolase superfamily 2))	Beta-glucuronidase	Beta-glucuronidase OS=Felis catus GN=GUSB PE=1 SV=1
GeneID:426941	695	126.25	94.8	186.25	281.5	339.22	237.67	1.176486	7.40E-05	0.00034765	Up	ribosomal protein L34, mitochondrial [Gallus gallus]	-	-	K02914	RP-L34,MRPL34,rpmH	http://www.genome.jp/dbget-bin/www_bget?ko:K02914	Ribosome	ko03010	-	39S	39S ribosomal protein L34, mitochondrial OS=Mus musculus GN=Mrpl34 PE=1 SV=1
novel.4405	1524	0.03	0	0.03	1.54	2.13	1.83	6.453035528	8.08E-09	9.28E-08	Up	-	-	-	-	-	-	-	-	-	-	-
GeneID:395940	1347	0.16	0.12	0.25	0.43	0.24	0.29	0.895552432	0.316951193	0.484901671	*	I iodothyronine deiodinase [Gallus gallus]	GO:0016491;GO:0005789;GO:0004800;GO:0042446;GO:0016020;GO:0005783;GO:0016021;GO:0055114	oxidoreductase activity;endoplasmic reticulum membrane;thyroxine 5'-deiodinase activity;hormone biosynthetic process;membrane;endoplasmic reticulum;integral component of membrane;oxidation-reduction process	K01562	DIO1	http://www.genome.jp/dbget-bin/www_bget?ko:K01562	Thyroid hormone signaling pathway	ko04919	-	Type	Type I iodothyronine deiodinase (Fragment) OS=Gallus gallus GN=DIO1 PE=2 SV=3
GeneID:415476	9658	5.64	5.88	2.66	1.14	0.65	1.5	-2.074220772	5.45E-10	7.86E-09	Down	cell migration-inducing and hyaluronan-binding protein isoform X2 [Gallus gallus];XP_015147524.1 PREDICTED: cell migration-inducing and hyaluronan-binding protein isoform X1 [Gallus gallus];cell migration-inducing and hyaluronan-binding protein isoform X1 [Gallus gallus] &gt	GO:0051281;GO:0030665;GO:0090314;GO:0005540;GO:0046923;GO:0005737;GO:1900020;GO:0030214;GO:0005886;GO:0032050;GO:0030335;GO:0007605;GO:0004415;GO:0010800;GO:0005783	positive regulation of release of sequestered calcium ion into cytosol;clathrin-coated vesicle membrane;positive regulation of protein targeting to membrane;hyaluronic acid binding;ER retention sequence binding;cytoplasm;positive regulation of protein kinase C activity;hyaluronan catabolic process;plasma membrane;clathrin heavy chain binding;positive regulation of cell migration;sensory perceptio…	K19031	CEMIP,KIAA1199	http://www.genome.jp/dbget-bin/www_bget?ko:K19031	-	-	-	Cell	Cell migration-inducing and hyaluronan-binding protein OS=Homo sapiens GN=CEMIP PE=1 SV=2
GeneID:112532477	2376	0.76	0.51	0.54	0.39	0.33	0.61	-0.394652618	0.405006625	0.581416732	*	fibrinogen-like protein 1-like protein isoform X1 [Meleagris gallopavo]	-	-	-	-	-	-	-	-	Fibrinogen-like	Fibrinogen-like protein 1-like protein OS=Gallus gallus PE=1 SV=2
novel.14911	379	1.36	0.92	0.41	1.3	0	0	-0.825980034	0.690454045	0.817664322	*	-	-	-	-	-	-	-	-	-	-	-
GeneID:374115	2621	8.6	7.64	6.72	5.36	3.35	6.75	-0.494237503	0.040811142	0.090691897	*	[Gallus gallus];AAF91179.1 clock protein [Gallus gallus] &gt;XP_015141817.1 PREDICTED: aryl hydrocarbon receptor nuclear translocator-like protein 1 isoform X1 [Gallus gallus] &gt;XP_015141819.1 PREDICTED: aryl hydrocarbon receptor nuclear translocator-like protein 1 isoform X1 [Gallus gallus] &gt; AltName: Full=BMAL1b&apos;; Short=cBMAL1 &gt;hydrocarbon receptor nuclear translocator-like protein…	GO:2001016;GO:0045599;GO:0006366;GO:0000060;GO:0007283;GO:0050796;GO:0006351;GO:0043161;GO:0005634;GO:0048511;GO:0032922;GO:0050767;GO:0017162;GO:0046983;GO:0016605;GO:0042753;GO:0051726;GO:0043231;GO:0000982;GO:0045944;GO:0051879;GO:0003700;GO:0005654;GO:0000976;GO:0090263;GO:0003677;GO:0043425;GO:2000074;GO:0046982;GO:0032007;GO:0001046;GO:0001190;GO:0070491;GO:0045892;GO:0090403;GO:0016604;GO:…	positive regulation of skeletal muscle cell differentiation;negative regulation of fat cell differentiation;transcription from RNA polymerase II promoter;protein import into nucleus, translocation;spermatogenesis;regulation of insulin secretion;transcription, DNA-templated;proteasome-mediated ubiquitin-dependent protein catabolic process;nucleus;rhythmic process;circadian regulation of gene expre…	K02296	ARNTL,BMAL1,CYC	http://www.genome.jp/dbget-bin/www_bget?ko:K02296	Circadian rhythm;Circadian rhythm - fly;Dopaminergic synapse	ko04710,ko04711,ko04728	KOG3561(K)(Aryl-hydrocarbon receptor nuclear translocator)	Aryl	Aryl hydrocarbon receptor nuclear translocator-like protein 1 OS=Gallus gallus GN=ARNTL PE=1 SV=1
GeneID:112533431	1512	0.4	1.08	0.35	0.16	0.16	0.13	-2.024398962	0.015863388	0.040076615	Down	protocadherin gamma-B5-like [Gallus gallus]	-	-	K16496	PCDHGB	http://www.genome.jp/dbget-bin/www_bget?ko:K16496	-	-	-	Protocadherin	Protocadherin gamma-B5 OS=Homo sapiens GN=PCDHGB5 PE=2 SV=1
GeneID:415609	3047	8.53	8.47	7.45	13.45	11.57	15.28	0.599198666	0.000440809	0.001699971	*	WD repeat-containing protein 36 isoform X1 [Gallus gallus]	GO:0005730;GO:0006364;GO:0044822;GO:0001895;GO:0030516;GO:0032040	nucleolus;rRNA processing;RNA binding;retina homeostasis;regulation of axon extension;small-subunit processome	K14554	UTP21,WDR36	http://www.genome.jp/dbget-bin/www_bget?ko:K14554	Ribosome biogenesis in eukaryotes	ko03008	KOG1539(R)(WD repeat protein)	WD	WD repeat-containing protein 36 OS=Homo sapiens GN=WDR36 PE=1 SV=1
GeneID:768864	3275	0	0	0	0	0	0.01	1.071243379	0.792913456	0.881612668	*	uncharacterized protein C8orf34 homolog isoform X1 [Coturnix japonica];uncharacterized protein C8orf34 homolog isoform X2 [Coturnix japonica]	-	-	-	-	-	-	-	-	Uncharacterized	Uncharacterized protein C8orf34 OS=Homo sapiens GN=C8orf34 PE=2 SV=2
GeneID:416662	2091	13.45	13.23	15.52	25.22	22.86	25.3	0.94642931	6.08E-08	5.89E-07	*	XP_015149723.1 PREDICTED: cell death-inducing p53-target protein 1 isoform X1 [Gallus gallus] &gt;death-inducing p53-target protein 1 [Gallus gallus];XP_015149725.1 PREDICTED: cell death-inducing p53-target protein 1 isoform X1 [Gallus gallus];XP_015149724.1 PREDICTED: cell death-inducing p53-target protein 1 isoform X1 [Gallus gallus] &gt;cell death-inducing p53-target protein 1 isoform X1 [Gall…	GO:0006915;GO:0005634;GO:0042771;GO:0033209	apoptotic process;nucleus;intrinsic apoptotic signaling pathway in response to DNA damage by p53 class mediator;tumor necrosis factor-mediated signaling pathway	-	-	-	-	-	-	Cell	Cell death-inducing p53-target protein 1 OS=Bos taurus GN=CDIP1 PE=2 SV=1
GeneID:419040	2167	4.68	4.1	3.31	3.68	3	4	-0.173971451	0.460252032	0.636768388	*	fructose-2,6-bisphosphatase TIGAR [Gallus gallus]	GO:0005737;GO:0004083;GO:0004331;GO:0060576;GO:0010666;GO:0005739;GO:0008152;GO:0030388;GO:0016791;GO:0003824;GO:1901525;GO:0006974;GO:0005622;GO:0009410;GO:0005634;GO:1901215;GO:0005741;GO:0005829;GO:2000378;GO:1904024	cytoplasm;bisphosphoglycerate 2-phosphatase activity;fructose-2,6-bisphosphate 2-phosphatase activity;intestinal epithelial cell development;positive regulation of cardiac muscle cell apoptotic process;mitochondrion;metabolic process;fructose 1,6-bisphosphate metabolic process;phosphatase activity;catalytic activity;negative regulation of macromitophagy;cellular response to DNA damage stimulus;in…	K14634	TIGAR	http://www.genome.jp/dbget-bin/www_bget?ko:K14634	Fructose and mannose metabolism	ko00051	KOG0235(G)(Phosphoglycerate mutase)	Fructose-2,6-bisphosphatase	Fructose-2,6-bisphosphatase TIGAR OS=Xenopus tropicalis GN=tigar PE=2 SV=1
GeneID:428698	1563	6.99	6.76	10.02	13.5	14.42	12.45	0.793941832	0.001411698	0.004791739	*	RNA-binding protein 41 isoform X1 [Gallus gallus];RNA-binding protein 41 isoform X2 [Gallus gallus]	GO:0030626;GO:0097157;GO:0003676;GO:0000166;GO:0005689;GO:0032502;GO:0000398	U12 snRNA binding;pre-mRNA intronic binding;nucleic acid binding;nucleotide binding;U12-type spliceosomal complex;developmental process;mRNA splicing, via spliceosome	-	-	-	-	-	KOG4206(A)(Spliceosomal protein snRNP-U1A/U2B);KOG0114(R)(Predicted RNA-binding protein (RRM superfamily))	RNA-binding	RNA-binding protein 41 OS=Homo sapiens GN=RBM41 PE=1 SV=2
novel.18649	393	0.4	0	0.72	0	0	0	-2.305613318	0.562133458	0.725888722	*	-	-	-	-	-	-	-	-	-	-	-
GeneID:421966	5758	3.86	4.24	3.11	2.9	2.7	3.73	-0.251141586	0.197216663	0.336302187	*	HCLS1-binding protein 3 isoform X2 [Gallus gallus]	GO:0042981;GO:0005783;GO:0035091;GO:0005739	regulation of apoptotic process;endoplasmic reticulum;phosphatidylinositol binding;mitochondrion	-	-	-	-	-	-	HCLS1-binding	HCLS1-binding protein 3 OS=Homo sapiens GN=HS1BP3 PE=1 SV=1
GeneID:101751325	2111	4.12	3.67	3.47	2.48	2.69	4.27	-0.377800372	0.13556709	0.247848919	*	uncharacterized protein LOC104910172 [Meleagris gallopavo]	-	-	-	-	-	-	-	-	-	-
GeneID:112532418	2786	0	0	0	0	0	0.02	1.071243379	0.792913456	0.881612668	*	-	-	-	-	-	-	-	-	-	-	-
GeneID:396438	2187	875.83	737.27	831.68	291.01	235.4	310.45	-1.504116062	9.58E-24	6.14E-22	Down	transforming growth factor beta-3 [Picoides pubescens]	GO:0005615;GO:0001666;GO:0010718;GO:0045216;GO:0030501;GO:0016049;GO:0005114;GO:0042981;GO:0034713;GO:0060325;GO:0090131;GO:0007399;GO:0050714;GO:0030335;GO:0007179;GO:0001775;GO:0048536;GO:0040007;GO:0032570;GO:0032967;GO:0045740;GO:0060395;GO:0042127;GO:0005160;GO:0050431;GO:0031012;GO:0051781;GO:0008156;GO:0043408;GO:0042802;GO:0007435;GO:0003198;GO:0045893;GO:0034714;GO:0070483;GO:0007162;GO:…	extracellular space;response to hypoxia;positive regulation of epithelial to mesenchymal transition;cell-cell junction organization;positive regulation of bone mineralization;cell growth;type II transforming growth factor beta receptor binding;regulation of apoptotic process;type I transforming growth factor beta receptor binding;face morphogenesis;mesenchyme migration;nervous system development;…	K13377	TGFB3	http://www.genome.jp/dbget-bin/www_bget?ko:K13377	Cell cycle;Endocytosis;FoxO signaling pathway;Hippo signaling pathway;MAPK signaling pathway;TGF-beta signaling pathway;Cytokine-cytokine receptor interaction	ko04110,ko04144,ko04068,ko04390,ko04010,ko04350,ko04060	KOG3900(T)(Transforming growth factor beta, bone morphogenetic protein and related proteins)	Transforming	Transforming growth factor beta-3 OS=Gallus gallus GN=TGFB3 PE=2 SV=2
GeneID:426868	10794	9.62	9.97	7.45	2.44	1.77	3.79	-1.711612797	5.69E-12	1.12E-10	Down	golgin subfamily B member 1 isoform X2 [Gallus gallus];XP_015146497.1 PREDICTED: golgin subfamily B member 1 isoform X1 [Gallus gallus];golgin subfamily B member 1 isoform X1 [Gallus gallus] &gt	-	-	K20478	GOLGB1	http://www.genome.jp/dbget-bin/www_bget?ko:K20478	-	-	-	Golgin	Golgin subfamily B member 1 OS=Homo sapiens GN=GOLGB1 PE=1 SV=2
GeneID:378910	2321	5.27	5.84	4.72	3.19	2.78	4.04	-0.665966421	0.00199443	0.006496498	*	XP_015145472.1 PREDICTED: ATP-dependent DNA helicase Q1 isoform X1 [Gallus gallus];ATP-dependent DNA helicase Q1 isoform X1 [Gallus gallus] &gt	GO:0043140;GO:0005654;GO:0036310;GO:0003677;GO:0000733;GO:0016020;GO:0000724;GO:0009378;GO:0008026;GO:0005737;GO:0003678;GO:0016787;GO:0005524;GO:0004386;GO:0005634;GO:0032508;GO:0003676;GO:0005694;GO:0006310	ATP-dependent 3'-5' DNA helicase activity;nucleoplasm;annealing helicase activity;DNA binding;DNA strand renaturation;membrane;double-strand break repair via homologous recombination;four-way junction helicase activity;ATP-dependent helicase activity;cytoplasm;DNA helicase activity;hydrolase activity;ATP binding;helicase activity;nucleus;DNA duplex unwinding;nucleic acid binding;chromosome;DNA re…	K10899	RECQL	http://www.genome.jp/dbget-bin/www_bget?ko:K10899	-	-	KOG0351(L)(ATP-dependent DNA helicase)	ATP-dependent	ATP-dependent DNA helicase Q1 OS=Homo sapiens GN=RECQL PE=1 SV=3
GeneID:101748878	4185	0	0	0	0.08	0.03	0.11	5.305262035	0.00248492	0.007869708	Up	XP_015149197.1 PREDICTED: uncharacterized protein LOC101748878 [Gallus gallus];uncharacterized protein LOC101748878 [Gallus gallus] &gt	-	-	-	-	-	-	-	-	-	-
GeneID:427655	1199	86.41	75.66	105.25	163.03	191.39	155.12	0.997921898	5.43E-06	3.35E-05	*	brain protein I3 [Gallus gallus]	-	-	K08040	BHLHB8,MIST1	http://www.genome.jp/dbget-bin/www_bget?ko:K08040	-	-	-	Brain	Brain protein I3 OS=Rattus norvegicus GN=Bri3 PE=2 SV=1
GeneID:100858758	4830	17.15	17.99	13.22	9.97	7.49	12.24	-0.491538582	0.004795269	0.014060314	*	glutamine-rich protein 1 isoform X1 [Coturnix japonica]	GO:0007275;GO:0005654;GO:0007010;GO:0003677;GO:0000981;GO:0022604;GO:0005737	multicellular organism development;nucleoplasm;cytoskeleton organization;DNA binding;RNA polymerase II transcription factor activity, sequence-specific DNA binding;regulation of cell morphogenesis;cytoplasm	-	-	-	-	-	-	Glutamine-rich	Glutamine-rich protein 1 OS=Mus musculus GN=Qrich1 PE=1 SV=1
GeneID:415357	1169	163.38	147.43	210.9	263.96	280.57	245.56	0.661412156	0.002035896	0.006609505	*	proteasome subunit alpha type 4 [Taeniopygia guttata];proteasome subunit alpha type-4 [Picoides pubescens]	GO:0070062;GO:0005839;GO:0000932;GO:0043231;GO:0000502;GO:0005634;GO:0006511;GO:0005737;GO:0008233;GO:0004175;GO:0016787;GO:0004298;GO:0051603;GO:0019773;GO:0006508	extracellular exosome;proteasome core complex;P-body;intracellular membrane-bounded organelle;proteasome complex;nucleus;ubiquitin-dependent protein catabolic process;cytoplasm;peptidase activity;endopeptidase activity;hydrolase activity;threonine-type endopeptidase activity;proteolysis involved in cellular protein catabolic process;proteasome core complex, alpha-subunit complex;proteolysis	K02728	PSMA4	http://www.genome.jp/dbget-bin/www_bget?ko:K02728	Proteasome	ko03050	KOG0183(O)(20S proteasome, regulatory subunit alpha type PSMA7/PRE6)	Proteasome	Proteasome subunit alpha type-4 OS=Bos taurus GN=PSMA4 PE=1 SV=1
GeneID:428450	4353	26.78	28.44	16.81	14.17	12.78	16.5	-0.493248394	0.005822103	0.016648204	*	XP_015137244.1 PREDICTED: calcium-transporting ATPase type 2C member 1 isoform X2 [Gallus gallus];calcium-transporting ATPase type 2C member 1 isoform X1 [Meleagris gallopavo];calcium-transporting ATPase type 2C member 1 isoform X2 [Gallus gallus] &gt	-	-	K01537	E3.6.3.8	http://www.genome.jp/dbget-bin/www_bget?ko:K01537	-	-	KOG0202(P)(Ca2+ transporting ATPase)	Calcium-transporting;Calcium-transporting	Calcium-transporting ATPase type 2C member 1 OS=Homo sapiens GN=ATP2C1 PE=1 SV=3;Calcium-transporting ATPase type 2C member 1 OS=Bos taurus GN=ATP2C1 PE=2 SV=1
GeneID:418205	2822	12.51	13.3	11.68	4.06	2.61	4.91	-1.679184611	9.18E-14	2.29E-12	Down	lymphoid-restricted membrane protein-like isoform X2 [Coturnix japonica];XP_015724570.1 PREDICTED: lymphoid-restricted membrane protein-like isoform X1 [Coturnix japonica] &gt;lymphoid-restricted membrane protein-like isoform X1 [Coturnix japonica] &gt;lymphoid-restricted membrane protein-like isoform X5 [Coturnix japonica];XP_015724576.1 PREDICTED: lymphoid-restricted membrane protein-like isofo…	-	-	-	-	-	-	-	-	Lymphoid-restricted;Lymphoid-restricted	Lymphoid-restricted membrane protein OS=Danio rerio GN=lrmp PE=1 SV=2;Lymphoid-restricted membrane protein OS=Homo sapiens GN=LRMP PE=1 SV=3
novel.2941	756	1.26	2.31	2.8	3.08	4.02	6.16	1.134163842	0.020569102	0.050227257	*	-	-	-	-	-	-	-	-	-	-	-
GeneID:420252	3848	23.53	24.5	18.96	11.68	10.09	13.64	-1.42998486	9.58E-09	1.09E-07	Down	E3 ubiquitin-protein ligase UBR5 isoform X3 [Gallus gallus];E3 ubiquitin-protein ligase UBR5 isoform X8 [Gallus gallus]	-	-	K10593	EDD1,UBR5	http://www.genome.jp/dbget-bin/www_bget?ko:K10593	Ubiquitin mediated proteolysis	ko04120	KOG0940(O)(Ubiquitin protein ligase RSP5/NEDD4)	E3;E3	E3 ubiquitin-protein ligase UBR5 OS=Rattus norvegicus GN=Ubr5 PE=1 SV=3;E3 ubiquitin-protein ligase UBR5 OS=Homo sapiens GN=UBR5 PE=1 SV=2
GeneID:107050418	1088	6.65	7.31	7.11	3.6	3.79	3.98	-0.893334963	0.000523556	0.001979372	*	LOW QUALITY PROTEIN: rho GTPase-activating protein 32 [Gallus gallus]	-	-	-	-	-	-	-	-	Rho;Rho	Rho GTPase-activating protein 32 OS=Homo sapiens GN=ARHGAP32 PE=1 SV=1;Rho GTPase-activating protein 32 OS=Xenopus laevis GN=arhgap32 PE=2 SV=1
GeneID:416969	3604	8.29	6.54	5.01	7.56	5.87	8.13	0.474288648	0.005019052	0.014608733	*	short-chain specific acyl-CoA dehydrogenase, mitochondrial isoform X1 [Gallus gallus];specific acyl-CoA dehydrogenase, mitochondrial [Gallus gallus] &gt;CAG31537.1 hypothetical protein RCJMB04_7j20 [Gallus gallus]	GO:0005634;GO:0055114;GO:0046359;GO:0016627;GO:0000062;GO:0050660;GO:0033539;GO:0055088;GO:0004085;GO:0005739;GO:0008152;GO:0016491;GO:0009055;GO:0003995	nucleus;oxidation-reduction process;butyrate catabolic process;oxidoreductase activity, acting on the CH-CH group of donors;fatty-acyl-CoA binding;flavin adenine dinucleotide binding;fatty acid beta-oxidation using acyl-CoA dehydrogenase;lipid homeostasis;butyryl-CoA dehydrogenase activity;mitochondrion;metabolic process;oxidoreductase activity;electron carrier activity;acyl-CoA dehydrogenase act…	K00248	ACADS,bcd	http://www.genome.jp/dbget-bin/www_bget?ko:K00248	Valine, leucine and isoleucine degradation;Butanoate metabolism;Fatty acid degradation;Carbon metabolism;Fatty acid metabolism	ko00280,ko00650,ko00071,ko01200,ko01212	KOG0139(I)(Short-chain acyl-CoA dehydrogenase);KOG0140(I)(Medium-chain acyl-CoA dehydrogenase);KOG0141(EI)(Isovaleryl-CoA dehydrogenase)	Short-chain	Short-chain specific acyl-CoA dehydrogenase, mitochondrial OS=Rattus norvegicus GN=Acads PE=1 SV=2
GeneID:420858	2283	0	0	0	0	0.03	0	2.088226947	0.60415279	0.760781058	*	AGI60165.1 elongation of long chain fatty acids family member 2 [Gallus gallus] &gt;ADO21496.1 elongation of very long chain fatty acids family member protein 2 [Gallus gallus] &gt;AGI60167.1 elongation of long chain fatty acids family member 2 [Gallus gallus];AGC31580.1 elongation of very long chain fatty acids protein 2 [Gallus gallus] &gt;of very long chain fatty acids protein 2 [Gallus gallus…	GO:0009922;GO:0016020;GO:0034626;GO:0006631;GO:0006633;GO:0006629;GO:0042759;GO:0016740;GO:0016021	fatty acid elongase activity;membrane;fatty acid elongation, polyunsaturated fatty acid;fatty acid metabolic process;fatty acid biosynthetic process;lipid metabolic process;long-chain fatty acid biosynthetic process;transferase activity;integral component of membrane	K10205	ELOVL2	http://www.genome.jp/dbget-bin/www_bget?ko:K10205	Biosynthesis of unsaturated fatty acids;Fatty acid elongation;Fatty acid metabolism	ko01040,ko00062,ko01212	KOG3071(I)(Fatty acyl-CoA elongase/Polyunsaturated fatty acid specific elongation enzyme)	Elongation	Elongation of very long chain fatty acids protein 2 OS=Homo sapiens GN=ELOVL2 PE=1 SV=2
GeneID:693251	1764	34.17	28.32	40.45	69.45	78.31	75.21	1.157091961	1.91E-08	2.05E-07	Up	interleukin-11 receptor subunit alpha isoform X1 [Gallus gallus];interleukin-11 receptor subunit alpha isoform X3 [Gallus gallus];interleukin-11 receptor subunit alpha isoform X2 [Gallus gallus];interleukin-11 receptor subunit alpha isoform X4 [Gallus gallus]	GO:0060322;GO:0016021;GO:0004896;GO:0032502;GO:0016020	head development;integral component of membrane;cytokine receptor activity;developmental process;membrane	K05056	IL11RA	http://www.genome.jp/dbget-bin/www_bget?ko:K05056	Jak-STAT signaling pathway;Cytokine-cytokine receptor interaction;Hematopoietic cell lineage	ko04630,ko04060,ko04640	-	Interleukin-11	Interleukin-11 receptor subunit alpha OS=Pongo abelii GN=IL11RA PE=2 SV=1
GeneID:395980	2029	0.21	0.49	0.3	0.1	0.02	0.2	-1.590945784	0.073357545	0.148857574	*	CAA69928.1 nuclear orphan receptor ROR-beta [Gallus gallus] &gt;AHX99542.1 nuclear orphan receptor ROR-beta [Gallus gallus];XP_015704638.1 PREDICTED: nuclear receptor ROR-beta [Coturnix japonica] &gt;receptor ROR-beta [Gallus gallus] &gt	GO:0060041;GO:0003677;GO:0042462;GO:0004879;GO:0008134;GO:0046548;GO:0006355;GO:0046549;GO:0046872;GO:0045893;GO:0043401;GO:0006351;GO:0042752;GO:0005634;GO:0045668;GO:0003707;GO:0008270;GO:0043565;GO:0003700	retina development in camera-type eye;DNA binding;eye photoreceptor cell development;RNA polymerase II transcription factor activity, ligand-activated sequence-specific DNA binding;transcription factor binding;retinal rod cell development;regulation of transcription, DNA-templated;retinal cone cell development;metal ion binding;positive regulation of transcription, DNA-templated;steroid hormone m…	K08533	NR1F2,RORB	http://www.genome.jp/dbget-bin/www_bget?ko:K08533	Circadian rhythm	ko04710	KOG4846(T)(Nuclear receptor)	Nuclear	Nuclear receptor ROR-beta OS=Homo sapiens GN=RORB PE=1 SV=3
GeneID:425060	2154	17.85	16.65	20.11	12.02	11.36	15.74	-0.389391207	0.036337778	0.082344918	*	CAG32211.1 hypothetical protein RCJMB04_20c6 [Gallus gallus];dual specificity protein kinase CLK2 isoform X1 [Gallus gallus];specificity protein kinase CLK2 [Gallus gallus] &gt	GO:0016301;GO:0043484;GO:0045721;GO:0005524;GO:0004712;GO:0016740;GO:0000166;GO:0046777;GO:0005634;GO:0032526;GO:0006468;GO:0010212;GO:0042802;GO:0004713;GO:0010033;GO:0005654;GO:0004674;GO:0004672;GO:0018108;GO:0016310	kinase activity;regulation of RNA splicing;negative regulation of gluconeogenesis;ATP binding;protein serine/threonine/tyrosine kinase activity;transferase activity;nucleotide binding;protein autophosphorylation;nucleus;response to retinoic acid;protein phosphorylation;response to ionizing radiation;identical protein binding;protein tyrosine kinase activity;response to organic substance;nucleopla…	K08823	CLK	http://www.genome.jp/dbget-bin/www_bget?ko:K08823	-	-	KOG0667(R)(Dual-specificity tyrosine-phosphorylation regulated kinase);KOG0671(T)(LAMMER dual specificity kinases)	Dual	Dual specificity protein kinase CLK2 OS=Mus musculus GN=Clk2 PE=1 SV=2
GeneID:100857210	6108	0.06	0.01	0	0	0.04	0	-0.751916345	0.736927675	0.855842272	*	heat shock transcription factor, Y-linked-like [Gallus gallus]	-	-	-	-	-	-	-	-	Heat	Heat shock transcription factor, Y-linked OS=Homo sapiens GN=HSFY1 PE=1 SV=1
GeneID:416487	5777	15.63	17.79	9.51	6.09	3.75	8.19	-1.23996387	1.63E-05	9.04E-05	Down	XP_015732386.1 PREDICTED: E3 ubiquitin-protein ligase SMURF1 isoform X5 [Coturnix japonica];XP_015732382.1 PREDICTED: E3 ubiquitin-protein ligase SMURF1 isoform X1 [Coturnix japonica];XP_015732384.1 PREDICTED: E3 ubiquitin-protein ligase SMURF1 isoform X3 [Coturnix japonica];E3 ubiquitin-protein ligase SMURF1 isoform X3 [Gallus gallus] &gt;XP_015732385.1 PREDICTED: E3 ubiquitin-protein ligase SMU…	-	-	K04678	SMURF	http://www.genome.jp/dbget-bin/www_bget?ko:K04678	Endocytosis;Hedgehog signaling pathway;Hedgehog signaling pathway - fly;TGF-beta signaling pathway;Ubiquitin mediated proteolysis	ko04144,ko04340,ko04341,ko04350,ko04120	KOG0940(O)(Ubiquitin protein ligase RSP5/NEDD4);KOG0939(OK)(E3 ubiquitin-protein ligase/Putative upstream regulatory element binding protein)	E3	E3 ubiquitin-protein ligase SMURF1 OS=Mus musculus GN=Smurf1 PE=1 SV=2
GeneID:415482	1229	13.56	11.5	17.6	15.52	14.64	12.44	-0.117425434	0.619010026	0.770807336	*	[Gallus gallus]	GO:0008152;GO:0004334;GO:0006527;GO:0003824;GO:0070062;GO:0009072	metabolic process;fumarylacetoacetase activity;arginine catabolic process;catalytic activity;extracellular exosome;aromatic amino acid family metabolic process	K01555	FAH,fahA	http://www.genome.jp/dbget-bin/www_bget?ko:K01555	Tyrosine metabolism;Styrene degradation	ko00350,ko00643	-	Fumarylacetoacetase	Fumarylacetoacetase OS=Homo sapiens GN=FAH PE=1 SV=2
GeneID:424833	2881	0	0.02	0	0	0	0	-0.852309972	0.83454559	0.888780229	*	G-protein coupled receptor 35 [Gallus gallus]	-	-	K04276	GPR35	http://www.genome.jp/dbget-bin/www_bget?ko:K04276	Neuroactive ligand-receptor interaction	ko04080	-	G-protein	G-protein coupled receptor 35 OS=Homo sapiens GN=GPR35 PE=2 SV=4
GeneID:395179	3915	9.93	9.56	5.43	7.13	6.23	7.68	-0.540403928	0.044547882	0.097641499	*	tyrosine-protein kinase transmembrane receptor ROR1 [Gallus gallus];inactive tyrosine-protein kinase transmembrane receptor ROR1 isoform X1 [Gallus gallus];inactive tyrosine-protein kinase transmembrane receptor ROR1 isoform X2 [Gallus gallus]	GO:0017147;GO:0016020;GO:0004672;GO:0016021;GO:0043235;GO:0007169;GO:0005524;GO:0006468;GO:0000166	Wnt-protein binding;membrane;protein kinase activity;integral component of membrane;receptor complex;transmembrane receptor protein tyrosine kinase signaling pathway;ATP binding;protein phosphorylation;nucleotide binding	K05122	ROR1,NTRKR1	http://www.genome.jp/dbget-bin/www_bget?ko:K05122	-	-	KOG1026(TU)(Nerve growth factor receptor TRKA and related tyrosine kinases)	Inactive	Inactive tyrosine-protein kinase transmembrane receptor ROR1 OS=Homo sapiens GN=ROR1 PE=1 SV=2
GeneID:107054700	492	1.75	2.32	1.9	12.32	5.99	1.89	0.417397503	0.568450308	0.730169897	*	-	-	-	-	-	-	-	-	-	-	-
GeneID:107051780	1376	0	0	0	0.04	0	0	1.071243379	0.792913456	0.881612668	*	-	-	-	-	-	-	-	-	-	-	-
GeneID:107051305	4859	0.74	0.78	0.35	0.06	0.3	0.18	-1.725689964	0.003017331	0.009358433	Down	sodium channel subunit beta-1-like [Pseudopodoces humilis]	GO:0030315;GO:0017080;GO:0086012;GO:0060307;GO:0035725;GO:0005248;GO:0086062;GO:0060048;GO:0033268;GO:0016020;GO:0014704;GO:0060371;GO:0061337;GO:2000649;GO:0086091;GO:0019871;GO:0086006;GO:0016021;GO:0001518;GO:0034706;GO:0086047;GO:0019227	T-tubule;sodium channel regulator activity;membrane depolarization during cardiac muscle cell action potential;regulation of ventricular cardiac muscle cell membrane repolarization;sodium ion transmembrane transport;voltage-gated sodium channel activity;voltage-gated sodium channel activity involved in Purkinje myocyte action potential;cardiac muscle contraction;node of Ranvier;membrane;intercala…	K04845	SCN1B	http://www.genome.jp/dbget-bin/www_bget?ko:K04845	Adrenergic signaling in cardiomyocytes	ko04261	-	Sodium	Sodium channel subunit beta-1 OS=Rattus norvegicus GN=Scn1b PE=1 SV=1
GeneID:100857856	6744	9	9.99	6.01	3.93	3.16	4.64	-0.9512233	1.66E-06	1.16E-05	*	leucine-rich repeats and immunoglobulin-like domains protein 2 [Gallus gallus]	GO:0010640;GO:0060384;GO:0016020;GO:0016021;GO:0007605	regulation of platelet-derived growth factor receptor signaling pathway;innervation;membrane;integral component of membrane;sensory perception of sound	-	-	-	-	-	KOG4194(T)(Membrane glycoprotein LIG-1)	Leucine-rich	Leucine-rich repeats and immunoglobulin-like domains protein 2 OS=Homo sapiens GN=LRIG2 PE=2 SV=3
novel.1229	359	0.57	0	0.52	1.58	2.41	1.68	2.716402663	0.09806321	0.18978807	*	-	-	-	-	-	-	-	-	-	-	-
GeneID:426890	4866	3.27	3.66	1.89	3.48	3.3	3.94	0.339648931	0.169469662	0.29744475	*	protein hinderin isoform X2 [Gallus gallus];protein hinderin isoform X4 [Gallus gallus];protein hinderin isoform X7 [Gallus gallus];protein hinderin isoform X1 [Gallus gallus];protein hinderin isoform X3 [Gallus gallus]	-	-	-	-	-	-	-	-	Protein	Protein hinderin OS=Homo sapiens GN=KIAA1328 PE=1 SV=2
GeneID:100859106	2827	0.09	0.19	0.26	0.18	0.04	0.36	0.10087033	0.911049446	0.943845995	*	uncharacterized protein LOC100859304 [Gallus gallus] &gt;AAN38982.1 envelope protein [Gallus gallus]	GO:0016020;GO:0016021;GO:0019031	membrane;integral component of membrane;viral envelope	-	-	-	-	-	-	Gag-Pro-Pol	Gag-Pro-Pol polyprotein OS=Rous sarcoma virus (strain Schmidt-Ruppin B) GN=gag-pro-pol PE=1 SV=2
GeneID:424532	2801	0	0.05	0.06	0.09	0.02	0.05	0.460640417	0.7623901	0.875645847	*	XP_015146297.1 PREDICTED: afadin- and alpha-actinin-binding protein isoform X1 [Gallus gallus] &gt;XP_015146299.1 PREDICTED: afadin- and alpha-actinin-binding protein isoform X1 [Gallus gallus] &gt;XP_015146300.1 PREDICTED: afadin- and alpha-actinin-binding protein isoform X1 [Gallus gallus];afadin- and alpha-actinin-binding protein isoform X1 [Gallus gallus] &gt	GO:0043234;GO:0031252;GO:2000145;GO:0035735;GO:0034451;GO:0051297;GO:0035020;GO:0036064	protein complex;cell leading edge;regulation of cell motility;intraciliary transport involved in cilium assembly;centriolar satellite;centrosome cycle;regulation of Rac protein signal transduction;ciliary basal body	K06085	SSX2IP,ADIP	http://www.genome.jp/dbget-bin/www_bget?ko:K06085	Adherens junction	ko04520	-	Afadin-	Afadin- and alpha-actinin-binding protein OS=Homo sapiens GN=SSX2IP PE=1 SV=3
novel.5028	1685	2.83	3.22	3.73	2.04	2.55	2.04	-0.511927815	0.09409537	0.1831324	*	-	-	-	-	-	-	-	-	-	-	-
GeneID:422044	12317	0	0.01	0	0	0	0	-0.844863477	0.724048883	0.845316506	*	fibrocystin [Gallus gallus]	-	-	K19865	PKHD1	http://www.genome.jp/dbget-bin/www_bget?ko:K19865	-	-	-	Fibrocystin	Fibrocystin OS=Homo sapiens GN=PKHD1 PE=1 SV=1
GeneID:112531706	5144	0	0.04	0	0	0	0	-2.806162392	0.479691573	0.656373384	*	-	-	-	-	-	-	-	-	-	-	-
GeneID:101751084	1788	0	0	0.01	0	0.09	0.03	2.389053974	0.375548251	0.550585891	*	-	-	-	-	-	-	-	-	-	-	-
GeneID:429879	2391	5.76	4.75	7.63	10.38	12.76	11.32	0.9857325	0.000140545	0.000611916	*	syndrome 1 protein [Gallus gallus] &gt;CAG32433.1 hypothetical protein RCJMB04_25f7 [Gallus gallus];Hermansky-Pudlak syndrome 1 protein isoform X2 [Gallus gallus];Hermansky-Pudlak syndrome 1 protein isoform X1 [Gallus gallus]	GO:0031085;GO:0046983	BLOC-3 complex;protein dimerization activity	K20193	HPS1	http://www.genome.jp/dbget-bin/www_bget?ko:K20193	-	-	-	Hermansky-Pudlak	Hermansky-Pudlak syndrome 1 protein OS=Homo sapiens GN=HPS1 PE=1 SV=2
GeneID:424006	3231	10.52	10.08	9.59	11.06	9.25	11.66	0.124048835	0.398325317	0.574238336	*	protein 1 [Gallus gallus]	GO:0003824	catalytic activity	-	-	-	-	-	KOG2787(V)(Lanthionine synthetase C-like protein 1)	LanC-like	LanC-like protein 1 OS=Rattus norvegicus GN=Lancl1 PE=1 SV=2
GeneID:373981	2189	1.27	1.25	1.02	1.98	1.2	1.28	0.557971104	0.111731028	0.211046405	*	AAK82648.1 heparanase [Gallus gallus]; Flags: Precursor &gt;Q90YK5.1 RecName: Full=Heparanase;precursor [Gallus gallus] &gt	GO:0016787;GO:0004566;GO:0005576;GO:0016798;GO:0005578;GO:0016020;GO:0060055;GO:0030200;GO:0030305;GO:0030198;GO:0005975;GO:0005622;GO:0007155;GO:0043395;GO:0007160	hydrolase activity;beta-glucuronidase activity;extracellular region;hydrolase activity, acting on glycosyl bonds;proteinaceous extracellular matrix;membrane;angiogenesis involved in wound healing;heparan sulfate proteoglycan catabolic process;heparanase activity;extracellular matrix organization;carbohydrate metabolic process;intracellular;cell adhesion;heparan sulfate proteoglycan binding;cell-m…	K07964	HPSE	http://www.genome.jp/dbget-bin/www_bget?ko:K07964	Glycosaminoglycan degradation	ko00531	-	Heparanase	Heparanase OS=Gallus gallus GN=HPSE PE=1 SV=1
GeneID:107054625	3825	0.63	0.57	0.8	0.98	0.97	1.01	0.598013013	0.056336833	0.119256109	*	-	-	-	-	-	-	-	-	-	-	-
novel.18216	254	0	9.01	0	0	0	0	-1.80247444	0.654927165	0.798400505	*	-	-	-	-	-	-	-	-	-	-	-
GeneID:100858223	861	25.21	22.8	39.72	53.54	70.52	39.76	0.930367196	0.003715243	0.011235743	*	acyl-coenzyme A thioesterase THEM4 isoform X1 [Gallus gallus];acyl-coenzyme A thioesterase THEM4 isoform X2 [Gallus gallus]	-	-	K16339	THEM4,CTMP	http://www.genome.jp/dbget-bin/www_bget?ko:K16339	PI3K-Akt signaling pathway	ko04151	-	Acyl-coenzyme	Acyl-coenzyme A thioesterase THEM4 OS=Xenopus laevis GN=them4 PE=2 SV=2
GeneID:768838	1063	18.81	15.09	25.13	36.96	40.65	26.56	0.016635517	0.939581085	0.964180325	*	mitotic-spindle organizing protein 2B-like [Gallus gallus];olfactory receptor 151-like [Meleagris gallopavo]	-	-	K16574	MZT2A_B	http://www.genome.jp/dbget-bin/www_bget?ko:K16574	-	-	-	Mitotic-spindle;Mitotic-spindle	Mitotic-spindle organizing protein 2 OS=Mus musculus GN=Mzt2 PE=1 SV=1;Mitotic-spindle organizing protein 2A OS=Homo sapiens GN=MZT2A PE=1 SV=2
GeneID:418688	4381	0.05	0	0.01	0.01	0	0	-2.342793576	0.378296654	0.553326807	*	von Willebrand factor A domain-containing protein 3B isoform X2 [Gallus gallus];von Willebrand factor A domain-containing protein 3B isoform X1 [Gallus gallus]	-	-	-	-	-	-	-	-	von	von Willebrand factor A domain-containing protein 3B OS=Homo sapiens GN=VWA3B PE=1 SV=3
GeneID:112532710	10345	0	0	0.04	0	0.02	0.01	-0.616537115	0.707720926	0.832232051	*	-	-	-	-	-	-	-	-	-	-	-
GeneID:101751005	1443	0.07	0.11	0.13	0.2	0.89	0.86	2.694259433	0.003294503	0.010115802	Up	-	-	-	-	-	-	-	-	-	-	-
GeneID:414895	1282	8.09	6.97	7.81	18.81	13.73	15.87	1.127018407	5.35E-08	5.25E-07	Up	S-transferase [Gallus gallus] &gt;XP_015140310.1 PREDICTED: glutathione S-transferase isoform X1 [Gallus gallus] &gt; AltName: Full=Class-alpha &gt;AAA16573.2 class-alpha glutathione S-transferase [Gallus gallus];XP_015140311.1 PREDICTED: glutathione S-transferase isoform X1 [Gallus gallus] &gt;Q08393.2 RecName: Full=Glutathione S-transferase	GO:0043390;GO:0008152;GO:0005737;GO:0006749;GO:0098754;GO:0016740;GO:0005829;GO:0004364	aflatoxin B1 metabolic process;metabolic process;cytoplasm;glutathione metabolic process;detoxification;transferase activity;cytosol;glutathione transferase activity	K00799	GST,gst	http://www.genome.jp/dbget-bin/www_bget?ko:K00799	Glutathione metabolism;Drug metabolism - cytochrome P450;Metabolism of xenobiotics by cytochrome P450	ko00480,ko00982,ko00980	-	Glutathione	Glutathione S-transferase OS=Gallus gallus PE=2 SV=2
GeneID:424727	1348	8.41	7.7	13.32	14.35	16.13	12.01	0.549394682	0.055544571	0.117788068	*	structure-specific endonuclease subunit SLX1-like isoform X1 [Gallus gallus];structure-specific endonuclease subunit SLX1-like isoform X2 [Gallus gallus]	GO:0004519;GO:0090656;GO:0033557;GO:0000724;GO:0010792;GO:0004518;GO:0017108;GO:0046872;GO:0016787;GO:1904431;GO:0006974;GO:0090305;GO:0005634;GO:0008821;GO:0006310;GO:0006281	endonuclease activity;t-circle formation;Slx1-Slx4 complex;double-strand break repair via homologous recombination;DNA double-strand break processing involved in repair via single-strand annealing;nuclease activity;5'-flap endonuclease activity;metal ion binding;hydrolase activity;positive regulation of t-circle formation;cellular response to DNA damage stimulus;nucleic acid phosphodiester bond h…	K15078	SLX1	http://www.genome.jp/dbget-bin/www_bget?ko:K15078	Fanconi anemia pathway	ko03460	KOG3005(R)(GIY-YIG type nuclease)	Structure-specific	Structure-specific endonuclease subunit SLX1 OS=Mus musculus GN=Slx1b PE=2 SV=1
GeneID:100859468	2425	2.87	2.9	2.95	2.99	3.21	4.19	0.073765703	0.747151108	0.86397647	*	SLAIN motif-containing protein-like [Gallus gallus];SLAIN motif-containing protein-like isoform X1 [Meleagris gallopavo]	-	-	K16580	SLAIN1_2	http://www.genome.jp/dbget-bin/www_bget?ko:K16580	-	-	-	SLAIN;SLAIN	SLAIN motif-containing protein-like OS=Xenopus laevis PE=2 SV=1;SLAIN motif-containing protein-like OS=Xenopus tropicalis PE=2 SV=2
GeneID:107054117	12728	0.08	0.07	0.07	0.07	0.01	0.07	-1.024594456	0.114775921	0.215867214	*	-	-	-	-	-	-	-	-	-	-	-
GeneID:107051987	2007	0.3	0.31	0.24	0.05	0.14	0.09	-1.978664862	0.006168791	0.017522861	Down	POU domain, class 3, transcription factor 3 isoform X1 [Gallus gallus];POU domain, class 3, transcription factor 3 isoform X3 [Gallus gallus];POU domain, class 3, transcription factor 3 isoform X2 [Gallus gallus]	GO:0005634;GO:0006351;GO:0003700;GO:0043565;GO:0003677;GO:0006357;GO:0007420;GO:0006355	nucleus;transcription, DNA-templated;transcription factor activity, sequence-specific DNA binding;sequence-specific DNA binding;DNA binding;regulation of transcription from RNA polymerase II promoter;brain development;regulation of transcription, DNA-templated	K09365	POU3F,OTF	http://www.genome.jp/dbget-bin/www_bget?ko:K09365	-	-	KOG1168(K)(Transcription factor ACJ6/BRN-3, contains POU and HOX domains);KOG3802(K)(Transcription factor OCT-1, contains POU and HOX domains)	POU	POU domain, class 3, transcription factor 3-B OS=Danio rerio GN=pou3f3b PE=1 SV=1
GeneID:112530970	2411	27.18	20.28	32.29	29.29	26.02	31.2	0.219934679	0.300288889	0.466018661	*	-	-	-	-	-	-	-	-	-	-	-
GeneID:430019	8310	0.16	0.22	0.32	0.74	0.56	0.5	1.097626777	0.00293748	0.009139818	Up	receptor 6 [Gallus gallus] &gt;ADB27921.1 5-hydroxytryptamine receptor 6 precursor-like protein [Gallus gallus]	GO:0016021;GO:0007165;GO:0007186;GO:0021795;GO:0004871;GO:0032008;GO:0004993;GO:0005929;GO:0016020;GO:0004930	integral component of membrane;signal transduction;G-protein coupled receptor signaling pathway;cerebral cortex cell migration;signal transducer activity;positive regulation of TOR signaling;G-protein coupled serotonin receptor activity;cilium;membrane;G-protein coupled receptor activity	K04162	HTR6	http://www.genome.jp/dbget-bin/www_bget?ko:K04162	Calcium signaling pathway;cAMP signaling pathway;Neuroactive ligand-receptor interaction;Serotonergic synapse	ko04020,ko04024,ko04080,ko04726	KOG3656(R)(FOG: 7 transmembrane receptor)	5-hydroxytryptamine	5-hydroxytryptamine receptor 6 OS=Pan troglodytes GN=HTR6 PE=2 SV=1
GeneID:420599	2630	7.02	6.72	6.96	8.28	6.67	8.41	-0.439568113	0.054715828	0.116168325	*	histone deacetylase 9 isoform X8 [Gallus gallus];histone deacetylase 9 isoform X1 [Gallus gallus];histone deacetylase 9 isoform X3 [Gallus gallus];histone deacetylase 9 isoform X4 [Gallus gallus];Full=Histone deacetylase 9 &gt;histone deacetylase 9 isoform X5 [Gallus gallus];histone deacetylase 9 isoform X7 [Gallus gallus];histone deacetylase 9 isoform X9 [Gallus gallus];histone deacetylase 9 iso…	GO:0003714;GO:0005667;GO:0004407;GO:0035097;GO:0016787;GO:0042826;GO:0032041;GO:0006355;GO:0005737;GO:0007507;GO:0070932;GO:0000118;GO:0070491;GO:0032869;GO:0045892;GO:0008134;GO:0016575;GO:0090050;GO:0005080;GO:0048742;GO:0070933;GO:0033558;GO:0034983;GO:0000122;GO:0006351;GO:0005634;GO:0051153	transcription corepressor activity;transcription factor complex;histone deacetylase activity;histone methyltransferase complex;hydrolase activity;histone deacetylase binding;NAD-dependent histone deacetylase activity (H3-K14 specific);regulation of transcription, DNA-templated;cytoplasm;heart development;histone H3 deacetylation;histone deacetylase complex;repressing transcription factor binding;…	K11409	HDAC9	http://www.genome.jp/dbget-bin/www_bget?ko:K11409	-	-	KOG1343(B)(Histone deacetylase complex, catalytic component HDA1)	Histone;Histone	Histone deacetylase 9 OS=Homo sapiens GN=HDAC9 PE=1 SV=2;Histone deacetylase 9 OS=Gallus gallus GN=hdac9 PE=2 SV=1
GeneID:415488	4837	9.74	9.92	8.99	9.15	8.41	10.46	0.00662357	0.962190704	0.978634143	*	kinesin-like protein KIF7 isoform X3 [Gallus gallus];kinesin-like protein KIF7 isoform X1 [Gallus gallus];kinesin-like protein KIF7 isoform X2 [Gallus gallus]	-	-	K18806	KIF7	http://www.genome.jp/dbget-bin/www_bget?ko:K18806	Hedgehog signaling pathway	ko04340	KOG0242(Z)(Kinesin-like protein);KOG4280(Z)(Kinesin-like protein);KOG0244(Z)(Kinesin-like protein)	Kinesin-like	Kinesin-like protein KIF7 OS=Mus musculus GN=Kif7 PE=1 SV=1
GeneID:424744	3821	0	0.02	0.07	0.04	0.04	0.14	1.096887017	0.414630992	0.5923024	*	ephexin-1 isoform X3 [Gallus gallus];ephexin-1 isoform X1 [Gallus gallus];ephexin-1 isoform X2 [Gallus gallus];ephexin-1 isoform X4 [Gallus gallus]	-	-	K07525	NGEF,EPHEXIN	http://www.genome.jp/dbget-bin/www_bget?ko:K07525	Axon guidance	ko04360	KOG4424(T)(Predicted Rho/Rac guanine nucleotide exchange factor/faciogenital dysplasia protein 3);KOG3523(T)(Putative guanine nucleotide exchange factor TIM)	Ephexin-1;Ephexin-1	Ephexin-1 OS=Homo sapiens GN=NGEF PE=1 SV=2;Ephexin-1 OS=Pongo abelii GN=NGEF PE=2 SV=1
GeneID:424509	2164	1.27	1.19	1.04	0.48	0.28	0.55	-1.446662099	0.000818724	0.002935893	Down	probable ATP-dependent DNA helicase HFM1 isoform X2 [Coturnix japonica];probable ATP-dependent DNA helicase HFM1 [Gallus gallus]	-	-	K15271	HFM1,MER3	http://www.genome.jp/dbget-bin/www_bget?ko:K15271	-	-	KOG0952(A)(DNA/RNA helicase MER3/SLH1, DEAD-box superfamily)	Probable;Probable	Probable ATP-dependent DNA helicase HFM1 OS=Homo sapiens GN=HFM1 PE=1 SV=2;Probable ATP-dependent DNA helicase HFM1 OS=Xenopus tropicalis GN=hfm1 PE=2 SV=1
GeneID:419628	6409	6.07	8.24	3.61	4.25	4.26	4.55	-0.250474288	0.34239738	0.514410732	*	RISC catalytic component 3 transcript variant 1 [Gallus gallus]	GO:0044822;GO:0035278;GO:0035068;GO:0005737;GO:0035280;GO:0016442;GO:0016020;GO:0003727;GO:0035196;GO:0010501;GO:0003725;GO:0035198;GO:0031054;GO:0031047;GO:0070578;GO:0003723;GO:0000932;GO:0030529;GO:0006402;GO:0006417;GO:0003676;GO:0072091	RNA binding;miRNA mediated inhibition of translation;micro-ribonucleoprotein complex;cytoplasm;miRNA loading onto RISC involved in gene silencing by miRNA;RISC complex;membrane;single-stranded RNA binding;production of miRNAs involved in gene silencing by miRNA;RNA secondary structure unwinding;double-stranded RNA binding;miRNA binding;pre-miRNA processing;gene silencing by RNA;RISC-loading compl…	K11593	ELF2C,AGO	http://www.genome.jp/dbget-bin/www_bget?ko:K11593	-	-	KOG1041(J)(Translation initiation factor 2C (eIF-2C) and related proteins)	Protein	Protein argonaute-3 OS=Gallus gallus GN=AGO3 PE=2 SV=1
novel.13680	1973	0.06	0	15.9	19.89	13.56	18.49	1.670622912	0.486199806	0.662618145	*	-	-	-	-	-	-	-	-	-	-	-
GeneID:112532778	8766	0	0	0	0	0.01	0	1.936518679	0.631793405	0.781469874	*	-	-	-	-	-	-	-	-	-	-	-
GeneID:112532621	2356	0.33	0.48	0.46	0.07	0	0	-4.308982126	0.000131671	0.00057738	Down	-	-	-	-	-	-	-	-	-	-	-
GeneID:424519	4860	12.1	15.84	6.97	4.67	3.5	5.68	-1.195157717	6.70E-06	4.05E-05	Down	serine/threonine-protein kinase N2 [Gallus gallus]	GO:0018105;GO:0035556;GO:0030027;GO:0005813;GO:0042826;GO:0044822;GO:0045070;GO:0005737;GO:0045931;GO:0016310;GO:2000145;GO:0004672;GO:0030496;GO:0004674;GO:0005654;GO:0010631;GO:0043234;GO:0070063;GO:0007165;GO:0016301;GO:0032467;GO:0030054;GO:0006468;GO:0005886;GO:0000166;GO:0016740;GO:0005622;GO:0005524;GO:0045111	peptidyl-serine phosphorylation;intracellular signal transduction;lamellipodium;centrosome;histone deacetylase binding;RNA binding;positive regulation of viral genome replication;cytoplasm;positive regulation of mitotic cell cycle;phosphorylation;regulation of cell motility;protein kinase activity;midbody;protein serine/threonine kinase activity;nucleoplasm;epithelial cell migration;protein compl…	K06071	PKN	http://www.genome.jp/dbget-bin/www_bget?ko:K06071	PI3K-Akt signaling pathway	ko04151	KOG0694(T)(Serine/threonine protein kinase)	Serine/threonine-protein	Serine/threonine-protein kinase N2 OS=Homo sapiens GN=PKN2 PE=1 SV=1
GeneID:396500	3716	15.24	16.07	10.14	7.58	5.15	9.5	-0.88602216	0.000309143	0.001234561	*	c-Rel [Gallus gallus];proto-oncogene c-Rel isoform X1 [Gallus gallus]	GO:0046982;GO:0001205;GO:0038061;GO:0010629;GO:0003677;GO:0000981;GO:0006954;GO:0000977;GO:0045893;GO:0005737;GO:0005515;GO:0006355;GO:0006309;GO:0005634;GO:0000122;GO:0007249;GO:0033256;GO:0005829;GO:0034097;GO:0000980;GO:0006366;GO:0032688;GO:0045944;GO:0043123;GO:0042803;GO:0003682;GO:0003700;GO:0045087	protein heterodimerization activity;transcriptional activator activity, RNA polymerase II distal enhancer sequence-specific binding;NIK/NF-kappaB signaling;negative regulation of gene expression;DNA binding;RNA polymerase II transcription factor activity, sequence-specific DNA binding;inflammatory response;RNA polymerase II regulatory region sequence-specific DNA binding;positive regulation of tr…	K09254	REL	http://www.genome.jp/dbget-bin/www_bget?ko:K09254	Ras signaling pathway;Toll and Imd signaling pathway	ko04014,ko04624	-	Proto-oncogene	Proto-oncogene c-Rel OS=Gallus gallus GN=REL PE=1 SV=2
novel.10732	2177	1.01	0.52	1.28	1.11	1.4	0.98	0.357958516	0.428818638	0.608008646	*	-	-	-	-	-	-	-	-	-	-	-
GeneID:422780	3653	5.32	5	3.6	11.07	8.63	12.7	1.037610381	4.41E-06	2.78E-05	Up	LIM and calponin homology domains-containing protein 1 isoform X2 [Gallus gallus];LIM and calponin homology domains-containing protein 1 isoform X9 [Gallus gallus];LIM and calponin homology domains-containing protein 1 isoform X8 [Gallus gallus];LIM and calponin homology domains-containing protein 1 isoform X3 [Gallus gallus];LIM and calponin homology domains-containing protein 1 isoform X5 [Gall…	-	-	-	-	-	-	-	KOG2046(Z)(Calponin)	LIM	LIM and calponin homology domains-containing protein 1 OS=Homo sapiens GN=LIMCH1 PE=1 SV=4
GeneID:112532796	2499	0.17	0.17	0.02	0	0.02	0.02	-3.170241389	0.053589808	0.114104888	*	-	-	-	-	-	-	-	-	-	-	-
novel.13842	221	14.74	0	61.61	21.49	88.78	31.97	1.487325886	0.306862414	0.473415452	*	-	-	-	-	-	-	-	-	-	-	-
GeneID:769146	377	326.09	269.35	515.71	1532.1	1738.83	1270.61	2.315290053	1.00E-15	3.10E-14	Up	XP_009094305.1 PREDICTED: ATP synthase subunit e, mitochondrial [Serinus canaria] &gt;XP_010724255.1 PREDICTED: ATP synthase subunit e, mitochondrial [Meleagris gallopavo] &gt;AAD00767.1 progesterone receptor binding protein [Gallus gallus] &gt;CAG32552.1 hypothetical protein RCJMB04_29d3 [Gallus gallus];synthase subunit e, mitochondrial [Gallus gallus] &gt	GO:0031490;GO:0015078;GO:0016887;GO:0005739;GO:0015986;GO:0000276;GO:0005753;GO:0000790;GO:0033142;GO:0032993	chromatin DNA binding;hydrogen ion transmembrane transporter activity;ATPase activity;mitochondrion;ATP synthesis coupled proton transport;mitochondrial proton-transporting ATP synthase complex, coupling factor F(o);mitochondrial proton-transporting ATP synthase complex;nuclear chromatin;progesterone receptor binding;protein-DNA complex	K02129	ATPeF0E,ATP5I	http://www.genome.jp/dbget-bin/www_bget?ko:K02129	Oxidative phosphorylation	ko00190	-	ATP	ATP synthase subunit e, mitochondrial OS=Mus musculus GN=Atp5i PE=1 SV=2
GeneID:107052279	1319	1.65	1.96	2.68	0.88	1.63	1.59	-0.560863226	0.202860428	0.343714823	*	-	-	-	-	-	-	-	-	-	-	-
GeneID:420509	2809	6.53	6.05	6.57	5.06	2.99	4.61	-1.154584747	2.91E-06	1.92E-05	Down	protein AF-10 isoform X2 [Gallus gallus];protein AF-10 isoform X3 [Gallus gallus];protein AF-10 isoform X1 [Gallus gallus];protein AF-10 isoform X4 [Gallus gallus];protein AF-10-like, partial [Colius striatus]	-	-	-	-	-	-	-	KOG0955(R)(PHD finger protein BR140/LIN-49);KOG0954(R)(PHD finger protein)	Protein	Protein AF-10 OS=Homo sapiens GN=MLLT10 PE=1 SV=2
GeneID:415974	2133	104.34	96.76	96.08	73.8	59.51	80.34	-0.432502423	0.002001464	0.006514096	*	CAG32225.1 hypothetical protein RCJMB04_20f2 [Gallus gallus];dehydrogenase family member 9, mitochondrial [Gallus gallus] &gt	GO:0016627;GO:0055114;GO:0003995;GO:0016491;GO:0050660;GO:0008152	oxidoreductase activity, acting on the CH-CH group of donors;oxidation-reduction process;acyl-CoA dehydrogenase activity;oxidoreductase activity;flavin adenine dinucleotide binding;metabolic process	K15980	ACAD9	http://www.genome.jp/dbget-bin/www_bget?ko:K15980	-	-	KOG0141(EI)(Isovaleryl-CoA dehydrogenase)	Acyl-CoA	Acyl-CoA dehydrogenase family member 9, mitochondrial OS=Homo sapiens GN=ACAD9 PE=1 SV=1
GeneID:420203	2324	0.28	0.2	0.07	0	0.03	0.11	-1.731453501	0.183517617	0.31748306	*	RNA-binding Raly-like protein isoform X1 [Gallus gallus] &gt;RNA-binding Raly-like protein isoform X1 [Calidris pugnax];XP_015138284.1 PREDICTED: RNA-binding Raly-like protein isoform X1 [Gallus gallus] &gt;RNA-binding Raly-like protein isoform X3 [Apteryx australis mantelli];XP_015138286.1 PREDICTED: RNA-binding Raly-like protein isoform X1 [Gallus gallus] &gt;Raly-like protein [Gallus gallus];R…	GO:0005515;GO:0044822;GO:0042802;GO:0003676;GO:0000166;GO:0005634;GO:0003723;GO:0008150	protein binding;RNA binding;identical protein binding;nucleic acid binding;nucleotide binding;nucleus;RNA binding;biological_process	-	-	-	-	-	KOG0118(R)(FOG: RRM domain)	RNA-binding	RNA-binding Raly-like protein OS=Homo sapiens GN=RALYL PE=1 SV=2
GeneID:416825	2646	16.01	16.6	12.96	2.39	2.03	3.84	-2.451850021	2.20E-23	1.38E-21	Down	N-lysine methyltransferase SETD8 isoform X3 [Gallus gallus];N-lysine methyltransferase SETD8 isoform X1 [Gallus gallus]	GO:0002039;GO:0000122;GO:0005634;GO:0018024;GO:0018026;GO:0045892;GO:0005737;GO:0043516;GO:0016279;GO:0003714	p53 binding;negative regulation of transcription from RNA polymerase II promoter;nucleus;histone-lysine N-methyltransferase activity;peptidyl-lysine monomethylation;negative regulation of transcription, DNA-templated;cytoplasm;regulation of DNA damage response, signal transduction by p53 class mediator;protein-lysine N-methyltransferase activity;transcription corepressor activity	K11428	SETD8	http://www.genome.jp/dbget-bin/www_bget?ko:K11428	Lysine degradation	ko00310	KOG1079(K)(Transcriptional repressor EZH1)	N-lysine	N-lysine methyltransferase KMT5A OS=Homo sapiens GN=KMT5A PE=1 SV=3
GeneID:418836	1028	0	0.12	0	0	0	0.15	0.445424335	0.89698446	0.933011598	*	snaclec coagulation factor IX-binding protein subunit A [Gallus gallus]	-	-	-	-	-	-	-	KOG4297(TV)(C-type lectin)	Snaclec	Snaclec agglucetin subunit beta-2 OS=Deinagkistrodon acutus PE=1 SV=1
GeneID:422930	2208	16.48	20.31	11.14	7.56	9.77	7.8	-2.177722548	1.14E-14	3.13E-13	Down	eukaryotic translation initiation factor 2-alpha kinase 3 [Gallus gallus]	-	-	K08860	EIF2AK3	http://www.genome.jp/dbget-bin/www_bget?ko:K08860	Apoptosis;Apoptosis - fly;Autophagy - animal;Mitophagy - animal;Protein processing in endoplasmic reticulum	ko04210,ko04214,ko04140,ko04137,ko04141	KOG0575(D)(Polo-like serine/threonine protein kinase)	Eukaryotic	Eukaryotic translation initiation factor 2-alpha kinase 3 OS=Mus musculus GN=Eif2ak3 PE=1 SV=1
GeneID:418431	3436	5.2	4.84	2.91	3.02	3.03	3.63	-0.390103617	0.122058845	0.226864273	*	ADP-ribosylation factor-like protein 13B isoform X1 [Struthio camelus australis];ADP-ribosylation factor-like protein 13B isoform X3 [Gallus gallus];ADP-ribosylation factor-like protein 13B isoform X1 [Gallus gallus] &gt;ADP-ribosylation factor-like protein 13B isoform X2 [Gallus gallus] &gt;XP_015153404.1 PREDICTED: ADP-ribosylation factor-like protein 13B isoform X2 [Gallus gallus];XP_015153388…	GO:0021943;GO:0009953;GO:0005930;GO:0070986;GO:0007264;GO:0007224;GO:0005929;GO:0001947;GO:0007368;GO:0060170;GO:0005525;GO:0021532;GO:0000166;GO:0021830;GO:0031514;GO:0005622	formation of radial glial scaffolds;dorsal/ventral pattern formation;axoneme;left/right axis specification;small GTPase mediated signal transduction;smoothened signaling pathway;cilium;heart looping;determination of left/right symmetry;ciliary membrane;GTP binding;neural tube patterning;nucleotide binding;interneuron migration from the subpallium to the cortex;motile cilium;intracellular	K07962	ARL13B,ARL2L1	http://www.genome.jp/dbget-bin/www_bget?ko:K07962	-	-	KOG0073(UZ)(GTP-binding ADP-ribosylation factor-like protein ARL2);KOG0075(R)(GTP-binding ADP-ribosylation factor-like protein);KOG0070(U)(GTP-binding ADP-ribosylation factor Arf1)	ADP-ribosylation;ADP-ribosylation	ADP-ribosylation factor-like protein 13B OS=Mus musculus GN=Arl13b PE=1 SV=2;ADP-ribosylation factor-like protein 13B OS=Homo sapiens GN=ARL13B PE=1 SV=1
GeneID:101747680	893	0.09	0	0.12	0.67	0.84	0.27	3.761332769	0.010291362	0.027436391	Up	XP_004944125.2 PREDICTED: C-factor-like isoform X6 [Gallus gallus];[Gallus gallus] &gt	-	-	-	-	-	-	-	KOG1611(R)(Predicted short chain-type dehydrogenase)	Uncharacterized	Uncharacterized oxidoreductase C663.06c OS=Schizosaccharomyces pombe (strain 972 / ATCC 24843) GN=SPCC663.06c PE=3 SV=1
novel.2055	1108	0.41	0.63	0.55	0	0.16	0	-3.251844141	0.014361546	0.036711978	Down	-	-	-	-	-	-	-	-	-	-	-
GeneID:420299	4198	3.74	3.62	2.92	1.45	1.17	1.76	-1.19091669	3.59E-08	3.63E-07	Down	rhophilin-1 isoform X1 [Gallus gallus];rhophilin-1 isoform X2 [Gallus gallus]	-	-	-	-	-	-	-	KOG2220(R)(Predicted signal transduction protein)	Rhophilin-1	Rhophilin-1 OS=Mus musculus GN=Rhpn1 PE=1 SV=2
GeneID:112531508	1377	0.08	0.32	0.38	0.04	0.47	0.74	0.729139065	0.490908096	0.666538447	*	[Acanthochelys spixii]	-	-	-	-	-	-	-	-	-	-
GeneID:107054617	1137	0	0	0	0	0	0.04	1.071243379	0.792913456	0.881612668	*	-	-	-	-	-	-	-	-	-	-	-
GeneID:396334	3954	119.9	137.73	64.91	28.12	23.22	34.58	-1.860246377	6.34E-13	1.42E-11	Down	transcription factor 12 isoform X4 [Coturnix japonica];transcription factor 12 isoform X3 [Coturnix japonica];transcription factor 12 isoform X2 [Coturnix japonica];transcription factor 12 isoform X9 [Gallus gallus];transcription factor 12 isoform X1 [Gallus gallus] &gt;transcription factor 12 isoform X6 [Coturnix japonica];XP_015134251.1 PREDICTED: transcription factor 12 isoform X1 [Gallus gall…	GO:0046983;GO:0045944;GO:0042803;GO:0003700;GO:0045666;GO:0005634;GO:0006351;GO:0006355;GO:0070888;GO:0005667;GO:0000978;GO:0043425;GO:0003677;GO:0046982;GO:0007275	protein dimerization activity;positive regulation of transcription from RNA polymerase II promoter;protein homodimerization activity;transcription factor activity, sequence-specific DNA binding;positive regulation of neuron differentiation;nucleus;transcription, DNA-templated;regulation of transcription, DNA-templated;E-box binding;transcription factor complex;RNA polymerase II core promoter prox…	K15603	TCF4_12	http://www.genome.jp/dbget-bin/www_bget?ko:K15603	-	-	-	Transcription;Transcription	Transcription factor 12 OS=Rattus norvegicus GN=Tcf12 PE=1 SV=1;Transcription factor 12 (Fragment) OS=Gallus gallus GN=TCF12 PE=2 SV=2
GeneID:395794	1472	0	0	0	0.11	0.15	0.19	4.638623828	0.017531426	0.043795925	Up	box protein D3 [Gallus gallus]	GO:0006351;GO:0000122;GO:0005634;GO:0045944;GO:0043565;GO:0003700;GO:0043009;GO:0000981	transcription, DNA-templated;negative regulation of transcription from RNA polymerase II promoter;nucleus;positive regulation of transcription from RNA polymerase II promoter;sequence-specific DNA binding;transcription factor activity, sequence-specific DNA binding;chordate embryonic development;RNA polymerase II transcription factor activity, sequence-specific DNA binding	K09397	FOXD	http://www.genome.jp/dbget-bin/www_bget?ko:K09397	-	-	KOG2294(K)(Transcription factor of the Forkhead/HNF3 family)	Forkhead	Forkhead box protein D3 OS=Gallus gallus GN=FOXD3 PE=2 SV=1
GeneID:768769	1437	5.75	6.01	6.71	8.52	10.04	8.87	0.630590853	0.006026183	0.017165467	*	snRNA-activating protein complex subunit 3 [Gallus gallus]	-	-	K15210	SNAPC3	http://www.genome.jp/dbget-bin/www_bget?ko:K15210	-	-	-	snRNA-activating	snRNA-activating protein complex subunit 3 OS=Rattus norvegicus GN=Snapc3 PE=2 SV=1
GeneID:416036	6680	46.17	49.19	23.54	15.44	14.29	18.1	-1.003396466	1.27E-06	9.18E-06	Down	netrin-4-like [Gallus gallus]	-	-	K06845	NTN4	http://www.genome.jp/dbget-bin/www_bget?ko:K06845	Axon guidance	ko04360	KOG0994(W)(Extracellular matrix glycoprotein Laminin subunit beta)	Netrin-4	Netrin-4 OS=Homo sapiens GN=NTN4 PE=1 SV=2
GeneID:395357	8588	4.27	4.75	2.83	3.12	1.99	2.47	-0.890791359	0.000263122	0.0010695	*	centromere protein F isoform X1 [Gallus gallus] &gt;XP_015139100.1 PREDICTED: centromere protein F isoform X1 [Gallus gallus] &gt;protein F [Gallus gallus];XP_015139101.1 PREDICTED: centromere protein F isoform X1 [Gallus gallus];centromere protein F isoform X2 [Gallus gallus]	GO:0036064;GO:0008022;GO:0010389;GO:0005737;GO:0005930;GO:0045892;GO:0008134;GO:0005654;GO:0030496;GO:0000278;GO:0051310;GO:0042803;GO:0007059;GO:0015031;GO:0001822;GO:0021591;GO:0000775;GO:0000776;GO:0097539;GO:0016202;GO:0000922;GO:0016363;GO:0045502	ciliary basal body;protein C-terminus binding;regulation of G2/M transition of mitotic cell cycle;cytoplasm;axoneme;negative regulation of transcription, DNA-templated;transcription factor binding;nucleoplasm;midbody;mitotic cell cycle;metaphase plate congression;protein homodimerization activity;chromosome segregation;protein transport;kidney development;ventricular system development;chromosome…	K11499	CENPF	http://www.genome.jp/dbget-bin/www_bget?ko:K11499	-	-	-	Centromere	Centromere protein F OS=Homo sapiens GN=CENPF PE=1 SV=2
GeneID:396505	2864	0	0	0	0	0.03	0	2.088226947	0.60415279	0.760781058	*	matrix protein precursor [Gallus gallus]	GO:0005509;GO:0003429;GO:0005578;GO:0005201;GO:0002062;GO:0030500	calcium ion binding;growth plate cartilage chondrocyte morphogenesis;proteinaceous extracellular matrix;extracellular matrix structural constituent;chondrocyte differentiation;regulation of bone mineralization	-	-	-	-	-	-	Cartilage	Cartilage matrix protein OS=Gallus gallus GN=MATN1 PE=1 SV=2
GeneID:100534590	4041	12.42	13.47	9.71	5.63	5.66	6.27	-1.272875658	8.47E-12	1.63E-10	Down	stonin-1 isoform X2 [Gallus gallus];XP_015133495.1 PREDICTED: stonin-1 isoform X1 [Gallus gallus] &gt;XP_015133496.1 PREDICTED: stonin-1 isoform X1 [Gallus gallus] &gt;XP_015133497.1 PREDICTED: stonin-1 isoform X1 [Gallus gallus];[Gallus gallus] &gt	-	-	K20067	STON1_2	http://www.genome.jp/dbget-bin/www_bget?ko:K20067	-	-	KOG0937(U)(Adaptor complexes medium subunit family);KOG0938(U)(Adaptor complexes medium subunit family);KOG2677(U)(Stoned B synaptic vesicle biogenesis protein)	Stonin-1	Stonin-1 OS=Homo sapiens GN=STON1 PE=1 SV=2
GeneID:415487	2170	0.38	0.25	0.14	0.31	0.25	0.31	0.217170102	0.746292427	0.863122993	*	perilipin-1 isoform X1 [Gallus gallus];perilipin-1 isoform X2 [Gallus gallus]	-	-	K08768	PLIN1	http://www.genome.jp/dbget-bin/www_bget?ko:K08768	Apelin signaling pathway;PPAR signaling pathway;Regulation of lipolysis in adipocyte	ko04371,ko03320,ko04923	-	Perilipin-1	Perilipin-1 OS=Homo sapiens GN=PLIN1 PE=1 SV=2
GeneID:107049102	2625	0.05	0	0	0	0.41	0	3.14202975	0.177282227	0.308583762	*	uncharacterized protein LOC107049102 [Gallus gallus] &gt;XP_015157041.1 PREDICTED: uncharacterized protein LOC107049102 [Gallus gallus]	-	-	-	-	-	-	-	-	-	-
GeneID:420056	7480	8.25	10.77	6.02	6.68	7.52	7.61	0.075143766	0.678202082	0.807083232	*	peptide peptidase-like 2B precursor [Gallus gallus] &gt; Flags: Precursor &gt; Short=SPP-like 2B;signal peptide peptidase-like 2B isoform X4 [Propithecus coquereli];signal peptide peptidase-like 2B isoform X1 [Gallus gallus];CAH65401.1 hypothetical protein RCJMB04_29c5 [Gallus gallus];Q5F383.1 RecName: Full=Signal peptide peptidase-like 2B; Short=SPPL2b	GO:0071556;GO:0006465;GO:0016020;GO:0005768;GO:0030660;GO:0006508;GO:0050776;GO:0008233;GO:0042500;GO:0005765;GO:0016787;GO:0071458;GO:0031293;GO:0033619;GO:0006509;GO:0005886;GO:0016021;GO:0010008;GO:0042803;GO:0004190;GO:0005764;GO:0000139	integral component of lumenal side of endoplasmic reticulum membrane;signal peptide processing;membrane;endosome;Golgi-associated vesicle membrane;proteolysis;regulation of immune response;peptidase activity;aspartic endopeptidase activity, intramembrane cleaving;lysosomal membrane;hydrolase activity;integral component of cytoplasmic side of endoplasmic reticulum membrane;membrane protein intrace…	K09597	SPPL2B	http://www.genome.jp/dbget-bin/www_bget?ko:K09597	-	-	KOG2442(R)(Uncharacterized conserved protein, contains PA domain);KOG2443(S)(Uncharacterized conserved protein)	Signal	Signal peptide peptidase-like 2B OS=Gallus gallus GN=SPPL2B PE=2 SV=1
GeneID:426292	3920	1.47	1.49	1.47	1.01	1	1.12	-0.526333489	0.028322596	0.066519835	*	mitogen-activated protein kinase 15 isoform X2 [Gallus gallus];mitogen-activated protein kinase 15 isoform X1 [Gallus gallus]	-	-	K19603	MAPK15	http://www.genome.jp/dbget-bin/www_bget?ko:K19603	IL-17 signaling pathway	ko04657	KOG0660(T)(Mitogen-activated protein kinase)	Mitogen-activated	Mitogen-activated protein kinase 15 OS=Rattus norvegicus GN=Mapk15 PE=1 SV=2
GeneID:112531769	7468	0.03	0.03	0	0	0.01	0	-2.136135609	0.33655268	0.507619044	*	-	-	-	-	-	-	-	-	-	-	-
novel.11926	300	0	0	2.62	0	0	0	-1.723012363	0.669757013	0.799995555	*	-	-	-	-	-	-	-	-	-	-	-
GeneID:427335	3606	3.7	3.57	2.18	1.47	1.51	2.08	-0.85196566	0.001477401	0.004980891	*	ceramide glucosyltransferase [Gallus gallus] &gt;XP_015705340.1 PREDICTED: ceramide glucosyltransferase [Coturnix japonica]	GO:0016740;GO:0016021;GO:0008120;GO:0016020;GO:1903955;GO:0006679;GO:0016757	transferase activity;integral component of membrane;ceramide glucosyltransferase activity;membrane;positive regulation of protein targeting to mitochondrion;glucosylceramide biosynthetic process;transferase activity, transferring glycosyl groups	K00720	UGCG	http://www.genome.jp/dbget-bin/www_bget?ko:K00720	Sphingolipid metabolism	ko00600	-	Ceramide	Ceramide glucosyltransferase OS=Homo sapiens GN=UGCG PE=1 SV=1
GeneID:423861	2669	17.48	17.55	17.6	15.15	12.29	14.8	-0.527813098	0.000421827	0.001631777	*	CAG31748.1 hypothetical protein RCJMB04_10g6 [Gallus gallus];XP_015144123.1 PREDICTED: transmembrane protein 180 isoform X1 [Gallus gallus];XP_015144122.1 PREDICTED: transmembrane protein 180 isoform X1 [Gallus gallus] &gt;transmembrane protein 180 isoform X1 [Anas platyrhynchos];transmembrane protein 180 isoform X1 [Gallus gallus] &gt; AltName: Full=Major facilitator superfamily domain-containin…	GO:0016020;GO:0016021	membrane;integral component of membrane	-	-	-	-	-	-	Transmembrane	Transmembrane protein 180 OS=Gallus gallus GN=MFSD13A PE=2 SV=1
GeneID:423247	3349	2.13	3.09	1.13	0.18	0.25	0.43	-2.841082468	6.84E-10	9.74E-09	Down	acyl-coenzyme A thioesterase 5 [Gallus gallus]	GO:0016790;GO:0006637	thiolester hydrolase activity;acyl-CoA metabolic process	K01068	ACOT1_2_4	http://www.genome.jp/dbget-bin/www_bget?ko:K01068	Biosynthesis of unsaturated fatty acids;Fatty acid elongation	ko01040,ko00062	-	Acyl-coenzyme	Acyl-coenzyme A thioesterase 2, mitochondrial OS=Homo sapiens GN=ACOT2 PE=1 SV=6
GeneID:420643	1756	14.31	12.51	14.28	13.77	14.33	14.64	0.110196649	0.526817532	0.699108799	*	homolog [Gallus gallus]	GO:0005634;GO:0050709;GO:0005654;GO:0051099;GO:0005737	nucleus;negative regulation of protein secretion;nucleoplasm;positive regulation of binding;cytoplasm	K15455	DPH3,KTI11	http://www.genome.jp/dbget-bin/www_bget?ko:K15455	-	-	KOG2923(S)(Uncharacterized conserved protein)	DPH3	DPH3 homolog OS=Mus musculus GN=Dph3 PE=1 SV=1
GeneID:107049810	4300	0	0.01	0	0.01	0.01	0	1.098075819	0.737844776	0.856333229	*	XP_015156282.1 PREDICTED: uncharacterized protein LOC107055633 isoform X1 [Gallus gallus] &gt;uncharacterized protein LOC107049810 isoform X1 [Gallus gallus] &gt;XP_015129399.1 PREDICTED: uncharacterized protein LOC107050127 isoform X1 [Gallus gallus];maestro heat-like repeat-containing protein family member 2B [Gallus gallus]	-	-	-	-	-	-	-	-	Maestro;Maestro	Maestro heat-like repeat-containing protein family member 2A OS=Homo sapiens GN=MROH2A PE=4 SV=4;Maestro heat-like repeat-containing protein family member 2B OS=Mus musculus GN=Mroh2b PE=1 SV=2
GeneID:770279	2431	0	0.01	0.01	0	0	0	-2.334907242	0.554320816	0.721352711	*	solute carrier family 35 member F1 isoform X2 [Gallus gallus];solute carrier family 35 member F1 isoform X3 [Gallus gallus];solute carrier family 35 member F1 [Serinus canaria];solute carrier family 35 member F1 isoform X1 [Gallus gallus]	GO:0016020;GO:0016021;GO:0006810	membrane;integral component of membrane;transport	K15287	SLC35F1_2	http://www.genome.jp/dbget-bin/www_bget?ko:K15287	-	-	KOG2766(S)(Predicted membrane protein)	Solute;Solute	Solute carrier family 35 member F1 OS=Homo sapiens GN=SLC35F1 PE=2 SV=2;Solute carrier family 35 member F2 OS=Xenopus tropicalis GN=slc35f2 PE=2 SV=2
[truncated: 20,735 more rows]
