# Supplementary material for: Identification of the molecular regulation of differences in lipid deposition in dedifferentiated preadipocytes from different chicken tissues
Source: BMC Genomics. 2021 Apr 3;22:232. doi: 10.1186/s12864-021-07459-8 (PMC8019497; doi:10.1186/s12864-021-07459-8)
Supplement: Supplementary file 2 — Additional file 2: Table S2: Screened known DEGs (DIMFPs vs DAFPs). [file 12864_2021_7459_MOESM2_ESM.xlsx]

## Sheet: DEGs (DIMPs vs DAFPs)
The screened 3629 DEGs (|log2 FC| ≥1.0; FDR<0.05) in this study
GeneID	Gene name	Length	DIMFP-1	DIMFP-2	DIMFP-3	DAFP-1	DAFP-2	DAFP-3	log2FC	Pvalue	FDR	NR_def
418251	A2M	4729	0.86	1.22	0.31	0.02	0.12	0.19	-2.86966	2.04671e-05	0.00011071	alpha-2-macroglobulin [Meleagris gallopavo]
427472	AAED1	3659	0.51	0.44	0.44	1.87	1.95	1.85	2.08897	1.07415e-13	2.6568e-12	thioredoxin-like protein AAED1 [Gallus gallus]
417757	AASS	7066	0.18	0.19	0.07	0.55	0.64	0.85	2.25979	2.45716e-08	2.57456e-07	alpha-aminoadipic semialdehyde synthase, mitochondrial [Gallus gallus] &gt;XP_015137737.1 PREDICTED: alpha-aminoadipic semialdehyde synthase, mitochondrial [Gallus gallus]
417653	AATF	2477	3.81	3.21	2.43	7.06	6.34	6.6	1.13785	1.5642e-07	1.37743e-06	Q5ZIM6.1 RecName: Full=Protein AATF;AATF [Gallus gallus] &gt;CAG32417.1 hypothetical protein RCJMB04_24o4 [Gallus gallus]; AltName: Full=Apoptosis-antagonizing transcription factor &gt
373945	ABCA1	7072	0.88	1.3	0.11	0	0	0.04	-5.81468	0.00150689	0.0050712	AAL56247.1 ATP-binding cassette transporter 1 [Gallus gallus];cassette sub-family A member 1 [Gallus gallus] &gt
424011	ABCA12	11022	0.07	0.1	0.06	0.01	0.02	0	-2.83857	0.000866959	0.00308669	ATP-binding cassette sub-family A member 12 isoform X1 [Gallus gallus];ATP-binding cassette sub-family A member 12 isoform X2 [Gallus gallus]
420943	ABCA13	14595	0	0	0	0.05	0.03	0.06	4.04977	0.000280565	0.00113244	ATP-binding cassette sub-family A member 13 [Gallus gallus]
426955	ABCA2	9739	6.4	6.85	4.96	2.47	2.96	2.79	-1.13464	1.97367e-09	2.55411e-08	ATP-binding cassette sub-family A member 2 isoform X5 [Gallus gallus];ATP-binding cassette sub-family A member 2 isoform X1 [Gallus gallus];ATP-binding cassette sub-family A member 2 isoform X3 [Gallus gallus];ATP-binding cassette sub-family A member 2 isoform X2 [Gallus gallus];ATP-binding cassette sub-family A member 2 isoform X4 [Gallus gallus]
417444	ABCA5	7876	2.28	2.55	1.34	0.73	0.6	1.03	-1.34361	3.48163e-06	2.25142e-05	ATP-binding cassette sub-family A member 5 isoform X2 [Gallus gallus];ATP-binding cassette sub-family A member 5 isoform X1 [Gallus gallus] &gt;XP_015135429.1 PREDICTED: ATP-binding cassette sub-family A member 5 isoform X1 [Gallus gallus]
417440	ABCA8	5798	3.73	3.29	2.48	0.85	0.75	0.99	-1.83257	1.1614e-16	4.00868e-15	ATP-binding cassette sub-family A member 10 [Gallus gallus] &gt;XP_015135430.1 PREDICTED: ATP-binding cassette sub-family A member 10 [Gallus gallus]
395712	ABCB1	2950	15.17	12.19	9.46	6.77	6.79	6.7	-1.19588	6.76124e-08	6.50054e-07	multidrug resistance protein 1 isoform X1 [Gallus gallus] &gt;XP_015136779.1 PREDICTED: multidrug resistance protein 1 isoform X1 [Gallus gallus] &gt;AKN23386.1 multidrug resistance protein 1 [Gallus gallus]
420606	ABCB5	4576	0.53	0.56	0.42	0.05	0.17	0.15	-1.93372	0.000143847	0.000624646	ATP-binding cassette sub-family B member 5 [Gallus gallus] &gt;XP_015137344.1 PREDICTED: ATP-binding cassette sub-family B member 5 [Gallus gallus] &gt;XP_015137345.1 PREDICTED: ATP-binding cassette sub-family B member 5 [Gallus gallus]
107055879	ABCB8	1859	13.06	11.63	19.91	31.61	45.3	24.78	1.08405	0.000218518	0.000907419	ATP-binding cassette sub-family B member 8, mitochondrial [Gallus gallus]
395416	ABCC1	5904	35.24	39.66	19.24	7.55	8.12	11.1	-1.76788	1.82337e-11	3.31183e-10	CAH65420.1 hypothetical protein RCJMB04_32d20 [Gallus gallus];Q5F364.1 RecName: Full=Multidrug resistance-associated protein 1;resistance-associated protein 1 [Gallus gallus] &gt; Short=LTC4 transporter &gt; AltName: Full=ATP-binding cassette sub-family C member 1; AltName: Full=Leukotriene C(4) transporter
418791	ABCC4	11228	3.56	3.6	1.51	1.02	0.59	1.72	-1.23059	0.000994635	0.00349204	CAG31041.1 hypothetical protein RCJMB04_1m13 [Gallus gallus];resistance-associated protein 4 [Gallus gallus] &gt;multidrug resistance-associated protein 4 isoform X1 [Gallus gallus]
418200	ABCC9	6286	1.56	1.51	0.72	0.1	0.15	0.28	-2.76348	1.1049e-10	1.79842e-09	ATP-binding cassette sub-family C member 9 isoform X4 [Gallus gallus];XP_015147063.1 PREDICTED: ATP-binding cassette sub-family C member 9 isoform X1 [Gallus gallus] &gt;XP_015147062.1 PREDICTED: ATP-binding cassette sub-family C member 9 isoform X1 [Gallus gallus] &gt;ATP-binding cassette sub-family C member 9 isoform X2 [Gallus gallus];ATP-binding cassette sub-family C member 9 isoform X3 [Gall…
424487	ABCD3	4112	7.64	9.62	3.74	1.66	1.27	1.99	-2.04529	2.96872e-10	4.49474e-09	cassette sub-family D member 3 [Gallus gallus] &gt;CAH65015.1 hypothetical protein RCJMB04_1c12 [Gallus gallus]
423349	ABCD4	2223	16.8	14.63	17.85	50.46	49.8	49.05	1.5311	4.50898e-24	2.94235e-22	ATP-binding cassette sub-family D member 4 [Gallus gallus];ATP-binding cassette sub-family D member 4 isoform X2 [Aquila chrysaetos canadensis]
423767	ABCG2	2976	3.86	4.08	4.33	0.48	0.36	0.78	-2.73958	1.07362e-17	4.0509e-16	XP_015143936.1 PREDICTED: ATP-binding cassette sub-family G member 2 isoform X2 [Gallus gallus] &gt;XP_015143940.1 PREDICTED: ATP-binding cassette sub-family G member 2 isoform X2 [Gallus gallus] &gt;XP_421638.4 PREDICTED: ATP-binding cassette sub-family G member 2 isoform X2 [Gallus gallus] &gt;ATP-binding cassette sub-family G member 2 isoform X1 [Gallus gallus];cassette sub-family G member 2 […
100857753	ABHD12B	1240	28.91	25.12	39.98	83.31	89.89	72.83	1.44942	5.34112e-09	6.37756e-08	abhydrolase domain-containing protein 12B [Gallus gallus]
769919	ABHD17A	1671	50.76	43.33	77.27	114.26	127.78	101.49	1.05448	0.00010041	0.000454596	XP_015155364.1 PREDICTED: alpha/beta hydrolase domain-containing protein 17A [Gallus gallus];protein ABHD17A [Meleagris gallopavo] &gt
395798	ACAN	7576	2.95	3.26	2.11	0	0	0	-11.1106	3.07849e-20	1.49192e-18	XP_015147464.1 PREDICTED: aggrecan core protein isoform X1 [Gallus gallus];core protein precursor [Gallus gallus] &gt;XP_015147463.1 PREDICTED: aggrecan core protein isoform X1 [Gallus gallus] &gt;aggrecan core protein isoform X2 [Gallus gallus]
419420	ACAP3	6151	28.1	33.23	19.7	11.26	10.02	11.95	-1.52517	1.06909e-11	2.01866e-10	arf-GAP with coiled-coil, ANK repeat and PH domain-containing protein 3 isoform X4 [Gallus gallus];arf-GAP with coiled-coil, ANK repeat and PH domain-containing protein 3 isoform X7 [Gallus gallus];arf-GAP with coiled-coil, ANK repeat and PH domain-containing protein 3 isoform X5 [Gallus gallus];arf-GAP with coiled-coil, ANK repeat and PH domain-containing protein 3 isoform X3 [Gallus gallus];arf…
421587	ACAT2	1422	41.93	36.8	44.17	100.43	101.06	96.51	1.33738	2.53633e-15	7.43887e-14	acetyltransferase, cytosolic [Gallus gallus]
771191	ACBD4	1521	21.16	15.5	32.44	53.5	76.2	37.88	1.33894	0.00017201	0.000735486	acyl-CoA-binding domain-containing protein 4 isoform X3 [Gallus gallus];acyl-CoA-binding domain-containing protein 4 isoform X4 [Gallus gallus] &gt;acyl-CoA-binding domain-containing protein 4 isoform X2 [Gallus gallus];acyl-CoA-binding domain-containing protein 4 isoform X1 [Gallus gallus];XP_015154779.1 PREDICTED: acyl-CoA-binding domain-containing protein 4 isoform X4 [Gallus gallus]
420531	ACBD7	618	42.16	28.59	46.24	255.28	241.58	219.47	2.72838	4.07493e-32	4.67832e-30	acyl-CoA-binding domain-containing protein 7 isoform X2 [Gallus gallus]
418623	ACE2	3151	1.33	1.18	0.98	0.05	0.05	0.08	-4.26105	1.35631e-14	3.69994e-13	angiotensin-converting enzyme 2 [Gallus gallus]
396388	ACHE	2057	1.68	1.19	1.59	0.19	0.38	0.46	-1.4721	0.000558565	0.00209428	Flags: Precursor &gt; Short=AChE;acetylcholinesterase, partial [Gallus gallus];AAA60456.1 acetylcholinesterase [Gallus gallus];Full=Acetylcholinesterase
421006	ACOT13	1039	30.61	32.61	35.75	63.2	66.86	68.34	1.07152	6.60113e-10	9.42911e-09	acyl-coenzyme A thioesterase 13 [Gallus gallus]
423247	ACOT6	3349	2.13	3.09	1.13	0.18	0.25	0.43	-2.84108	6.83616e-10	9.73892e-09	acyl-coenzyme A thioesterase 5 [Gallus gallus]
419303	ACOT8	1385	20.96	16.56	32.11	45.48	58.5	40.56	1.06433	0.000350928	0.00138468	acyl-coenzyme A thioesterase 8, partial [Meleagris gallopavo];acyl-coenzyme A thioesterase 8 [Gallus gallus]
107057619	ACP5	1236	5.26	4.77	8.48	16.09	20.28	12.02	1.45829	1.82312e-05	9.9976e-05	tartrate-resistant acid phosphatase type 5 [Gallus gallus]
415361	ACSBG1	887	6.05	2.82	24.41	58.22	70.01	46.75	1.9748	2.13956e-06	1.4573e-05	long-chain-fatty-acid--CoA ligase ACSBG1 isoform X1 [Gallus gallus];long-chain-fatty-acid--CoA ligase ACSBG1 isoform X4 [Gallus gallus];long-chain-fatty-acid--CoA ligase ACSBG1 isoform X3 [Gallus gallus];long-chain-fatty-acid--CoA ligase ACSBG1 isoform X2 [Gallus gallus]
422547	ACSL1	3682	71.72	96.72	53.61	15.51	14.03	20.06	-2.12062	2.45903e-20	1.20807e-18	ligase 1 [Gallus gallus] &gt;XP_015131714.1 PREDICTED: long-chain-fatty-acid--CoA ligase 1 isoform X1 [Gallus gallus] &gt;CAH65114.1 hypothetical protein RCJMB04_3m22 [Gallus gallus];XP_015131713.1 PREDICTED: long-chain-fatty-acid--CoA ligase 1 isoform X1 [Gallus gallus] &gt
417875	ACSS3	2615	2.06	1.71	1.72	4.25	4.18	3.93	1.068	8.71941e-07	6.54077e-06	acyl-CoA synthetase short-chain family member 3, mitochondrial [Gallus gallus]
421534	ACTA1	1481	601.39	485.83	601.1	70.94	68.59	69.39	-2.95691	3.38738e-72	2.0201e-69	3J8K_D Chain D, Tilted State Of Actin, T2 &gt;3FFK_B Chain B, Crystal Structure Of Human Gelsolin Domains G1-G3 Bound To Actin &gt;XP_005405065.1 PREDICTED: actin, alpha skeletal muscle [Chinchilla lanigera] &gt;protein Y1Q_0009210 [Alligator mississippiensis];KFO53919.1 Actin, alpha skeletal muscle [Corvus brachyrhynchos] &gt;XP_004619065.1 PREDICTED: actin, alpha skeletal muscle isoform X1 [Sor…
423787	ACTA2	1963	5050.48	5182.27	4638.64	1014.72	862.97	1288.56	-1.9635	6.66007e-55	2.13411e-52	aortic smooth muscle [Fukomys damarensis];aortic smooth muscle [Cricetulus griseus] &gt;ERE79104.1 actin, aortic smooth muscle-like isoform 1 [Cricetulus griseus]
426652	ACTBL2	3903	0.38	0.38	0.33	0	0.07	0.02	-3.47197	2.13642e-05	0.000115012	actin, alpha skeletal muscle B [Gallus gallus]
423298	ACTC1	1380	7.87	8.41	10.31	2.78	2.4	2.94	-1.66191	1.43419e-10	2.29268e-09	XP_510285.1 PREDICTED: actin, alpha cardiac muscle 1 [Pan troglodytes] &gt;XP_015995095.1 PREDICTED: actin, alpha cardiac muscle 1 [Rousettus aegyptiacus] &gt;XP_003418690.1 PREDICTED: actin, alpha cardiac muscle 1 [Loxodonta africana] &gt;XP_009466971.1 PREDICTED: actin, alpha cardiac muscle 1 isoform X1 [Nipponia nippon] &gt;XP_015487537.1 PREDICTED: actin, alpha cardiac muscle 1 [Parus major] …
396263	ACTN2	3216	0.24	0.32	0.09	0	0	0.01	-5.3223	0.000329856	0.00130972	[Gallus gallus] &gt;CAA41935.1 alpha-actinin [Gallus gallus] &gt;CAA32078.1 pectoralis alpha actinin [Gallus gallus];P20111.1 RecName: Full=Alpha-actinin-2;XP_003204057.2 PREDICTED: alpha-actinin-2 [Meleagris gallopavo] &gt; AltName: Full=Alpha-actinin skeletal muscle isoform 2; AltName: Full=F-actin cross-linking protein &gt
100859826	ACTR10L	1693	16.92	13.41	20.9	47.38	52.9	41.75	1.55174	1.92901e-10	3.01632e-09	CAG32510.1 hypothetical protein RCJMB04_27n8 [Gallus gallus];actin-related protein 10-like [Gallus gallus];protein 10 [Gallus gallus] &gt
423862	ACTR1A	2459	81.84	89.3	58.29	32.04	25.3	40.35	-1.18825	9.84729e-09	1.11445e-07	XP_010712941.1 PREDICTED: alpha-centractin [Meleagris gallopavo] &gt;[Gallus gallus] &gt;CAG31185.1 hypothetical protein RCJMB04_3a24 [Gallus gallus];XP_015722468.1 PREDICTED: alpha-centractin [Coturnix japonica] &gt
428282	ADAM11	4134	0.48	0.36	0.28	0	0	0.14	-2.95033	0.00495274	0.0144372	disintegrin and metalloproteinase domain-containing protein 11 isoform X1 [Gallus gallus]
425843	ADAM12	3719	12.43	13.22	8.57	5.37	4.02	5.04	-1.38799	3.34353e-10	5.01272e-09	and metalloproteinase domain-containing protein 12 isoform 2 precursor [Gallus gallus] &gt;ADG57078.1 ADAM12 short isoform [Gallus gallus];and metalloproteinase domain-containing protein 12 isoform 1 precursor [Gallus gallus] &gt;ACJ69399.1 disintegrin and metalloprotease 12 [Gallus gallus]
422948	ADAM33	2332	83.38	79.73	90.64	43.03	49.07	40.14	-1.35881	9.78199e-23	5.81744e-21	disintegrin and metalloproteinase domain-containing protein 33 isoform X1 [Gallus gallus];ABN42206.1 a disintegrin and metalloprotease 13 [Gallus gallus];and metalloproteinase domain-containing protein 33 precursor [Gallus gallus] &gt
418479	ADAMTS1	4871	7.09	7.27	4.85	2.29	1.21	2.78	-1.58475	2.83902e-08	2.93457e-07	A disintegrin and metalloproteinase with thrombospondin motifs 1 [Gallus gallus]
417152	ADAMTS13	9351	20.34	28.37	8.28	0.16	0.19	0.62	-5.87069	8.2889e-19	3.58057e-17	A disintegrin and metalloproteinase with thrombospondin motifs 13 isoform X1 [Gallus gallus];A disintegrin and metalloproteinase with thrombospondin motifs 13 isoform X3 [Gallus gallus]
419733	ADAMTS15	5011	0.11	0.01	0.06	1.04	1.03	1.04	4.16148	3.9988e-16	1.3067e-14	A disintegrin and metalloproteinase with thrombospondin motifs 15 [Gallus gallus]
415515	ADAMTS17	7173	0.39	0.5	0.26	0.09	0.09	0.16	-1.74102	9.62123e-05	0.000438326	A disintegrin and metalloproteinase with thrombospondin motifs 17 isoform X3 [Gallus gallus];A disintegrin and metalloproteinase with thrombospondin motifs 17 isoform X2 [Gallus gallus];A disintegrin and metalloproteinase with thrombospondin motifs 17 isoform X1 [Gallus gallus]
416291	ADAMTS2	5527	62.86	77.84	44.34	9.71	6.92	12.74	-2.92773	3.59396e-22	2.04124e-20	A disintegrin and metalloproteinase with thrombospondin motifs 2 [Gallus gallus];A disintegrin and metalloproteinase with thrombospondin motifs 2 [Meleagris gallopavo]
417794	ADAMTS20	9247	0.45	0.64	0.23	0.01	0.02	0.03	-4.3721	1.49788e-12	3.1871e-11	A disintegrin and metalloproteinase with thrombospondin motifs 20 isoform X1 [Gallus gallus];A disintegrin and metalloproteinase with thrombospondin motifs 20 isoform X5 [Gallus gallus];A disintegrin and metalloproteinase with thrombospondin motifs 20 isoform X3 [Gallus gallus];A disintegrin and metalloproteinase with thrombospondin motifs 20 isoform X2 [Gallus gallus]
428760	ADAMTS3	6177	0.59	0.72	0.24	0.15	0.1	0.26	-1.56352	0.00211728	0.00684648	A disintegrin and metalloproteinase with thrombospondin motifs 3 isoform X1 [Gallus gallus];A disintegrin and metalloproteinase with thrombospondin motifs 3 isoform X2 [Gallus gallus]
427971	ADAMTS5	9008	2.3	2.8	1.44	0.6	0.45	0.81	-1.77233	1.33612e-09	1.78724e-08	LOW QUALITY PROTEIN: A disintegrin and metalloproteinase with thrombospondin motifs 5 [Gallus gallus]
427160	ADAMTS6	7946	10.36	11.84	5.29	2.69	2.47	4.12	-1.56438	1.1895e-07	1.08255e-06	LOW QUALITY PROTEIN: A disintegrin and metalloproteinase with thrombospondin motifs 6 [Chrysemys picta bellii];A disintegrin and metalloproteinase with thrombospondin motifs 6 [Gallus gallus]
415570	ADAMTS7	7363	1.88	1.84	0.82	0.55	0.52	0.69	-1.3217	5.94795e-05	0.000287281	A disintegrin and metalloproteinase with thrombospondin motifs 7 [Gallus gallus]
769222	ADAMTS8	4550	0.42	0.36	0.18	4.05	5.57	4.32	3.69491	7.01612e-44	1.53703e-41	A disintegrin and metalloproteinase with thrombospondin motifs 8 [Gallus gallus]
417147	ADAMTSL2	3556	1177.35	1313.87	1102.95	235.41	169.64	305.05	-2.45608	3.73824e-31	4.13692e-29	XP_015135270.1 PREDICTED: ADAMTS-like protein 2 isoform X8 [Gallus gallus] &gt;XP_015135271.1 PREDICTED: ADAMTS-like protein 2 isoform X8 [Gallus gallus];ADAMTS-like protein 2 isoform X5 [Gallus gallus];ADAMTS-like protein 2 isoform X4 [Gallus gallus];ADAMTS-like protein 2 isoform X1 [Gallus gallus];ADAMTS-like protein 2 isoform X2 [Gallus gallus];ADAMTS-like protein 2 isoform X8 [Gallus gallus] …
415465	ADAMTSL3	6189	28.3	31.35	13.24	4.57	3.52	6.93	-2.4199	4.96853e-13	1.12758e-11	XP_004943881.1 PREDICTED: ADAMTS-like protein 3 isoform X1 [Gallus gallus] &gt;XP_004943883.1 PREDICTED: ADAMTS-like protein 3 isoform X1 [Gallus gallus] &gt;ADAMTS-like protein 3 isoform X1 [Gallus gallus] &gt;XP_004943887.1 PREDICTED: ADAMTS-like protein 3 isoform X1 [Gallus gallus];XP_004943882.1 PREDICTED: ADAMTS-like protein 3 isoform X1 [Gallus gallus] &gt;ADAMTS-like protein 3 isoform X2 […
427264	ADAMTSL5	1975	1.88	1.69	2.47	3.6	4.71	3.35	1.01311	0.00123671	0.00424884	ADAMTS-like protein 5 isoform X1 [Gallus gallus];ADAMTS-like protein 5 isoform X3 [Gallus gallus];ADAMTS-like protein 5 isoform X2 [Gallus gallus]
417409	ADAP2	2401	0.31	0.24	0.16	1.1	0.87	0.95	1.97769	4.51871e-05	0.000225086	arf-GAP with dual PH domain-containing protein 2 [Gallus gallus]
374087	ADARB1	1204	15.75	20.3	9.59	5.34	3.83	6.29	-2.13928	2.77329e-08	2.87354e-07	double-stranded RNA-specific editase 1 isoform X2 [Coturnix japonica] &gt;double-stranded RNA-specific editase 1 isoform X1 [Meleagris gallopavo];XP_015723283.1 PREDICTED: double-stranded RNA-specific editase 1 isoform X2 [Coturnix japonica]
421670	ADAT2	708	12.49	8.31	15.3	38.74	29.49	28.69	1.51775	2.3496e-07	2.00332e-06	tRNA-specific adenosine deaminase 2 [Gallus gallus];tRNA-specific adenosine deaminase 2 isoform X2 [Manis javanica]
420935	ADCY2	3891	1.96	1.67	1.2	0.1	0.24	0.32	-2.84839	5.2181e-12	1.03537e-10	adenylate cyclase type 2 isoform X2 [Gallus gallus];adenylate cyclase type 2 isoform X1 [Gallus gallus]
422013	ADCY3	7775	0.72	0.65	0.74	1.71	1.89	1.48	1.29646	1.1772e-07	1.07409e-06	adenylate cyclase type 3 isoform X2 [Gallus gallus];adenylate cyclase type 3 isoform X1 [Gallus gallus]
395340	ADCY6	4260	0.93	1.18	0.31	0.08	0.04	0.26	-2.60295	9.58313e-05	0.000436723	cyclase type 5 [Gallus gallus]
415732	ADCY7	6142	2.3	2.24	1.29	0.24	0.27	0.27	-2.88288	9.28703e-20	4.33442e-18	adenylate cyclase type 7 isoform X1 [Gallus gallus] &gt;XP_015147892.1 PREDICTED: adenylate cyclase type 7 isoform X1 [Gallus gallus];XP_015147890.1 PREDICTED: adenylate cyclase type 7 isoform X1 [Gallus gallus] &gt;adenylate cyclase type 7 isoform X2 [Gallus gallus];XP_015147889.1 PREDICTED: adenylate cyclase type 7 isoform X1 [Gallus gallus] &gt;XP_015147888.1 PREDICTED: adenylate cyclase type …
420386	ADCYAP1R1	9343	0.07	0.06	0.06	0.29	0.2	0.17	1.91088	6.37127e-05	0.000304983	XP_015136565.1 PREDICTED: pituitary adenylate cyclase-activating polypeptide type I receptor isoform X9 [Gallus gallus] &gt;XP_015136556.1 PREDICTED: pituitary adenylate cyclase-activating polypeptide type I receptor isoform X1 [Gallus gallus] &gt;pituitary adenylate cyclase-activating polypeptide type I receptor isoform X4 [Gallus gallus];XP_015136554.1 PREDICTED: pituitary adenylate cyclase-act…
107054985	ADD2	1232	1.54	1.36	2.04	0.38	0.64	0.2	-1.9779	0.000496724	0.0018899	beta-adducin [Gallus gallus];U4/U6.U5 small nuclear ribonucleoprotein 27 kDa protein isoform X1 [Coturnix japonica]
423825	ADGRA1	6915	0.23	0.28	0.1	0.95	0.74	1.04	2.20622	6.70338e-09	7.83424e-08	adhesion G protein-coupled receptor A1 isoform X2 [Coturnix japonica]
424545	ADGRL2	6855	2.86	2.96	1.25	1.25	0.9	1.18	-1.03604	0.00105738	0.00368701	adhesion G protein-coupled receptor L2 isoform X2 [Calidris pugnax];latrophilin-2 isoform X8 [Aquila chrysaetos canadensis];adhesion G protein-coupled receptor L2 isoform X17 [Calidris pugnax];adhesion G protein-coupled receptor L2 isoform X4 [Calidris pugnax];adhesion G protein-coupled receptor L2 isoform X12 [Meleagris gallopavo];adhesion G protein-coupled receptor L2 isoform X10 [Coturnix japo…
771920	ADH1C	2162	0.91	0.43	0.9	3.24	2.51	2.65	1.92937	1.05493e-07	9.7286e-07	Short=ADH-1;dehydrogenase 1 [Gallus gallus] &gt;P23991.2 RecName: Full=Alcohol dehydrogenase 1; AltName: Full=Alcohol dehydrogenase I
404536	ADIPOQ	1843	2.71	2.15	2.45	7.86	5.21	9.08	1.59923	4.65472e-09	5.62998e-08	adiponectin isoform X1 [Gallus gallus]
423042	ADM	1382	127.63	110.99	122.9	296.64	254.48	334.11	1.34482	2.31721e-20	1.14307e-18	ADM [Coturnix japonica]
419350	ADNP	3276	19.06	21.68	15.52	19.93	18.84	19.74	-1.05883	2.4902e-05	0.000131713	activity-dependent neuroprotector homeobox protein isoform X3 [Gallus gallus] &gt;XP_015151969.1 PREDICTED: activity-dependent neuroprotector homeobox protein isoform X1 [Gallus gallus];XP_015151968.1 PREDICTED: activity-dependent neuroprotector homeobox protein isoform X1 [Gallus gallus] &gt;XP_015151973.1 PREDICTED: activity-dependent neuroprotector homeobox protein isoform X3 [Gallus gallus] &…
420805	ADNP2	3043	12.1	12.75	9.35	4.93	6	6.65	-1.14005	1.18219e-07	1.07727e-06	ADNP homeobox protein 2 isoform X1 [Gallus gallus];ADNP homeobox protein 2 isoform X1 [Haliaeetus albicilla]
427705	ADORA2A	7077	0.41	0.4	0.33	0.1	0.08	0.1	-2.0035	9.92141e-07	7.34564e-06	XP_015130930.1 PREDICTED: adenosine receptor A2a [Gallus gallus];XP_004934405.1 PREDICTED: adenosine receptor A2a [Gallus gallus] &gt;adenosine receptor A2a [Gallus gallus] &gt;XP_015130929.1 PREDICTED: adenosine receptor A2a [Gallus gallus] &gt;XP_015130928.1 PREDICTED: adenosine receptor A2a [Gallus gallus] &gt;XP_004934406.1 PREDICTED: adenosine receptor A2a [Gallus gallus] &gt
426545	ADPRHL	1174	3.31	2.37	4.7	7.01	9.55	4.13	1.07059	0.0113563	0.0299518	LOW QUALITY PROTEIN: protein ADP-ribosylarginine hydrolase [Gallus gallus]
373890	ADRA1B	2468	9.14	8.65	8.19	19.62	17.41	21.23	1.13773	3.31664e-15	9.58343e-14	alpha-1B adrenergic receptor [Meleagris gallopavo];alpha-1B adrenergic receptor isoform X2 [Gallus gallus]
427623	ADRB2	4347	0.02	0	0.02	0.19	0.3	0.2	4.17767	2.29708e-05	0.000122768	beta-2 adrenergic receptor [Gallus gallus]
776127	ADSS1	3700	27.22	27.66	16.42	9.83	8.83	12.1	-1.27787	4.96274e-08	4.91444e-07	XP_014727347.1 PREDICTED: adenylosuccinate synthetase isozyme 1 isoform X2 [Sturnus vulgaris];adenylosuccinate synthetase isozyme 1 [Gallus gallus];adenylosuccinate synthetase isozyme 1 [Caprimulgus carolinensis];adenylosuccinate synthetase isozyme 1 [Ficedula albicollis] &gt
428579	ADSS2	2134	55.84	60.87	54.27	22.43	18.69	25.64	-1.27078	3.02608e-18	1.22579e-16	AltName: Full=IMP--aspartate ligase 2 &gt;synthetase isozyme 2 [Gallus gallus] &gt;CAG32078.1 hypothetical protein RCJMB04_17e23 [Gallus gallus];adenylosuccinate synthetase isozyme 2 isoform X1 [Gallus gallus]; Short=AMPSase 2; Short=L-type adenylosuccinate synthetase; AltName: Full=Adenylosuccinate synthetase, acidic isozyme;Q5ZJL5.1 RecName: Full=Adenylosuccinate synthetase isozyme 2; AltName: …
771464	ADTRP	1814	0.14	0.31	0.17	0.68	0.41	1.16	1.87141	0.00578513	0.0165535	androgen-dependent TFPI-regulating protein isoform X2 [Gallus gallus];androgen-dependent TFPI-regulating protein isoform X1 [Gallus gallus]
418184	AEBP2	3676	10.25	10.66	5.99	3.55	2.19	3.35	-1.51174	8.57756e-09	9.816e-08	zinc finger protein AEBP2 [Gallus gallus];zinc finger protein AEBP2 isoform X1 [Coturnix japonica]
374034	AFAP1	5769	27.25	42.28	5.61	1.15	1.18	2.57	-3.90936	1.01705e-06	7.50606e-06	AAA67326.2 neural actin filament protein [Gallus gallus];filament-associated protein 1 isoform a [Gallus gallus] &gt;AAA18166.2 actin filament-associated protein [Gallus gallus]; AltName: Full=Neural actin filament protein; AltName: Full=110 kDa actin filament-associated protein;filament-associated protein 1 isoform b [Gallus gallus] &gt; Short=AFAP-110;Q90738.2 RecName: Full=Actin filament-assoc…
427621	AFAP1L1	3672	0.07	0.13	0.1	2.28	2.09	2.14	4.48246	4.02493e-30	4.07601e-28	actin filament-associated protein 1-like 1 isoform X2 [Gallus gallus]
421564	AFDN	10192	7.04	9	3.83	2.36	2.29	3.01	-1.33504	2.12929e-06	1.45123e-05	afadin isoform X15 [Gallus gallus];afadin isoform X14 [Gallus gallus];afadin isoform X17 [Gallus gallus];afadin isoform X7 [Gallus gallus];afadin isoform X11 [Gallus gallus];afadin isoform X8 [Gallus gallus];afadin isoform X5 [Gallus gallus];afadin isoform X10 [Gallus gallus];afadin isoform X13 [Gallus gallus];afadin isoform X1 [Gallus gallus];afadin isoform X9 [Gallus gallus];afadin isoform X12 …
422590	AFF1	6152	27.12	29.34	16.56	6.88	5.45	8.62	-1.77641	5.6645e-14	1.44431e-12	AF4/FMR2 family member 1 isoform X1 [Gallus gallus];AF4/FMR2 family member 1 isoform X4 [Gallus gallus];AF4/FMR2 family member 1 isoform X2 [Gallus gallus];AF4/FMR2 family member 1 isoform X3 [Gallus gallus]
422394	AFF2	13281	0.85	1.09	0.34	0.16	0.25	0.25	-1.71641	3.45204e-05	0.000177089	AF4/FMR2 family member 2 isoform X2 [Anser cygnoides domesticus]
416337	AFF4	8989	24.12	27.41	12.54	5.88	4.15	7.53	-1.82112	1.94914e-10	3.04557e-09	AF4/FMR2 family member 4 isoform X1 [Gallus gallus] &gt;XP_004945088.1 PREDICTED: AF4/FMR2 family member 4 isoform X1 [Gallus gallus] &gt;AF4/FMR2 family member 4 isoform X3 [Gallus gallus];AF4/FMR2 family member 4 isoform X4 [Gallus gallus];AF4/FMR2 family member 4 isoform X2 [Gallus gallus];XP_015149549.1 PREDICTED: AF4/FMR2 family member 4 isoform X1 [Gallus gallus]
422558	AGA	2503	18.34	16.72	11.95	7.85	5.52	8.61	-1.06371	1.55056e-06	1.09108e-05	CAG32133.1 hypothetical protein RCJMB04_18h19 [Gallus gallus];precursor [Gallus gallus] &gt
769745	AGBL3	4942	0.02	0.03	0.07	0.25	0.23	0.38	2.84277	4.78842e-05	0.000237529	cytosolic carboxypeptidase 3 isoform X1 [Gallus gallus]
373942	AGMAT	2853	2.82	2.72	3.75	8.62	12.07	7.99	1.69176	1.25053e-09	1.68218e-08	agmatinase, mitochondrial isoform X1 [Gallus gallus]
421578	AGPAT4	3517	3.75	3.95	2.92	12.03	10.06	12.98	1.66393	3.9803e-19	1.76922e-17	1-acyl-sn-glycerol-3-phosphate acyltransferase delta isoform X3 [Felis catus];1-acyl-sn-glycerol-3-phosphate acyltransferase delta isoform X1 [Gallus gallus]
427535	AGRP	676	0.23	0.22	0.59	0.37	3.15	2.29	2.41117	0.0157199	0.0397844	protein [Gallus gallus]
396065	AGTR1	2099	0.15	0.08	0	0.96	0.71	0.83	3.6334	1.84222e-06	1.27747e-05	XP_015146864.1 PREDICTED: type-1 angiotensin II receptor isoform X1 [Gallus gallus] &gt;XP_015146866.1 PREDICTED: type-1 angiotensin II receptor isoform X1 [Gallus gallus] &gt;AAB41201.1 angiotensin II receptor [Gallus gallus];XP_015146867.1 PREDICTED: type-1 angiotensin II receptor isoform X1 [Gallus gallus] &gt;angiotensin II receptor [Gallus gallus] &gt;XP_015146865.1 PREDICTED: type-1 angiote…
428708	AGTR2	6104	0.08	0.09	0.26	3.02	2.77	2.74	4.66097	2.2126e-28	1.98754e-26	type-2 angiotensin II receptor [Gallus gallus] &gt;XP_015133921.1 PREDICTED: type-2 angiotensin II receptor [Gallus gallus]
421484	AHCTF1	8621	8.03	9.45	5.02	2.8	1.9	3.11	-1.49335	4.66487e-09	5.63908e-08	XP_015139221.1 PREDICTED: protein ELYS isoform X1 [Gallus gallus] &gt;ELYS [Gallus gallus];XP_015139220.1 PREDICTED: protein ELYS isoform X1 [Gallus gallus] &gt;protein ELYS isoform X1 [Gallus gallus] &gt;XP_015139222.1 PREDICTED: protein ELYS isoform X1 [Gallus gallus]
416675	AHCYL2	3572	14.45	14.74	12.08	6.62	4.49	7.53	-1.19023	1.04532e-08	1.17744e-07	adenosylhomocysteinase 3 isoform X2 [Gallus gallus];putative adenosylhomocysteinase 3 [Cariama cristata];adenosylhomocysteinase 3 isoform X3 [Gallus gallus];adenosylhomocysteinase 3 isoform X1 [Meleagris gallopavo]
100859023	AHDC1	3870	2.78	2.53	2.22	0.69	0.89	1.34	-1.32814	2.5805e-06	1.72551e-05	LOW QUALITY PROTEIN: AT-hook DNA-binding motif-containing protein 1 [Gallus gallus]
421693	AHI1	5787	12.29	13.74	6.86	2.13	1.96	2.4	-2.25915	2.50384e-19	1.13168e-17	jouberin isoform X6 [Gallus gallus] &gt;jouberin isoform X8 [Gallus gallus];jouberin isoform X1 [Gallus gallus] &gt;jouberin isoform X9 [Gallus gallus];jouberin isoform X7 [Gallus gallus];XP_015139658.1 PREDICTED: jouberin isoform X6 [Gallus gallus];jouberin isoform X5 [Gallus gallus];jouberin isoform X3 [Gallus gallus];jouberin isoform X4 [Gallus gallus];XP_015139655.1 PREDICTED: jouberin isofor…
100859120	AHNAK2	7341	13.38	14.76	8.53	51.39	53.11	45.13	2.02316	5.80581e-18	2.25806e-16	LOW QUALITY PROTEIN: protein AHNAK2 [Gallus gallus];LOW QUALITY PROTEIN: protein AHNAK2 [Meleagris gallopavo]
373907	AHR1A	3123	17.11	20.56	7.27	3.95	2.46	4.74	-2.28955	1.23207e-11	2.30412e-10	hydrocarbon receptor [Gallus gallus];aryl hydrocarbon receptor isoform X1 [Gallus gallus]
423378	AHSA1	1326	53.54	45.21	64.83	114.48	117.33	106.89	1.10929	1.01418e-07	9.39321e-07	activator of 90 kDa heat shock protein ATPase homolog 1 [Gallus gallus]
421194	AHSA2	1902	11.05	10.52	10.95	20.81	18.51	24.45	1.0194	2.47029e-10	3.78819e-09	of 90 kDa heat shock protein ATPase homolog 2 [Gallus gallus]
422533	AIMP1	1091	51.59	46.49	71.2	114.46	123.22	103.03	1.07564	6.28534e-06	3.827e-05	aminoacyl tRNA synthase complex-interacting multifunctional protein 1 isoform X1 [Gallus gallus]
769030	AIMP2	1092	37.09	34.1	47.82	108.05	109.4	96.81	1.43517	1.36963e-11	2.53488e-10	aminoacyl tRNA synthase complex-interacting multifunctional protein 2 isoform X1 [Gallus gallus];aminoacyl tRNA synthase complex-interacting multifunctional protein 2 isoform X2 [Gallus gallus]
428227	AK2	1613	42.49	37.88	43.49	82.16	82.81	93.36	1.08375	3.03585e-13	7.14657e-12	adenylate kinase 2, mitochondrial isoform X1 [Gallus gallus];adenylate kinase 2, mitochondrial isoform X2 [Gallus gallus]
424555	AK5	3162	0.04	0.09	0.05	0.67	0.67	0.69	3.49865	3.20188e-09	3.98731e-08	adenylate kinase isoenzyme 5 [Gallus gallus]
417668	AKAP1	4373	35.19	41.47	22.86	10.62	8.75	13.52	-1.55348	3.3495e-11	5.88464e-10	A-kinase anchor protein 1, mitochondrial [Gallus gallus]
417612	AKAP10	3567	14.65	14.57	9.64	5.27	3.98	6.89	-1.36003	3.08294e-06	2.0173e-05	notchless protein homolog 1 isoform X1 [Gallus gallus];protein AAES_246526 [Amazona aestiva];A-kinase anchor protein 10, mitochondrial isoform X2 [Gallus gallus];A-kinase anchor protein 10, mitochondrial isoform X1 [Gallus gallus]
415502	AKAP13	5975	31.57	33.69	25.19	15.13	11.24	15.71	-1.67043	1.88034e-11	3.41242e-10	A-kinase anchor protein 13 isoform X5 [Gallus gallus];A-kinase anchor protein 13 isoform X1 [Gallus gallus] &gt;A-kinase anchor protein 13 isoform X7 [Gallus gallus];A-kinase anchor protein 13 isoform X9 [Gallus gallus];A-kinase anchor protein 13 isoform X6 [Gallus gallus];XP_015147539.1 PREDICTED: A-kinase anchor protein 13 isoform X1 [Gallus gallus]
395695	AKAP9	8571	8.81	10.89	5.2	1.71	1.47	2.21	-2.19474	8.30432e-16	2.59136e-14	anchor protein 9 [Gallus gallus]
418107	AKR1D1	1297	14.35	7.97	12.39	1.4	2.04	2.05	-2.68628	5.35232e-16	1.72277e-14	4-dehydrogenase [Gallus gallus];3-oxo-5-beta-steroid 4-dehydrogenase isoform X1 [Gallus gallus]
419471	AKR7A2	1344	37.76	37	49.98	98.28	94.84	101.88	1.29386	5.71969e-11	9.7458e-10	aflatoxin B1 aldehyde reductase member 2 [Gallus gallus]
423976	ALDH18A1	3203	115.6	146.01	105.85	16.14	14.65	18.53	-2.82905	3.19565e-64	1.52461e-61	XP_015144487.1 PREDICTED: delta-1-pyrroline-5-carboxylate synthase isoform X3 [Gallus gallus] &gt;delta-1-pyrroline-5-carboxylate synthase isoform X3 [Gallus gallus] &gt;XP_015144488.1 PREDICTED: delta-1-pyrroline-5-carboxylate synthase isoform X3 [Gallus gallus] &gt;XP_015144491.1 PREDICTED: delta-1-pyrroline-5-carboxylate synthase isoform X4 [Gallus gallus] &gt;XP_015144492.1 PREDICTED: delta-1…
395264	ALDH1A1	2172	0.07	0.16	0.1	6.75	3.95	5.85	5.71497	1.82391e-33	2.25043e-31	retinal dehydrogenase 1 isoform X1 [Gallus gallus];retinal dehydrogenase 1 [Lepidothrix coronata]
418078	ALDH1L2	4806	8.42	10.55	7.58	2.02	2.51	2.86	-1.82173	3.78783e-18	1.51154e-16	mitochondrial 10-formyltetrahydrofolate dehydrogenase isoform X1 [Coturnix japonica]
428812	ALDH3B1	2008	2.81	2.13	4.13	8.06	10.04	4.29	1.19244	0.00200791	0.00653247	aldehyde dehydrogenase family 3 member B1-like [Gallus gallus];aldehyde dehydrogenase family 3 member B1 [Gallus gallus];aldehyde dehydrogenase family 3 member B1 isoform X1 [Coturnix japonica]
395492	ALDOC	1495	1266.45	1124.71	1737.41	2827.77	3069.27	2699.49	1.11225	1.19968e-06	8.70129e-06	aldolase C [Gallus gallus] &gt;XP_003211805.1 PREDICTED: fructose-bisphosphate aldolase C [Meleagris gallopavo]
417733	ALG12	2444	43.88	47.42	26.61	9.93	5.42	12.78	-2.01054	1.56523e-11	2.87951e-10	XP_015127965.1 PREDICTED: dol-P-Man:Man(7)GlcNAc(2)-PP-Dol alpha-1,6-mannosyltransferase isoform X1 [Gallus gallus] &gt;XP_015128024.1 PREDICTED: dol-P-Man:Man(7)GlcNAc(2)-PP-Dol alpha-1,6-mannosyltransferase isoform X1 [Gallus gallus] &gt;XP_015128077.1 PREDICTED: dol-P-Man:Man(7)GlcNAc(2)-PP-Dol alpha-1,6-mannosyltransferase isoform X1 [Gallus gallus];alpha-1,6-mannosyltransferase precursor [Ga…
424952	ALG3	1553	14.63	12.92	19.89	30.58	36.56	27.5	1.04079	4.93383e-05	0.000243392	dol-P-Man:Man(5)GlcNAc(2)-PP-Dol alpha-1,3-mannosyltransferase isoform X1 [Gallus gallus];dol-P-Man:Man(5)GlcNAc(2)-PP-Dol alpha-1,3-mannosyltransferase isoform X4 [Gallus gallus];dol-P-Man:Man(5)GlcNAc(2)-PP-Dol alpha-1,3-mannosyltransferase isoform X3 [Gallus gallus];dol-P-Man:Man(5)GlcNAc(2)-PP-Dol alpha-1,3-mannosyltransferase isoform X2 [Gallus gallus]
428097	ALG8	1665	8.28	8.08	11.78	21.69	26.55	19.52	1.08355	4.2612e-06	2.69307e-05	probable dolichyl pyrophosphate Glc1Man9GlcNAc2 alpha-1,3-glucosyltransferase [Gallus gallus]
417510	ALKBH4	1384	5.19	2.91	4.7	9.3	10.12	6.07	1.114	0.00019313	0.000814599	alpha-ketoglutarate-dependent dioxygenase alkB homolog 4 isoform X1 [Gallus gallus];alpha-ketoglutarate-dependent dioxygenase alkB homolog 4 isoform X2 [Gallus gallus]
770703	ALKBH5	5652	6.56	7.97	4.16	3.2	2.32	3.36	-1.0312	4.58169e-05	0.000228012	XP_004945254.1 PREDICTED: RNA demethylase ALKBH5 [Gallus gallus];demethylase ALKBH5 [Gallus gallus] &gt
422949	ALMS1	2842	2.73	2.86	2.15	1.98	1.83	3.51	-1.06068	0.000289435	0.00116396	Alstrom syndrome protein 1 isoform X5 [Gallus gallus];Alstrom syndrome protein 1 isoform X4 [Gallus gallus];Alstrom syndrome protein 1 isoform X3 [Gallus gallus];Alstrom syndrome protein 1 isoform X2 [Gallus gallus];LOW QUALITY PROTEIN: zinc finger protein 717 [Anas platyrhynchos];Alstrom syndrome protein 1 isoform X1 [Gallus gallus]
423769	ALOX5	3405	3.52	4.41	3.34	0.04	0.14	0.05	-5.49241	1.74756e-34	2.2877e-32	arachidonate 5-lipoxygenase isoform X2 [Gallus gallus];arachidonate 5-lipoxygenase isoform X1 [Gallus gallus]
426853	ALPK2	6521	0.05	0.03	0.01	0.1	0.14	0.16	2.18812	0.0055777	0.0160305	alpha-protein kinase 2 [Gallus gallus]
768936	ALPK3	5785	0.67	0.53	0.4	1.36	1.27	1.56	1.43802	4.80349e-08	4.76774e-07	alpha-protein kinase 3 isoform X3 [Gallus gallus];alpha-protein kinase 3 isoform X1 [Gallus gallus];alpha-protein kinase 3 isoform X2 [Gallus gallus]
424085	ALS2	4050	8.65	9.53	5.47	2.57	2.44	3.61	-1.55204	7.32821e-08	6.98566e-07	XP_004942675.1 PREDICTED: alsin isoform X1 [Gallus gallus] &gt;XP_015144939.1 PREDICTED: alsin isoform X1 [Gallus gallus] &gt;XP_015144937.1 PREDICTED: alsin isoform X1 [Gallus gallus] &gt;XP_015144940.1 PREDICTED: alsin isoform X1 [Gallus gallus];XP_004942674.1 PREDICTED: alsin isoform X1 [Gallus gallus] &gt;XP_015144938.1 PREDICTED: alsin isoform X1 [Gallus gallus] &gt;alsin isoform X1 [Gallus …
373976	ALX4	5841	2.51	2.64	0.98	0.99	0.5	0.86	-1.60233	0.000786005	0.00283561	AAC61772.1 paired type homeodomain protein [Gallus gallus];protein aristaless-like 4 [Gallus gallus] &gt
100859787	AMER3	4352	2.89	3.02	1.62	0.02	0.16	0.01	-5.50361	1.26503e-18	5.33575e-17	APC membrane recruitment protein 3 [Gallus gallus] &gt;XP_004937030.1 PREDICTED: APC membrane recruitment protein 3 [Gallus gallus]
417810	AMIGO2	1860	0.24	0.25	0.17	1.12	1.21	1.35	2.59472	1.33177e-07	1.19431e-06	XP_015136862.1 PREDICTED: amphoterin-induced protein 2 isoform X1 [Gallus gallus];protein 2 precursor [Gallus gallus] &gt
423472	AMN	383	4.39	3.33	5.5	22.19	29.49	14.41	2.16014	0.000441472	0.00170192	amnionless precursor [Gallus gallus]
428091	AMOTL1	5270	21.53	25.03	15.04	6.61	5.42	7.21	-1.54255	2.49611e-17	9.08287e-16	XP_015136025.1 PREDICTED: angiomotin-like protein 1 isoform X1 [Gallus gallus];angiomotin-like protein 1 isoform X2 [Gallus gallus];angiomotin-like protein 1 isoform X1 [Gallus gallus] &gt
423041	AMPD3	4842	12.54	14.16	7.46	4.3	3.4	5.35	-1.33139	1.2277e-07	1.11354e-06	AMP deaminase 3 isoform X1 [Gallus gallus];AMP deaminase 3 isoform X2 [Gallus gallus];deaminase 3 [Gallus gallus]
769605	ANAPC13	676	21.87	20.03	34.3	63.65	68.3	51.07	1.29869	9.74415e-06	5.6693e-05	XP_015726729.1 PREDICTED: anaphase-promoting complex subunit 13 [Coturnix japonica];XP_010714859.1 PREDICTED: anaphase-promoting complex subunit 13 [Meleagris gallopavo] &gt;XP_015132440.1 PREDICTED: anaphase-promoting complex subunit 13 isoform X1 [Gallus gallus] &gt;complex subunit 13 [Gallus gallus] &gt
423708	ANAPC16	958	54.97	47.11	81.25	181.37	194.02	158.07	1.61078	7.76649e-10	1.09051e-08	XP_009980487.1 PREDICTED: anaphase-promoting complex subunit 16 isoform X2 [Tauraco erythrolophus] &gt;XP_007167771.1 PREDICTED: anaphase-promoting complex subunit 16 isoform X2 [Balaenoptera acutorostrata scammoni] &gt;XP_019473092.1 PREDICTED: anaphase-promoting complex subunit 16 isoform X2 [Meleagris gallopavo];KFP17961.1 Anaphase-promoting complex subunit 16 [Egretta garzetta] &gt;XP_0101785…
417258	ANAPC2	2755	8.37	7.37	9.74	15.36	19.6	16.41	1.01608	3.18705e-06	2.07846e-05	anaphase-promoting complex subunit 2 [Gallus gallus]
395129	ANGPT1	3599	1.87	2.06	1.05	0.32	0.2	0.34	-2.49498	1.06261e-10	1.73617e-09	precursor [Gallus gallus]
395610	ANGPT2	2741	2.38	2.23	1.37	14.91	12.8	16.52	2.87694	1.33581e-38	2.33159e-36	angiopoietin-2 isoform X2 [Gallus gallus] &gt;angiopoietin-2 isoform X1 [Gallus gallus] &gt;[Gallus gallus];CAC08174.1 angiopoietin-2A [Gallus gallus];CAC08176.1 angiopoietin-2C [Gallus gallus]
771763	ANGPT4	3099	9.11	5.94	5.93	1.63	1.4	1.55	-2.14662	4.49159e-19	1.99235e-17	angiopoietin-4 [Gallus gallus]
770850	ANGPTL1	1946	10.79	8.74	10.2	1.07	0.99	0.91	-3.27709	4.74603e-39	8.42088e-37	protein 1 precursor [Gallus gallus]
772036	ANGPTL5	1927	0.38	0.21	0.02	0	0	0	-5.3327	0.00455744	0.0134198	protein 5 precursor [Gallus gallus]
396309	ANK3	7383	3.47	3.67	1.93	1.4	0.94	1.86	-1.0523	0.000515762	0.00195462	ankyrin-3 isoform X1 [Gallus gallus];ankyrin-3 isoform X7 [Gallus gallus];ankyrin-3 isoform X15 [Ficedula albicollis];ankyrin-3 isoform X9 [Gallus gallus];ankyrin-3 isoform X6 [Gallus gallus];[Gallus gallus];ankyrin-3 isoform X2 [Gallus gallus];ankyrin-3 isoform X3 [Gallus gallus]
427807	ANKFN1	11264	0.01	0.02	0	0.25	0.16	0.21	4.61263	1.69135e-10	2.66444e-09	XP_004946219.1 PREDICTED: ankyrin repeat and fibronectin type-III domain-containing protein 1 [Gallus gallus] &gt;XP_004946217.1 PREDICTED: ankyrin repeat and fibronectin type-III domain-containing protein 1 [Gallus gallus] &gt;XP_015135468.1 PREDICTED: ankyrin repeat and fibronectin type-III domain-containing protein 1 [Gallus gallus];XP_004946218.1 PREDICTED: ankyrin repeat and fibronectin type…
420917	ANKH	2373	21.66	19.96	17.61	40.26	35.89	42.9	1.21436	1.25963e-19	5.8032e-18	ankylosis protein-like protein, partial [Anas platyrhynchos];progressive ankylosis protein homolog [Meleagris gallopavo]
420550	ANKIB1	5890	10.7	12.81	3.04	0.18	0.06	1	-4.44604	7.83934e-05	0.000365479	XP_015137444.1 PREDICTED: ankyrin repeat and IBR domain-containing protein 1 isoform X1 [Gallus gallus] &gt;XP_015137445.1 PREDICTED: ankyrin repeat and IBR domain-containing protein 1 isoform X1 [Gallus gallus] &gt;ankyrin repeat and IBR domain-containing protein 1 isoform X3 [Gallus gallus];ankyrin repeat and IBR domain-containing protein 1 isoform X1 [Gallus gallus] &gt;ankyrin repeat and IBR …
378926	ANKRD1	1796	151.19	168.15	161.13	22.41	19.33	26.67	-2.84154	1.90228e-68	1.04718e-65	BAC66489.1 cardiac ankyrin repeat protein [Gallus gallus]; AltName: Full=Cardiac ankyrin repeat protein &gt;BAC66488.1 cardiac ankyrin repeat protein [Gallus gallus] &gt;repeat domain-containing protein 1 [Gallus gallus] &gt;Q7ZT11.1 RecName: Full=Ankyrin repeat domain-containing protein 1
415845	ANKRD11	5480	51.89	52.44	39.15	28.4	20.84	34.79	-1.11943	3.83433e-06	2.45656e-05	ankyrin repeat domain-containing protein 11 [Gallus gallus]
416902	ANKRD13A	3366	22.69	25.8	12.16	2.78	0.87	8.15	-2.36744	0.00364765	0.0110641	ankyrin repeat domain-containing protein 13A isoform X2 [Gallus gallus];ankyrin repeat domain-containing protein 13A isoform X1 [Gallus gallus]
100859164	ANKRD13B	2721	16.44	17.08	21.19	8.75	8.36	9.11	-1.02341	1.40728e-07	1.25468e-06	ankyrin repeat domain-containing protein 13B isoform X1 [Coturnix japonica];ankyrin repeat domain-containing protein 13B [Parus major]
422651	ANKRD17	5267	15.47	16.95	10	9.45	7.98	9.09	-1.08646	2.16747e-05	0.000116509	ankyrin repeat domain-containing protein 17 isoform X2 [Gallus gallus];ankyrin repeat domain-containing protein 17 isoform X1 [Gallus gallus];ankyrin repeat domain-containing protein 17 isoform X5 [Gallus gallus];ankyrin repeat domain-containing protein 17 isoform X4 [Gallus gallus]
423841	ANKRD2	1861	0.79	0.3	0.7	1.47	1.48	1.2	1.27046	0.0068756	0.019268	ankyrin repeat domain-containing protein 2 [Gallus gallus]
417764	ANKRD26	8865	1.25	1.31	0.67	0.39	0.37	0.63	-1.06985	0.000530229	0.00200097	ankyrin repeat domain-containing protein 26 isoform X4 [Gallus gallus];ankyrin repeat domain-containing protein 26 isoform X1 [Gallus gallus];ankyrin repeat domain-containing protein 26 isoform X7 [Gallus gallus];ankyrin repeat domain-containing protein 26 isoform X3 [Gallus gallus];ankyrin repeat domain-containing protein 26 isoform X2 [Gallus gallus];repeat domain-containing protein 26 [Gallus …
427208	ANKRD31	10381	0.95	0.93	0.68	0.36	0.32	0.48	-1.19082	9.31364e-06	5.4543e-05	XP_004937407.1 PREDICTED: beta-1,3-galactosyl-O-glycosyl-glycoprotein beta-1,6-N-acetylglucosaminyltransferase 4 [Gallus gallus] &gt;beta-1,3-galactosyl-O-glycosyl-glycoprotein beta-1,6-N-acetylglucosaminyltransferase 4 [Gallus gallus] &gt;XP_015133134.1 PREDICTED: beta-1,3-galactosyl-O-glycosyl-glycoprotein beta-1,6-N-acetylglucosaminyltransferase 4 [Gallus gallus];XP_015133132.1 PREDICTED: puta…
431626	ANKRD34B	11348	0.23	0.22	0.41	1.3	1.94	1.06	2.37066	3.08223e-10	4.66331e-09	ankyrin repeat domain-containing protein 34B [Gallus gallus]
107057371	ANKRD39	735	22.77	26.1	40.44	48.97	78.33	41.42	1.019	0.00349488	0.0106443	ankyrin repeat domain-containing protein 39 [Gallus gallus]
426469	ANKRD52	4112	6.13	9.6	1.44	0.87	0.72	1.25	-2.54478	5.01279e-07	3.98591e-06	Short=Serine/threonine-protein phosphatase 6 regulatory subunit ARS-C &gt;CAG31465.1 hypothetical protein RCJMB04_6l3 [Gallus gallus];Q5ZLC8.1 RecName: Full=Serine/threonine-protein phosphatase 6 regulatory ankyrin repeat subunit C; Short=PP6-ARS-C;phosphatase 6 regulatory ankyrin repeat subunit C [Gallus gallus] &gt
421813	ANKRD6	4468	1.8	2.03	0.92	0.56	0.2	0.68	-1.76814	5.90217e-05	0.000285466	ankyrin repeat domain-containing protein 6 isoform X2 [Gallus gallus];XP_015140182.1 PREDICTED: ankyrin repeat domain-containing protein 6 isoform X3 [Gallus gallus] &gt;XP_015140181.1 PREDICTED: ankyrin repeat domain-containing protein 6 isoform X3 [Gallus gallus] &gt;XP_015140184.1 PREDICTED: ankyrin repeat domain-containing protein 6 isoform X3 [Gallus gallus] &gt;ankyrin repeat domain-contain…
101752127	ANKRD61	1860	0.18	0.27	0.26	0	0	0.05	-3.77656	0.00983842	0.0263631	ankyrin repeat domain-containing protein 61 [Gallus gallus]
101750448	ANKRD66	1580	1.31	0.63	1.42	4.21	4.4	4.1	1.97425	5.22645e-08	5.1471e-07	ankyrin repeat domain-containing protein 66 isoform X1 [Gallus gallus];ankyrin repeat domain-containing protein 66 isoform X2 [Gallus gallus];ankyrin repeat domain-containing protein 66 isoform X3 [Gallus gallus]
417927	ANKS1B	4282	0.73	0.64	0.52	1.51	1.01	1.52	1.23303	6.11025e-06	3.72673e-05	ankyrin repeat and sterile alpha motif domain-containing protein 1B isoform X1 [Corvus cornix cornix];ankyrin repeat and sterile alpha motif domain-containing protein 1B isoform X3 [Gallus gallus];ankyrin repeat and sterile alpha motif domain-containing protein 1B isoform X6 [Gallus gallus];ankyrin repeat and sterile alpha motif domain-containing protein 1B isoform X2 [Gallus gallus];ankyrin repe…
420977	ANKS6	3555	10.29	10.17	7.95	4.09	3.72	5.04	-1.35836	4.06666e-10	6.00462e-09	ankyrin repeat and SAM domain-containing protein 6 isoform X2 [Gallus gallus];ankyrin repeat and SAM domain-containing protein 6 isoform X1 [Gallus gallus]
420738	ANLN	4653	44.05	45.36	22.31	13.52	11.19	16.73	-1.39974	8.52382e-08	8.01567e-07	actin-binding protein anillin isoform X1 [Gallus gallus];actin-binding protein anillin isoform X3 [Gallus gallus];actin-binding protein anillin isoform X2 [Gallus gallus]
423144	ANO1	5471	0.42	0.38	0.21	0.84	0.5	0.73	1.06664	0.00444896	0.0131372	anoctamin-1 isoform X2 [Gallus gallus];anoctamin-1 isoform X6 [Gallus gallus];anoctamin-1 isoform X1 [Gallus gallus];anoctamin-1 isoform X5 [Gallus gallus];anoctamin-1 isoform X4 [Gallus gallus];anoctamin-1 isoform X3 [Gallus gallus]
428100	ANO2	7765	0.23	0.32	0.15	0.08	0.03	0.08	-1.86005	0.000971265	0.00341991	anoctamin-2 [Gallus gallus]
422973	ANO5	4090	32.63	41.78	17.25	13.15	12.99	16.28	-1.14144	2.28236e-05	0.000122078	anoctamin-5 isoform X5 [Gallus gallus];[Gallus gallus];anoctamin-5 isoform X4 [Gallus gallus];anoctamin-5 isoform X3 [Gallus gallus];anoctamin-5 isoform X6 [Gallus gallus];anoctamin-5 isoform X1 [Gallus gallus];anoctamin-5 isoform X7 [Gallus gallus];anoctamin-5 isoform X2 [Gallus gallus]
417802	ANO6	5631	44.9	54.06	31.8	4.34	3.87	5.86	-3.33276	4.65861e-41	9.09234e-39	anoctamin-6 isoform X2 [Gallus gallus];anoctamin-6 isoform X1 [Gallus gallus];anoctamin-6 isoform X3 [Gallus gallus]
396395	ANOS1	2017	3.14	5.48	0.39	0	0	0.11	-6.29382	0.00032596	0.00129593	AAA51435.1 KAL [Gallus gallus];precursor [Gallus gallus] &gt
395667	ANPEP	3249	25.78	24.1	28.54	4.77	5.36	4.69	-2.40966	3.05138e-39	5.50504e-37	aminopeptidase N isoform X1 [Gallus gallus]
423775	ANTXRL	6093	15.24	16.8	9.16	6.52	6.01	6.35	-1.13562	2.11982e-06	1.44524e-05	anthrax toxin receptor-like [Gallus gallus]
420342	ANXA13	1172	0.47	0.29	0.61	2.09	2.72	3.71	2.6891	5.07017e-08	5.01158e-07	annexin A13 isoform X1 [Gallus gallus];A13 [Gallus gallus]
772393	ANXA4	1857	72.35	62.98	68.55	157.76	137.09	174.49	1.262	3.66447e-20	1.7719e-18	annexin A4 isoform X2 [Meleagris gallopavo]
423774	ANXA8L1	2062	0.68	0.48	0.6	0.15	0	0.24	-2.13885	0.00883483	0.0239882	XP_015143930.1 PREDICTED: annexin A8 [Gallus gallus];annexin A8 [Gallus gallus] &gt
420737	AOAH	5064	0.07	0.04	0.04	0.36	0.45	0.28	2.89453	7.16431e-07	5.49324e-06	acyloxyacyl hydrolase isoform X3 [Gallus gallus];acyloxyacyl hydrolase isoform X2 [Gallus gallus];acyloxyacyl hydrolase isoform X1 [Gallus gallus]
424071	AOX1	6020	10.84	16.84	7.41	2.49	2.15	2.86	-2.10878	1.18731e-16	4.09154e-15	aldehyde oxidase isoform X1 [Gallus gallus]
424072	AOX2	5762	0.76	0.8	0.66	0.23	0.17	0.26	-1.64589	6.5988e-07	5.10337e-06	ABA43313.1 aldehyde oxidase 2 [Gallus gallus];oxidase 2 [Gallus gallus] &gt
101749247	AP5S1	555	34.58	22.18	54.81	78.46	112.42	46.43	1.23436	0.0029361	0.00913685	AP-5 complex subunit sigma-1 [Gallus gallus]
417926	APAF1	5377	2.57	3.42	1.89	0.88	0.72	1.02	-1.53134	9.21155e-09	1.04858e-07	apoptotic protease-activating factor 1 isoform X3 [Gallus gallus];apoptotic protease-activating factor 1 isoform X4 [Gallus gallus];apoptotic protease-activating factor 1 isoform X1 [Gallus gallus]
429363	APC2	7677	1.25	1.08	0.88	0.1	0.19	0.14	-2.84383	2.31073e-17	8.43691e-16	adenomatous polyposis coli protein 2 isoform X1 [Gallus gallus]
426765	APCDD1	5961	0.02	0.02	0.01	0.57	0.2	0.42	4.57854	1.76127e-09	2.29586e-08	BAD74121.1 APCDD1 homologue [Gallus gallus] &gt;APCDD1 precursor [Gallus gallus] &gt; Short=cAPCDD1; Flags: Precursor &gt;Q5R2I8.1 RecName: Full=Protein APCDD1;BAE02562.1 primglo1 [Gallus gallus]; AltName: Full=Protein primglo1; AltName: Full=Adenomatosis polyposis coli down-regulated 1 protein homolog
769986	APH1AL	1658	19.24	17.5	21.58	48.84	51.87	44.83	1.37635	1.26381e-12	2.72145e-11	gamma-secretase subunit Aph-1b [Gallus gallus]
396536	APOA1	995	205.18	261.96	494.2	3501.26	4270.81	2890.71	3.53674	1.16348e-24	7.90469e-23	apolipoprotein A-I isoform X1 [Gallus gallus]; Short=ApoA-I;P08250.2 RecName: Full=Apolipoprotein A-I; Contains: RecName: Full=Proapolipoprotein A-I;A-I preproprotein [Gallus gallus] &gt; AltName: Full=Apolipoprotein A1;AAA48594.1 prepro-apolipoprotein-AI [Gallus gallus]; Short=ProapoA-I;AAA48593.1 apolipoprotein A-I [Gallus gallus] &gt; Short=Apo-AI; Flags: Precursor &gt
769889	APOLD1	2676	4.17	3.57	3.46	0.8	0.71	0.65	-2.32955	1.26109e-18	5.3296e-17	apolipoprotein L domain-containing protein 1 [Gallus gallus]
418599	APOO	1086	23.52	22.58	24.84	46	46.38	45.06	1.01777	8.61003e-10	1.20188e-08	MICOS complex subunit MIC26 isoform X3 [Gallus gallus];MICOS complex subunit MIC26 isoform X1 [Gallus gallus];MICOS complex subunit MIC26 isoform X2 [Gallus gallus]
423483	APOPT1	1521	7.2	6.63	6.68	13.59	11.69	12.19	1.12701	3.3518e-09	4.15712e-08	apoptogenic protein 1, mitochondrial [Gallus gallus]
374198	APP	3089	122.75	151.23	111.79	50.16	37.03	61.45	-1.32942	1.57512e-11	2.89522e-10	amyloid beta A4 protein isoform X1 [Gallus gallus];beta A4 protein precursor [Gallus gallus] &gt;AAG00594.1 beta-amyloid precursor protein 751 isoform [Gallus gallus]
418075	APPL2	3407	74.83	75.76	62.82	26.63	21.03	31.63	-1.39104	1.85702e-17	6.83848e-16	DCC-interacting protein 13-beta [Gallus gallus]
395173	APTX	1373	4.57	3.91	4.8	15.58	17.7	16.89	1.90496	5.60982e-21	2.8744e-19	aprataxin isoform X1 [Gallus gallus];aprataxin isoform X2 [Gallus gallus]
428752	AREG	1656	0.06	0	0	0.41	0.26	0.45	4.26052	0.00187098	0.00614002	precursor [Gallus gallus] &gt;AAU21467.1 amphiregulin precursor [Gallus gallus];amphiregulin isoform X1 [Gallus gallus]
418224	ARFGAP3	1895	47.14	49.89	44.22	33.89	29.15	34.74	-1.02377	7.04423e-09	8.20133e-08	ADP-ribosylation factor GTPase-activating protein 3 isoform X2 [Gallus gallus];ADP-ribosylation factor GTPase-activating protein 3 isoform X1 [Gallus gallus]
420170	ARFGEF1	6994	7.63	9.12	4.88	3.39	2.49	4.26	-1.05651	4.04128e-05	0.000203715	brefeldin A-inhibited guanine nucleotide-exchange protein 1 [Gallus gallus]
423272	ARG2	1209	2.3	1.21	1.76	7.41	5.87	5.59	1.90415	1.01444e-08	1.14567e-07	mitochondrial [Gallus gallus]
423289	ARHGAP11B	4541	9.92	10.92	6.55	1.97	2.61	3.3	-1.81389	1.71182e-15	5.14719e-14	rho GTPase-activating protein 11A isoform X1 [Gallus gallus]
421706	ARHGAP18	3097	3.99	3.7	3.19	12.1	11.59	12.38	1.48057	6.45647e-16	2.05354e-14	rho GTPase-activating protein 18 isoform X2 [Gallus gallus];rho GTPase-activating protein 18 isoform X1 [Gallus gallus]
418962	ARHGAP20	3845	0.01	0.05	0.01	0.3	0.21	0.19	3.35952	0.000223454	0.000925413	rho GTPase-activating protein 20 [Gallus gallus]
101750894	ARHGAP23	5496	22.48	22.1	21.74	10.67	9.22	12.35	-1.00426	1.31038e-12	2.81045e-11	rho GTPase-activating protein 23 isoform X1 [Coturnix japonica];rho GTPase-activating protein 23 isoform X3 [Coturnix japonica];LOW QUALITY PROTEIN: rho GTPase-activating protein 23, partial [Gallus gallus]
419516	ARHGAP25	3515	0.04	0.03	0.06	5.92	5.53	5.7	7.14197	1.34514e-45	3.07222e-43	GTPase-activating protein 25 [Gallus gallus] &gt;CAG32240.1 hypothetical protein RCJMB04_20k8 [Gallus gallus]
396113	ARHGAP26	2617	4.17	3.99	4.33	12.6	11.19	10.8	1.02523	3.8399e-10	5.70116e-09	AltName: Full=GTPase regulator associated with focal adhesion kinase;rho GTPase-activating protein 26 isoform X2 [Gallus gallus];rho GTPase-activating protein 26 isoform X4 [Lepidothrix coronata]; AltName: Full=Rho-type GTPase-activating protein 26;Full=Rho GTPase-activating protein 26;rho GTPase-activating protein 26 isoform X1 [Gallus gallus]
770740	ARHGAP27	3292	0.08	0.07	0.04	0.25	0.18	0.28	2.04692	0.00817111	0.0224257	rho GTPase-activating protein 27 [Gallus gallus]
421053	ARHGAP28	6140	18.08	18.32	8.54	51.35	44.76	58.47	1.87701	4.01955e-13	9.25919e-12	rho GTPase-activating protein 28 isoform X1 [Gallus gallus];rho GTPase-activating protein 28 [Cuculus canorus]
419168	ARHGAP40	4860	1.63	1.57	0.93	0.17	0.26	0.33	-2.32228	2.89351e-10	4.38706e-09	GTPase-activating protein 40 [Gallus gallus];rho GTPase-activating protein 40 isoform X1 [Gallus gallus];rho GTPase-activating protein 40 isoform X3 [Gallus gallus];rho GTPase-activating protein 40 isoform X2 [Gallus gallus]
418990	ARHGAP42	2140	13.18	12.63	13.27	15.94	13.25	17.17	-1.04548	0.00138891	0.00472408	rho GTPase-activating protein 42 [Gallus gallus]
428883	ARHGAP5	8508	8.24	10.35	3.5	2.98	2.72	3.92	-1.15104	0.000513312	0.00194567	rho GTPase-activating protein 5 [Gallus gallus]
418239	ARHGAP8	2264	0.43	0.66	0.64	2.24	2.26	3.05	2.17542	1.63864e-10	2.58866e-09	GTPase-activating protein 8 [Gallus gallus]
417941	ARHGDIB	1328	174.83	142.18	198.1	408.02	401.74	375.65	1.26174	9.7664e-11	1.6067e-09	GDP-dissociation inhibitor 2, partial [Cathartes aura]
100858938	ARHGDIG	1091	43.41	38.43	79.55	193.28	216.81	138.97	1.82563	3.36556e-08	3.42766e-07	rho GDP-dissociation inhibitor 3 isoform X1 [Gallus gallus];rho GDP-dissociation inhibitor 3 isoform X2 [Gallus gallus]
424241	ARHGEF1	3146	0.13	0.18	0.26	0.08	0.05	0.07	-1.87366	0.0118557	0.0310897	uncharacterized protein ARHGEF1 isoform X2 [Gallus gallus];uncharacterized protein ARHGEF1 isoform X1 [Gallus gallus] &gt;XP_015145513.1 PREDICTED: uncharacterized protein ARHGEF1 isoform X1 [Gallus gallus];XP_015145512.1 PREDICTED: uncharacterized protein ARHGEF1 isoform X1 [Gallus gallus] &gt;XP_015145511.1 PREDICTED: uncharacterized protein ARHGEF1 isoform X1 [Gallus gallus] &gt
419752	ARHGEF12	13401	16.71	19.68	9.37	5.51	4.59	7.08	-1.01522	9.35477e-08	8.73206e-07	rho guanine nucleotide exchange factor 12 isoform X1 [Gallus gallus];rho guanine nucleotide exchange factor 12 isoform X2 [Gallus gallus]
419386	ARHGEF16	3072	0.39	0.48	0.65	0.96	1.14	0.93	1.01102	0.00778286	0.0214631	rho guanine nucleotide exchange factor 16 isoform X1 [Gallus gallus];rho guanine nucleotide exchange factor 16 isoform X2 [Gallus gallus]
427201	ARHGEF28	7236	0.51	0.7	0.41	0.04	0.02	0.06	-3.7615	3.91066e-13	9.0472e-12	rho guanine nucleotide exchange factor 28 isoform X3 [Gallus gallus];rho guanine nucleotide exchange factor 28 isoform X2 [Gallus gallus];rho guanine nucleotide exchange factor 28 isoform X4 [Gallus gallus];rho guanine nucleotide exchange factor 28 isoform X1 [Gallus gallus]
416149	ARHGEF37	3181	0.75	0.68	1.02	3.84	4.63	3.28	2.09669	4.64231e-13	1.05915e-11	rho guanine nucleotide exchange factor 37 isoform X1 [Gallus gallus] &gt;XP_015149193.1 PREDICTED: rho guanine nucleotide exchange factor 37 isoform X1 [Gallus gallus];XP_015149192.1 PREDICTED: rho guanine nucleotide exchange factor 37 isoform X1 [Gallus gallus] &gt
424761	ARHGEF4	5046	11.6	11.57	10.31	3.92	3.87	4.76	-1.4864	3.10422e-18	1.25272e-16	rho guanine nucleotide exchange factor 4 isoform X1 [Aptenodytes forsteri];guanine nucleotide exchange factor 4, partial [Tyto alba];LOW QUALITY PROTEIN: rho guanine nucleotide exchange factor 4 [Gallus gallus]
418761	ARHGEF7	5224	4.96	5.84	3.2	2	1.59	2.49	-1.22847	5.35915e-06	3.31477e-05	rho guanine nucleotide exchange factor 7 isoform X2 [Gallus gallus];rho guanine nucleotide exchange factor 7 isoform X1 [Gallus gallus];rho guanine nucleotide exchange factor 7 isoform X5 [Pygoscelis adeliae]
419542	ARID1A	5827	11.69	14.17	8.75	5.88	5.07	6.78	-1.0257	1.55899e-06	1.09594e-05	AT-rich interactive domain-containing protein 1A isoform X3 [Gallus gallus];AT-rich interactive domain-containing protein 1A isoform X2 [Gallus gallus];AT-rich interactive domain-containing protein 1A isoform X1 [Gallus gallus]
421650	ARID1B	8446	5.36	5.85	2.43	1.93	1.57	2.19	-1.16934	5.85303e-05	0.00028327	AT-rich interactive domain-containing protein 1B isoform X7 [Gallus gallus];AT-rich interactive domain-containing protein 1B isoform X5 [Gallus gallus];AT-rich interactive domain-containing protein 1B isoform X4 [Gallus gallus];AT-rich interactive domain-containing protein 1B isoform X2 [Gallus gallus];AT-rich interactive domain-containing protein 1B isoform X3 [Gallus gallus];AT-rich interactive…
100859297	ARID3B	5239	8.82	9.13	7.46	3.77	3.88	4.62	-1.00852	3.45996e-10	5.17413e-09	interactive domain-containing protein 3B [Gallus gallus] &gt;XP_015134229.1 PREDICTED: AT-rich interactive domain-containing protein 3B isoform X1 [Gallus gallus]
423541	ARID4A	6842	6.19	6.55	3.66	2.11	2.03	2.52	-1.05517	2.1422e-07	1.83743e-06	CAG32367.1 hypothetical protein RCJMB04_23o7 [Gallus gallus];AT-rich interactive domain-containing protein 4A isoform X2 [Gallus gallus];interactive domain-containing protein 4A [Gallus gallus] &gt;AT-rich interactive domain-containing protein 4A isoform X3 [Gallus gallus];AT-rich interactive domain-containing protein 4A isoform X1 [Gallus gallus]
418869	ARL11	8040	1.26	1.19	1.1	3.08	2.99	2.7	1.33714	9.03753e-13	1.98189e-11	ADP-ribosylation factor-like protein 11 [Gallus gallus]
420589	ARL4A	2667	14.28	15.09	10.68	4.9	3.31	4.26	-1.65536	1.54425e-15	4.66295e-14	ADP-ribosylation factor-like protein 4A [Gallus gallus] &gt;XP_015137369.1 PREDICTED: ADP-ribosylation factor-like protein 4A [Gallus gallus] &gt;XP_015709135.1 PREDICTED: ADP-ribosylation factor-like protein 4A [Coturnix japonica] &gt;XP_015709136.1 PREDICTED: ADP-ribosylation factor-like protein 4A [Coturnix japonica];XP_010710838.1 PREDICTED: ADP-ribosylation factor-like protein 4A [Meleagris …
424026	ARL4C	2369	69.81	53.68	81.36	210.67	230.21	189.51	1.6222	3.56091e-14	9.17758e-13	XP_014748623.1 PREDICTED: ADP-ribosylation factor-like protein 4C [Sturnus vulgaris];ADP-ribosylation factor-like protein 4C isoform X1 [Ficedula albicollis] &gt
420513	ARL5B	2454	26.32	25.73	16.88	10.14	8.61	13.33	-1.04137	2.42169e-06	1.63084e-05	XP_015708947.1 PREDICTED: ADP-ribosylation factor-like protein 5B [Coturnix japonica];factor-like protein 5B [Gallus gallus] &gt
420482	ARMC4	3537	11.02	9.57	7.63	0	0.07	0.05	-7.86652	1.07682e-49	2.92637e-47	armadillo repeat-containing protein 4 isoform X1 [Gallus gallus] &gt;XP_015137552.1 PREDICTED: armadillo repeat-containing protein 4 isoform X1 [Gallus gallus]
415481	ARNT2	5416	14.16	16.07	9.08	7.22	5.65	8.08	-1.11156	1.63398e-05	9.04122e-05	XP_015147527.1 PREDICTED: aryl hydrocarbon receptor nuclear translocator 2 isoform X2 [Gallus gallus] &gt;aryl hydrocarbon receptor nuclear translocator 2 isoform X2 [Gallus gallus] &gt;XP_015147529.1 PREDICTED: aryl hydrocarbon receptor nuclear translocator 2 isoform X2 [Gallus gallus];aryl hydrocarbon receptor nuclear translocator 2 isoform X4 [Gallus gallus];aryl hydrocarbon receptor nuclear t…
416051	ARPC4	771	334.43	259.27	433.92	672.68	782.79	543.51	1.0546	7.10829e-05	0.000336289	actin-related protein 2/3 complex subunit 4 [Coturnix japonica]
101752218	ARPC5L	1043	14.73	13.75	13.53	29.04	27.15	29.29	1.05203	1.08765e-10	1.77303e-09	actin-related protein 2/3 complex subunit 5-like protein [Sturnus vulgaris];actin-related protein 2/3 complex subunit 5-like protein [Gallus gallus]
769109	ARR3	3097	13.89	12.18	11.7	6.82	5.38	9.04	-1.09432	7.46268e-07	5.69152e-06	protein Rab-6A [Larimichthys crocea];XP_010570675.1 PREDICTED: ras-related protein Rab-41 isoform X1 [Haliaeetus leucocephalus] &gt;PCTP-like protein isoform X1 [Gallus gallus];XP_011578696.1 PREDICTED: ras-related protein Rab-41 isoform X2 [Aquila chrysaetos canadensis] &gt;ras-related protein Rab-41 isoform X2 [Falco peregrinus] &gt;[Gallus gallus] &gt;XP_015133838.1 PREDICTED: ras-related prot…
415509	ARRDC4	4196	10.01	10.34	6.28	1.84	1.55	2.19	-2.21054	1.55186e-21	8.30846e-20	arrestin domain-containing protein 4 [Gallus gallus]
771433	ARSG	2688	2.04	2.69	1.92	0.77	0.74	0.98	-1.35637	7.64837e-06	4.56246e-05	arylsulfatase G [Meleagris gallopavo]
378798	ARSH	1907	1.15	1.14	0.47	0.03	0.27	0.4	-1.90313	0.0111058	0.0293561	XP_015133159.1 PREDICTED: arylsulfatase H isoform X1 [Gallus gallus];arylsulfatase H isoform X1 [Gallus gallus] &gt;XP_015133158.1 PREDICTED: arylsulfatase H isoform X1 [Gallus gallus] &gt
423870	AS3MT	1276	36.04	31.96	53.05	87.83	97.86	73.55	1.15765	1.37084e-05	7.7185e-05	arsenite methyltransferase [Gallus gallus]
768599	ASAP2	3674	1.44	2.26	0.4	0.11	0	0.29	-3.36607	0.0152814	0.0388164	arf-GAP with SH3 domain, ANK repeat and PH domain-containing protein 2 isoform X6 [Gallus gallus];arf-GAP with SH3 domain, ANK repeat and PH domain-containing protein 2 isoform X1 [Gallus gallus];arf-GAP with SH3 domain, ANK repeat and PH domain-containing protein 2 isoform X4 [Gallus gallus];arf-GAP with SH3 domain, ANK repeat and PH domain-containing protein 2 isoform X3 [Gallus gallus];arf-GAP…
429809	ASAP3	4426	18.06	17.51	24.55	8.54	9.07	9.31	-1.12499	1.34772e-07	1.2071e-06	arf-GAP with SH3 domain, ANK repeat and PH domain-containing protein 3 [Coturnix japonica]
107049519	ASB16	1300	0.82	0.72	0.86	2.68	2.8	1.62	1.63594	0.000238083	0.000978259	LOW QUALITY PROTEIN: ankyrin repeat and SOCS box protein 16 [Gallus gallus]
423428	ASB2	6238	0.14	0.25	0.18	0	0	0.01	-5.33346	1.21363e-05	6.90575e-05	ankyrin repeat and SOCS box protein 2 [Gallus gallus] &gt;XP_015143247.1 PREDICTED: ankyrin repeat and SOCS box protein 2 [Gallus gallus];XP_015143246.1 PREDICTED: ankyrin repeat and SOCS box protein 2 [Gallus gallus] &gt
418625	ASB9	2464	2.84	3.63	1.99	0.88	1.03	1.86	-1.02513	0.00728078	0.0202449	XP_015128709.1 PREDICTED: ankyrin repeat and SOCS box protein 9 isoform X1 [Gallus gallus];ankyrin repeat and SOCS box protein 9 [Coturnix japonica];ankyrin repeat and SOCS box protein 9 isoform X1 [Gallus gallus] &gt
420574	ASNS	2757	140.81	176.33	156.84	63.79	61.6	70.73	-1.26278	1.02802e-15	3.16651e-14	XP_015136883.1 PREDICTED: asparagine synthetase [glutamine-hydrolyzing] isoform X1 [Gallus gallus];XP_015136882.1 PREDICTED: asparagine synthetase [glutamine-hydrolyzing] isoform X1 [Gallus gallus] &gt;asparagine synthetase [glutamine-hydrolyzing] isoform X1 [Gallus gallus] &gt
421142	ASPH	2821	98.99	119.94	84.56	31.96	31.85	36.43	-1.61809	1.53902e-21	8.26032e-20	XP_018766074.1 PREDICTED: aspartyl/asparaginyl beta-hydroxylase isoform X12 [Serinus canaria];aspartyl/asparaginyl beta-hydroxylase isoform X3 [Gallus gallus];aspartyl/asparaginyl beta-hydroxylase isoform X1 [Gallus gallus] &gt;aspartyl/asparaginyl beta-hydroxylase isoform X11 [Meleagris gallopavo];aspartyl/asparaginyl beta-hydroxylase isoform X2 [Anser cygnoides domesticus] &gt;aspartyl/asparagi…
425447	ASPHD1	2425	1.42	0.88	1.2	0.43	0.39	0.38	-1.50909	0.000233856	0.000962939	aspartate beta-hydroxylase domain-containing protein 2 [Gallus gallus]
421993	ASXL2	11109	6.77	8.41	3.91	2.78	2.64	3.05	-1.05211	1.55852e-05	8.65937e-05	putative Polycomb group protein ASXL2 isoform X3 [Gallus gallus];putative Polycomb group protein ASXL2 isoform X1 [Gallus gallus]
419412	ATAD3B	2126	13.57	13.58	17.6	59.89	61.19	58.41	2.04978	4.26944e-25	3.03512e-23	ATPase family AAA domain-containing protein 3A [Gallus gallus]
426873	ATF1	1780	32.63	35.14	12.33	7.76	4.51	10.72	-1.77831	2.54729e-06	1.70793e-05	cyclic AMP-dependent transcription factor ATF-1 isoform X3 [Gallus gallus];cyclic AMP-dependent transcription factor ATF-1 isoform X1 [Gallus gallus];cyclic AMP-dependent transcription factor ATF-1 isoform X4 [Gallus gallus];cyclic AMP-dependent transcription factor ATF-1 isoform X2 [Gallus gallus]
421369	ATF3	2558	23.61	32.63	17.65	6.11	4.21	7.47	-2.081	2.57654e-14	6.81228e-13	XP_015712836.1 PREDICTED: cyclic AMP-dependent transcription factor ATF-3 [Coturnix japonica] &gt;XP_015712837.1 PREDICTED: cyclic AMP-dependent transcription factor ATF-3 [Coturnix japonica] &gt;XP_010705019.1 PREDICTED: cyclic AMP-dependent transcription factor ATF-3 [Meleagris gallopavo] &gt;XP_015139364.1 PREDICTED: cyclic AMP-dependent transcription factor ATF-3 [Gallus gallus] &gt;XP_015139…
417966	ATF7IP	7940	5.56	6.03	3.18	2.29	2.04	2.58	-1.15139	2.98216e-06	1.96212e-05	activating transcription factor 7-interacting protein 1 isoform X2 [Gallus gallus];XP_015140437.1 PREDICTED: activating transcription factor 7-interacting protein 1 isoform X1 [Gallus gallus] &gt;activating transcription factor 7-interacting protein 1 isoform X3 [Gallus gallus];activating transcription factor 7-interacting protein 1 isoform X5 [Gallus gallus];XP_015140444.1 PREDICTED: activating …
427390	ATG12	1375	13.86	12.5	16.25	37.46	42.57	40.63	1.33458	1.51956e-12	3.23003e-11	ubiquitin-like protein ATG12 isoform X1 [Gallus gallus];ubiquitin-like protein ATG12 isoform X2 [Gallus gallus]
423192	ATG13	4237	73.62	85.01	65.3	23.6	19.33	25.52	-1.7631	1.13612e-25	8.52388e-24	autophagy-related protein 13 isoform X3 [Calidris pugnax];autophagy-related protein 13 isoform X7 [Gallus gallus];autophagy-related protein 13 isoform X9 [Gallus gallus];autophagy-related protein 13 isoform X2 [Anser cygnoides domesticus];autophagy-related protein 13 isoform X3 [Gallus gallus];autophagy-related protein 13 isoform X5 [Calidris pugnax];XP_010578422.1 PREDICTED: autophagy-related pr…
423441	ATG2A	12037	3.74	4.45	2.45	1.15	1.3	1.71	-1.31393	1.32967e-07	1.19342e-06	autophagy-related protein 2 homolog B [Gallus gallus];autophagy-related protein 2 homolog B isoform X1 [Coturnix japonica]
418685	ATP10A	2815	35.91	41.84	36.52	6.57	4.96	7.23	-3.32478	1.43482e-38	2.4842e-36	probable phospholipid-transporting ATPase VA [Gallus gallus]
422768	ATP10D	5623	0.72	0.61	0.52	1.77	1.49	1.82	1.50046	1.38541e-10	2.22131e-09	probable phospholipid-transporting ATPase VD isoform X1 [Gallus gallus] &gt;probable phospholipid-transporting ATPase VD isoform X2 [Gallus gallus];XP_015140973.1 PREDICTED: probable phospholipid-transporting ATPase VD isoform X1 [Gallus gallus]
424964	ATP11B	4135	67.81	71.2	52.5	23.75	23.15	27.68	-1.45453	2.63481e-13	6.27126e-12	XP_019474663.1 PREDICTED: probable phospholipid-transporting ATPase IF isoform X4 [Meleagris gallopavo];probable phospholipid-transporting ATPase IF isoform X5 [Gallus gallus] &gt;probable phospholipid-transporting ATPase IF isoform X1 [Gallus gallus];XP_015147008.1 PREDICTED: probable phospholipid-transporting ATPase IF isoform X8 [Gallus gallus];probable phospholipid-transporting ATPase IF isof…
422254	ATP11C	6435	16.23	17.68	10.84	6.02	4.83	8.14	-1.22073	1.65378e-07	1.45037e-06	phospholipid-transporting ATPase IG isoform X1 [Gallus gallus];phospholipid-transporting ATPase IG isoform X6 [Gallus gallus];phospholipid-transporting ATPase IG isoform X4 [Gallus gallus];phospholipid-transporting ATPase IG isoform X8 [Gallus gallus];phospholipid-transporting ATPase IG isoform X5 [Gallus gallus];phospholipid-transporting ATPase IG isoform X2 [Gallus gallus];phospholipid-transpor…
424898	ATP13A3	6295	13.77	16.62	6.53	5.32	5.28	7.25	-1.20458	7.38122e-05	0.000347059	probable cation-transporting ATPase 13A3 isoform X2 [Gallus gallus];platelet glycoprotein V [Gallus gallus] &gt;XP_004943386.1 PREDICTED: platelet glycoprotein V [Gallus gallus];probable cation-transporting ATPase 13A3 isoform X4 [Gallus gallus];probable cation-transporting ATPase 13A3 isoform X1 [Gallus gallus];probable cation-transporting ATPase 13A3 isoform X1 [Aquila chrysaetos canadensis]
396529	ATP1B1	1965	1.14	1.3	1.06	3.69	2.73	4.98	1.74421	1.09379e-08	1.22945e-07	P08251.1 RecName: Full=Sodium/potassium-transporting ATPase subunit beta-1;ATPase subunit beta-1 [Gallus gallus] &gt; AltName: Full=Sodium/potassium-dependent ATPase subunit beta-1 &gt;AAA48608.1 sodium/potassium ATPase beta subunit [Gallus gallus]
374244	ATP2B1	4971	6.36	6.91	3.59	2.97	2.22	3.12	-1.0096	0.000129555	0.000568913	plasma membrane calcium-transporting ATPase 1 isoform X5 [Gallus gallus];plasma membrane calcium-transporting ATPase 1 isoform X2 [Gallus gallus];plasma membrane calcium-transporting ATPase 1 isoform X3 [Gallus gallus];plasma membrane calcium-transporting ATPase 1 isoform X4 [Gallus gallus];XP_015132268.1 PREDICTED: plasma membrane calcium-transporting ATPase 1 isoform X1 [Gallus gallus] &gt;memb…
415958	ATP2B2	9109	6.91	6.23	4.35	2.02	1.5	2.3	-1.74748	3.92829e-13	9.07819e-12	plasma membrane calcium-transporting ATPase 2 isoform X9 [Meleagris gallopavo];plasma membrane calcium-transporting ATPase 2 isoform X4 [Meleagris gallopavo];plasma membrane calcium-transporting ATPase 2 isoform X6 [Lepidothrix coronata];plasma membrane calcium-transporting ATPase 2 isoform X2 [Anas platyrhynchos]
419934	ATP2B4	8193	18.91	23.34	13.83	5.43	3.28	6.08	-1.81207	6.94742e-15	1.94973e-13	plasma membrane calcium-transporting ATPase 4 isoform X3 [Gallus gallus];plasma membrane calcium-transporting ATPase 4 isoform X1 [Gallus gallus] &gt;plasma membrane calcium-transporting ATPase 4 isoform X5 [Gallus gallus];plasma membrane calcium-transporting ATPase 4 isoform X2 [Gallus gallus];plasma membrane calcium-transporting ATPase 4 isoform X6 [Gallus gallus];XP_015154448.1 PREDICTED: plas…
426673	ATP5B	1722	323.59	301.92	431.43	677.62	764.21	665.21	1.0477	1.59596e-06	1.11973e-05	synthase subunit beta, mitochondrial precursor [Gallus gallus]
768660	ATP5E	354	475.21	408.31	639.43	1183.28	1113.16	919.82	1.40772	2.70499e-09	3.41153e-08	ATP synthase subunit epsilon, mitochondrial [Gallus gallus]
374159	ATP5F1AZ	1904	128.29	118.78	146.67	319.83	326.12	322.72	1.34879	2.08202e-15	6.18243e-14	ATP synthase, H+ transporting, mitochondrial F1 complex, alpha subunit 1, cardiac muscle [Gallus gallus gallus]
419992	ATP5G1	630	201.38	163.02	282.11	545.23	529.42	433.32	1.32475	2.51331e-07	2.13274e-06	ATP synthase F(0) complex subunit C1, mitochondrial [Gallus gallus] &gt;XP_418114.2 PREDICTED: ATP synthase F(0) complex subunit C1, mitochondrial [Gallus gallus]
100858216	ATP5G2	656	276.27	224.38	412.11	700.69	862.16	575.19	1.33761	4.54481e-06	2.85383e-05	ATP synthase F(0) complex subunit C2, mitochondrial [Gallus gallus]
424142	ATP5G3	775	338.82	292.57	475.44	739.19	781.67	689.54	1.08302	5.55132e-06	3.41984e-05	synthase F(0) complex subunit C3, mitochondrial isoform 1 [Gallus gallus];synthase F(0) complex subunit C3, mitochondrial isoform 2 [Gallus gallus]
422115	ATP5H	619	230.42	198.87	348.47	589.62	674.25	489.82	1.28403	3.48079e-06	2.25142e-05	ATP synthase subunit d, mitochondrial [Gallus gallus] &gt;XP_001232614.1 PREDICTED: ATP synthase subunit d, mitochondrial [Gallus gallus]
769146	ATP5I	377	326.09	269.35	515.71	1532.1	1738.83	1270.61	2.31529	1.00299e-15	3.09829e-14	XP_009094305.1 PREDICTED: ATP synthase subunit e, mitochondrial [Serinus canaria] &gt;XP_010724255.1 PREDICTED: ATP synthase subunit e, mitochondrial [Meleagris gallopavo] &gt;AAD00767.1 progesterone receptor binding protein [Gallus gallus] &gt;CAG32552.1 hypothetical protein RCJMB04_29d3 [Gallus gallus];synthase subunit e, mitochondrial [Gallus gallus] &gt
418477	ATP5J	540	283.78	222.2	402.24	633.74	654.76	530.04	1.13897	1.44694e-05	8.10024e-05	XP_015736301.1 PREDICTED: ATP synthase-coupling factor 6, mitochondrial [Coturnix japonica];XP_015736292.1 PREDICTED: ATP synthase-coupling factor 6, mitochondrial [Coturnix japonica] &gt;ATP synthase-coupling factor 6, mitochondrial [Gallus gallus] &gt;XP_003202922.1 PREDICTED: ATP synthase-coupling factor 6, mitochondrial [Meleagris gallopavo] &gt;XP_010720715.1 PREDICTED: ATP synthase-coupling…
416495	ATP5J2	428	380.52	311.19	552.22	795.15	713.97	687.63	1.0234	4.33791e-05	0.000217138	synthase subunit f, mitochondrial [Gallus gallus]
101749042	ATP5L	466	423.05	366.27	661.77	1283.62	1490.27	1041.93	1.57314	3.69697e-08	3.72805e-07	ATP synthase subunit g, mitochondrial [Gallus gallus]
107050327	ATP5SL	953	39.52	29.67	62.18	95.88	120.59	74.82	1.23142	0.000175703	0.000749345	ATP synthase subunit s-like protein [Gallus gallus]
39105241	ATP6	684	5313.14	5081.87	10458.6	13722.1	13290.8	12832.5	1.01931	0.000716675	0.00261094	ADB07017.1 ATP synthase F0 subunit 6 (mitochondrion) [Gallus gallus murghi] &gt;ADB06770.1 ATP synthase F0 subunit 6 (mitochondrion) [Gallus gallus] &gt;AIU94507.1 ATP synthase F0 subunit 6 (mitochondrion) [Gallus gallus] &gt;BAE16070.1 ATPase subunit 6 (mitochondrion) [Gallus gallus gallus] &gt;AHG53945.1 ATP synthase F0 subunit 6 (mitochondrion) [Gallus gallus] &gt;APD80723.1 ATP synthase F0 su…
420210	ATP6V0D2	1682	0.12	0.06	0.08	0.81	0.93	0.66	3.26333	9.57171e-06	5.58259e-05	Short=V-ATPase subunit d 2;CAG32783.1 hypothetical protein RCJMB04_37b12 [Gallus gallus];Q5ZHL0.1 RecName: Full=V-type proton ATPase subunit d 2;proton ATPase subunit d 2 [Gallus gallus] &gt; AltName: Full=Vacuolar proton pump subunit d 2 &gt
768854	ATP6V0E1	1379	92.35	78	112.4	196.22	170.41	182.78	1.0106	3.77327e-07	3.09547e-06	CAG32169.1 hypothetical protein RCJMB04_19f2 [Gallus gallus];proton ATPase subunit e 1 [Gallus gallus] &gt
418162	ATP6V1E1	1331	81.35	72.6	94.49	167.91	159.62	163.44	1.04184	5.32301e-09	6.35947e-08	proton ATPase subunit E 1 [Gallus gallus] &gt;CAG31744.1 hypothetical protein RCJMB04_10e23 [Gallus gallus]
417249	ATP6V1G1	1005	177.54	165.04	214.53	398.26	384.27	408.34	1.16251	6.52101e-11	1.09976e-09	proton ATPase subunit G 1 [Gallus gallus] &gt;XP_017684743.1 PREDICTED: V-type proton ATPase subunit G 1 [Lepidothrix coronata];XP_014807885.1 PREDICTED: V-type proton ATPase subunit G 1 [Calidris pugnax] &gt;XP_003211250.1 PREDICTED: V-type proton ATPase subunit G 1 [Meleagris gallopavo] &gt;XP_011578277.1 PREDICTED: V-type proton ATPase subunit G 1 [Aquila chrysaetos canadensis] &gt
424349	ATP6V1G3	644	5.97	3.37	5.01	1.49	0.82	0.21	-2.41732	0.000305868	0.00122353	V-type proton ATPase subunit G 3 [Gallus gallus]
416511	ATPAF2	1394	8.47	6.87	10.1	21.54	25.2	20.38	1.35165	2.32279e-09	2.97187e-08	ATP synthase mitochondrial F1 complex assembly factor 2 isoform X1 [Gallus gallus];ATP synthase mitochondrial F1 complex assembly factor 2 isoform X3 [Gallus gallus];ATP synthase mitochondrial F1 complex assembly factor 2 isoform X2 [Struthio camelus australis];ATP synthase mitochondrial F1 complex assembly factor 2 isoform X2 [Gallus gallus]
100857945	ATPIF1	630	201.32	176.53	295.51	558.05	663.49	428.9	1.40919	6.66293e-07	5.14371e-06	ATPase inhibitor, mitochondrial [Gallus gallus]
776812	ATRAID	932	84.15	74.85	122.51	193.98	251.14	155.57	1.17656	4.81464e-05	0.000238499	all-trans retinoic acid-induced differentiation factor isoform X2 [Gallus gallus];all-trans retinoic acid-induced differentiation factor isoform X1 [Gallus gallus]
422331	ATRX	5741	13.84	14.36	8.32	5.35	4.98	7.23	-1.12815	9.5914e-06	5.59103e-05	transcriptional regulator ATRX isoform X1 [Gallus gallus];transcriptional regulator ATRX isoform X2 [Gallus gallus] &gt;transcriptional regulator ATRX isoform X3 [Gallus gallus];XP_015134079.1 PREDICTED: transcriptional regulator ATRX isoform X2 [Gallus gallus]
395246	ATVR1	1979	76.66	75.72	62.72	53.43	46.78	53.96	-1.04594	7.67589e-08	7.28853e-07	Q90ZK6.1 RecName: Full=Activin receptor type-1;receptor type-1 precursor [Gallus gallus] &gt;XP_015145620.1 PREDICTED: activin receptor type-1 isoform X5 [Gallus gallus] &gt; AltName: Full=Activin receptor type I;activin receptor type-1 isoform X3 [Gallus gallus];activin receptor type-1 isoform X1 [Gallus gallus];XP_015145619.1 PREDICTED: activin receptor type-1 isoform X5 [Gallus gallus] &gt;CAC…
420843	ATXN1	13517	6.49	7.73	4.59	2.51	2.04	2.54	-1.32684	1.34385e-11	2.49362e-10	ataxin-1 [Gallus gallus] &gt;XP_015131448.1 PREDICTED: ataxin-1 [Gallus gallus] &gt;XP_015131449.1 PREDICTED: ataxin-1 [Gallus gallus] &gt;XP_015131447.1 PREDICTED: ataxin-1 [Gallus gallus] &gt;XP_015131452.1 PREDICTED: ataxin-1 [Gallus gallus] &gt;XP_015131453.1 PREDICTED: ataxin-1 [Gallus gallus];XP_015131451.1 PREDICTED: ataxin-1 [Gallus gallus] &gt
427847	ATXN7L1	4722	3.29	3.36	2.03	1.03	0.87	1.56	-1.41036	3.02514e-06	1.98589e-05	ataxin-7-like protein 1 isoform X2 [Coturnix japonica];ataxin-7-like protein 1 isoform X3 [Coturnix japonica];ataxin-7-like protein 1 isoform X5 [Gallus gallus];ataxin-7-like protein 1 isoform X3 [Gallus gallus];ataxin-7-like protein 1 isoform X1 [Coturnix japonica]
419415	AURKAIP1	910	39.76	32.76	61.74	119.13	117.31	94.68	1.26337	2.7097e-06	1.80218e-05	kinase A-interacting protein [Gallus gallus] &gt;XP_015152357.1 PREDICTED: aurora kinase A-interacting protein isoform X1 [Gallus gallus] &gt;XP_015152356.1 PREDICTED: aurora kinase A-interacting protein isoform X1 [Gallus gallus] &gt;XP_015152354.1 PREDICTED: aurora kinase A-interacting protein isoform X1 [Gallus gallus] &gt;CAG32110.1 hypothetical protein RCJMB04_17o16 [Gallus gallus];XP_015152…
395127	AVEN	1399	13	10.52	14.98	27.54	29.48	30.47	1.23858	3.96147e-09	4.84884e-08	CAG31491.1 hypothetical protein RCJMB04_7a20 [Gallus gallus] &gt;CAE47546.2 Aven-like protein [Gallus gallus];death regulator Aven [Gallus gallus] &gt
396101	AVP	611	8.27	5.84	9.99	118.89	146.46	104.44	4.05993	6.89983e-47	1.72247e-44	Short=VT; Contains: RecName: Full=Neurophysin VT;P24787.1 RecName: Full=Vasotocin-neurophysin VT;VT precursor [Gallus gallus] &gt; Flags: Precursor &gt;CAA38923.1 prepropeptide for arginine vasotocin and copeptin [Gallus gallus] &gt; Contains: RecName: Full=Vasotocin;prf||1906294A prepro-vasotocin [Gallus gallus]
101747531	AVPI1	611	171.52	155.18	220.39	413.32	546.32	322.31	1.35622	8.13704e-07	6.14687e-06	arginine vasopressin-induced protein 1 [Gallus gallus]
395152	AXIN2	2789	2.29	2.23	0.89	0.27	0.19	0.77	-2.08771	0.000116523	0.000518579	AAQ84522.1 axin-related protein [Gallus gallus];[Gallus gallus] &gt
428228	AZIN2	1990	17.2	16.64	20.22	8.63	9.72	7.89	-1.03592	2.11088e-06	1.44005e-05	antizyme inhibitor 2 isoform X1 [Gallus gallus];inhibitor 2 [Gallus gallus];adenylate kinase 2, mitochondrial isoform X1 [Chrysemys picta bellii]
421286	B3GNT2	2535	28.2	22.88	17.22	11.18	8.8	11.96	-1.12702	9.30289e-08	8.69155e-07	XP_015133541.1 PREDICTED: N-acetyllactosaminide beta-1,3-N-acetylglucosaminyltransferase 2 isoform X1 [Gallus gallus] &gt;beta-1,3-N-acetylglucosaminyltransferase 2 [Gallus gallus] &gt;XP_015133542.1 PREDICTED: N-acetyllactosaminide beta-1,3-N-acetylglucosaminyltransferase 2 isoform X1 [Gallus gallus] &gt;CAG31886.1 hypothetical protein RCJMB04_13b11 [Gallus gallus];XP_015133543.1 PREDICTED: N-ac…
100858043	B3GNT4	2459	0.98	0.62	0.88	1.68	1.53	1.62	1.06798	0.00100385	0.00352092	N-acetyllactosaminide beta-1,3-N-acetylglucosaminyltransferase 4 isoform X1 [Gallus gallus];N-acetyllactosaminide beta-1,3-N-acetylglucosaminyltransferase 4 isoform X2 [Gallus gallus]
417333	B3GNTL1	1492	1.02	0.52	1.07	3.74	2.11	1.67	1.45036	0.00244026	0.00774771	XP_015150741.1 PREDICTED: UDP-GlcNAc:betaGal beta-1,3-N-acetylglucosaminyltransferase-like protein 1 isoform X1 [Gallus gallus];UDP-GlcNAc:betaGal beta-1,3-N-acetylglucosaminyltransferase-like protein 1 isoform X1 [Gallus gallus] &gt;UDP-GlcNAc:betaGal beta-1,3-N-acetylglucosaminyltransferase-like protein 1 isoform X2 [Gallus gallus]
107054826	B4GALT5	4000	31.26	32.8	17.9	11.25	8.49	13.12	-1.29791	1.27985e-07	1.15305e-06	LOW QUALITY PROTEIN: beta-1,4-galactosyltransferase 5 [Sturnus vulgaris]
421092	B4GALT6	4807	4.21	4.57	2.65	13.37	10.85	14.6	1.8109	1.09187e-16	3.77478e-15	beta-1,4-galactosyltransferase 6 [Coturnix japonica]
769879	BAAT	1590	0.77	0.83	0.91	2.54	3.22	2.21	1.73029	4.98485e-06	3.10562e-05	XP_004941334.1 PREDICTED: acyl-coenzyme A amino acid N-acyltransferase 2 [Gallus gallus];acyl-coenzyme A amino acid N-acyltransferase 2 [Gallus gallus] &gt
776677	BABAM1	1152	74.9	64.87	124.92	208.46	257.22	181.17	1.34983	7.67972e-06	4.57989e-05	BRISC and BRCA1-A complex member 1 isoform X2 [Gallus gallus];BRISC and BRCA1-A complex member 1 isoform X1 [Gallus gallus]
422077	BAIAP2	3302	2.17	2.32	2.15	6.23	5.5	6.19	1.48806	6.00312e-16	1.91787e-14	XP_015735479.1 PREDICTED: brain-specific angiogenesis inhibitor 1-associated protein 2 isoform X7 [Coturnix japonica];XP_015735481.1 PREDICTED: brain-specific angiogenesis inhibitor 1-associated protein 2 isoform X8 [Coturnix japonica];brain-specific angiogenesis inhibitor 1-associated protein 2 isoform X4 [Aquila chrysaetos canadensis];brain-specific angiogenesis inhibitor 1-associated protein 2…
428413	BAMBI	1070	15.04	14.58	14.1	119.04	89.57	130.15	3.14905	1.09033e-89	1.11468e-86	ADM25850.1 BMP and activin membrane-bound inhibitor-like protein precursor [Gallus gallus];and activin membrane-bound inhibitor homolog precursor [Gallus gallus] &gt
374017	BARX1	1151	0.48	0.5	0.7	2.67	3.62	1.9	2.35791	3.52401e-06	2.27608e-05	BAB18919.1 Bar class homeoprotein Barx1b [Gallus gallus]; AltName: Full=Bar class homeoprotein Barx1b &gt;Q9DED6.1 RecName: Full=Homeobox protein BarH-like 1b;protein BarH-like 1 [Gallus gallus] &gt
373905	BASP1	1541	313.62	312.28	284.1	471.28	394.7	569.48	1.02705	1.86676e-14	5.00967e-13	protein N334_02351, partial [Pelecanus crispus]
428884	BAZ1A	15270	7.11	7.29	4.33	2.55	2.35	3.21	-1.1664	8.26189e-08	7.79669e-07	bromodomain adjacent to zinc finger domain protein 1A isoform X1 [Gallus gallus];bromodomain adjacent to zinc finger domain protein 1A isoform X2 [Gallus gallus]
395400	BAZ2B	3735	5.65	6.56	3.45	3.6	2.87	3.94	-1.29036	0.000121145	0.000536481	bromodomain adjacent to zinc finger domain protein 2B isoform X3 [Gallus gallus];XP_015145623.1 PREDICTED: bromodomain adjacent to zinc finger domain protein 2B isoform X1 [Gallus gallus];bromodomain adjacent to zinc finger domain protein 2B isoform X7 [Gallus gallus];bromodomain adjacent to zinc finger domain protein 2B isoform X1 [Gallus gallus] &gt;bromodomain adjacent to zinc finger domain pr…
426932	BBOX1	3152	21.25	20.14	13.92	8.39	7.08	8.47	-1.15746	1.15276e-09	1.5684e-08	XP_015141719.1 PREDICTED: gamma-butyrobetaine dioxygenase isoform X1 [Gallus gallus];gamma-butyrobetaine dioxygenase isoform X1 [Gallus gallus] &gt;gamma-butyrobetaine dioxygenase isoform X2 [Gallus gallus]
112530911	BBS1	1980	2.85	2.74	5.08	12.04	13.91	8.82	1.80054	3.18307e-07	2.64361e-06	XP_015129382.1 PREDICTED: ubiquitin-like protein fubi and ribosomal protein S30 [Gallus gallus] &gt;protein [Aeromonas piscicola] &gt;OCA63072.1 hypothetical protein A9R10_07605 [Aeromonas piscicola];Bardet-Biedl syndrome 1 protein isoform X2 [Rousettus aegyptiacus]
420745	BBS9	6683	3.09	3.43	1.57	1.04	0.89	0.81	-1.52348	4.21399e-07	3.41654e-06	protein PTHB1 isoform X2 [Gallus gallus];protein PTHB1 isoform X3 [Gallus gallus];protein PTHB1 isoform X1 [Gallus gallus] &gt;XP_015137159.1 PREDICTED: protein PTHB1 isoform X1 [Gallus gallus]
418407	BBX	9409	4.92	6.11	2.95	1.4	1.12	2.13	-1.49024	2.3828e-07	2.0276e-06	HMG box transcription factor BBX isoform X1 [Meleagris gallopavo];HMG box transcription factor BBX isoform X6 [Meleagris gallopavo];HMG box transcription factor BBX isoform X4 [Meleagris gallopavo];HMG box transcription factor BBX isoform X7 [Gallus gallus];HMG box transcription factor BBX isoform X3 [Meleagris gallopavo]
419884	BCAS2	892	25.73	16.48	50.75	82.35	89.84	60.74	1.39638	0.000349762	0.00138098	factor SPF27 [Gallus gallus]
418193	BCAT1	8463	22.78	28.01	17.23	8.77	8.01	9.99	-1.30145	2.94847e-11	5.20565e-10	branched-chain-amino-acid aminotransferase, cytosolic [Gallus gallus]
421199	BCL11A	5421	0.44	0.58	0.54	0.14	0.24	0.22	-1.3702	0.000484931	0.0018515	B-cell lymphoma/leukemia 11A isoform X3 [Gallus gallus];XP_015138788.1 PREDICTED: B-cell lymphoma/leukemia 11A isoform X1 [Gallus gallus];CAH65075.1 hypothetical protein RCJMB04_3a6 [Gallus gallus];B-cell lymphoma/leukemia 11A isoform X1 [Gallus gallus] &gt;lymphoma/leukemia 11A [Gallus gallus] &gt
396282	BCL2	2852	2.22	2.22	0.85	0.62	0.74	0.95	-1.12813	0.00644387	0.0181972	BAA01978.1 Bcl-2 protein [Gallus gallus];regulator Bcl-2 [Gallus gallus] &gt;Q00709.1 RecName: Full=Apoptosis regulator Bcl-2 &gt
772088	BCL2L15	757	4.97	2.38	3.8	0.57	1.17	1.67	-1.60787	0.00409162	0.012214	bcl-2-like protein 15 [Gallus gallus]
416856	BCL7A	2060	6.37	8.49	3.53	3.5	5	4.63	-1.35364	1.53878e-05	8.56081e-05	B-cell CLL/lymphoma 7 protein family member A isoform X2 [Gallus gallus];B-cell CLL/lymphoma 7 protein family member A [Camelus ferus];B-cell CLL/lymphoma 7 protein family member A isoform X1 [Gallus gallus]
100857890	BCL7B	1764	25.85	21.95	34.23	56.22	61.71	50.79	1.07956	5.25834e-06	3.25711e-05	B-cell CLL/lymphoma 7 protein family member B isoform X2 [Meleagris gallopavo];B-cell CLL/lymphoma 7 protein family member B isoform X1 [Gallus gallus];B-cell CLL/lymphoma 7 protein family member B isoform X2 [Gallus gallus]
418574	BCOR	6351	6.96	8.34	4.43	2.27	1.83	2.79	-1.4882	5.28929e-09	6.32271e-08	BCL-6 corepressor isoform X1 [Gallus gallus];BCL-6 corepressor isoform X3 [Gallus gallus];BCL-6 corepressor isoform X4 [Gallus gallus];BCL-6 corepressor isoform X6 [Gallus gallus];BCL-6 corepressor isoform X5 [Gallus gallus];BCL-6 corepressor isoform X2 [Gallus gallus]
416952	BCR	11609	3.31	3.85	2.17	1.37	1.21	1.9	-1.02465	3.3525e-05	0.000172436	breakpoint cluster region protein isoform X1 [Gallus gallus];breakpoint cluster region protein, partial [Meleagris gallopavo];breakpoint cluster region protein isoform X3 [Anser cygnoides domesticus]
424891	BDH1A	2468	20.14	16.11	17.09	38.82	38.4	41.8	1.20359	1.08112e-15	3.32055e-14	dehydrogenase, mitochondrial precursor [Gallus gallus] &gt;XP_015146875.1 PREDICTED: D-beta-hydroxybutyrate dehydrogenase, mitochondrial isoform X1 [Gallus gallus]
772372	BDKRB1	2862	29.85	22.47	13.89	6.76	4.33	8.15	-1.2796	5.65703e-07	4.45364e-06	ABA29003.1 bradykinin receptor B1 [Gallus gallus];XP_015143054.1 PREDICTED: B1 bradykinin receptor isoform X1 [Gallus gallus] &gt;bradykinin receptor [Gallus gallus] &gt
396186	BDNF	2891	51.93	59.75	34.25	21.14	14.18	20.64	-1.54738	1.83627e-15	5.4983e-14	neurotrophic factor precursor [Gallus gallus] &gt; Short=BDNF;AFV30208.1 brain-derived neurotrophic factor transcript variant 1 [Gallus gallus] &gt;P25429.2 RecName: Full=Brain-derived neurotrophic factor;AAZ31074.1 brain derived neurotrophic factor [Gallus gallus] &gt;brain-derived neurotrophic factor isoform X1 [Struthio camelus australis];XP_015141638.1 PREDICTED: brain-derived neurotrophic fa…
423124	BEST1	563	283.23	249.27	350	941.51	1207.53	834.64	1.89562	8.56684e-15	2.3824e-13	AAT01287.1 ferritin [Coturnix japonica];bestrophin-1 isoform X1 [Gallus gallus];ferritin heavy chain [Coturnix japonica] &gt;heavy chain [Ophiophagus hannah]
396417	BG2	2495	0.58	0.58	0.75	9.63	10.91	8.44	3.97829	5.13511e-47	1.29701e-44	myelin-oligodendrocyte glycoprotein-like isoform X2 [Gallus gallus]
396348	BGLAP	424	11.08	7.84	25.23	40.66	56.16	31.45	1.74958	0.000236819	0.00097344	preproprotein [Gallus gallus]
415954	BGN	2348	92.33	71.33	49.5	4.3	2.38	4.44	-4.27823	2.91177e-54	9.19305e-52	asporin [Gallus gallus]
107049029	BHLHA15	501	1.57	0.8	1.25	0	0.19	0	-4.02481	0.0169342	0.042457	class A basic helix-loop-helix protein 15 [Gallus gallus]
395164	BHLHE22	2061	0.28	0.58	0.53	1.77	0.98	0.91	1.43084	0.00427327	0.0126839	AAQ14265.1 bHLH transcription factor beta3 [Gallus gallus]; Short=bHLHe22;Q71T09.1 RecName: Full=Class E basic helix-loop-helix protein 22; AltName: Full=Protein BETA3 &gt; AltName: Full=NeuroB; Short=bHLHb5; AltName: Full=Class B basic helix-loop-helix protein 5;E basic helix-loop-helix protein 22 [Gallus gallus] &gt
416108	BHLHE40	2763	260.37	230.38	227.46	92.07	67.33	107.49	-1.3923	6.43578e-16	2.05e-14	E basic helix-loop-helix protein 40 [Gallus gallus]
101750689	BHLHE41	2960	9.84	10.71	12.05	2.24	2.45	2.17	-2.20434	9.24886e-25	6.36422e-23	class E basic helix-loop-helix protein 41 [Gallus gallus]
423604	BICC1	7136	20.04	25.13	9.49	5.02	3	5.54	-1.81594	1.26068e-09	1.69477e-08	bicaudal C homolog 1 [Gallus gallus];protein bicaudal C homolog 1 isoform X1 [Gallus gallus]
424228	BIN1	5711	22.56	24.43	12.7	4.75	5.92	6.01	-1.84678	1.10061e-13	2.71287e-12	myc box-dependent-interacting protein 1 isoform X3 [Gallus gallus];myc box-dependent-interacting protein 1 isoform X12 [Gallus gallus];myc box-dependent-interacting protein 1 isoform X2 [Gallus gallus];myc box-dependent-interacting protein 1 isoform X8 [Gallus gallus];myc box-dependent-interacting protein 1 isoform X14 [Gallus gallus];myc box-dependent-interacting protein 1 isoform X5 [Gallus gal…
374012	BIRC3	4457	26.1	35.34	23.26	12.13	9.15	14.05	-1.22689	6.06443e-09	7.15763e-08	of apoptosis protein [Gallus gallus] &gt;AAB88044.1 IAP homolog [Gallus gallus]
421463	BIRC6	15835	5.18	6.05	3.04	1.97	1.52	2.67	-1.18239	1.23734e-05	7.02951e-05	baculoviral IAP repeat-containing protein 6 isoform X2 [Gallus gallus];baculoviral IAP repeat-containing protein 6 isoform X1 [Gallus gallus];baculoviral IAP repeat-containing protein 6 isoform X7 [Gallus gallus];baculoviral IAP repeat-containing protein 6 isoform X4 [Gallus gallus];baculoviral IAP repeat-containing protein 6 isoform X5 [Gallus gallus];baculoviral IAP repeat-containing protein 6 …
395280	BIRC8	3918	5.02	5.05	2.5	1.91	1.01	1.53	-1.45726	6.86866e-06	4.13828e-05	ubiquitin-protein ligase XIAP [Gallus gallus] &gt;XP_015133668.1 PREDICTED: E3 ubiquitin-protein ligase XIAP isoform X1 [Gallus gallus] &gt;AAL47170.1 inhibitor of apoptosis protein 3 [Gallus gallus];XP_015133669.1 PREDICTED: E3 ubiquitin-protein ligase XIAP isoform X1 [Gallus gallus] &gt
100858780	BLEC3	1301	1.26	1	1.08	8.77	9.33	5.52	2.65667	2.08775e-15	6.19086e-14	c-type lectin-like receptor 3 isoform X4 [Gallus gallus];lectin-like receptor 3 [Gallus gallus] &gt;BAF62976.1 hypothetical protein [Gallus gallus];c-type lectin-like receptor 3 isoform X2 [Gallus gallus];c-type lectin-like receptor 3 isoform X7 [Gallus gallus];c-type lectin-like receptor 3 isoform X5 [Gallus gallus];c-type lectin-like receptor 3 isoform X3 [Gallus gallus];c-type lectin-like rece…
395177	BMP10	2469	0	0	0	0.46	0.87	1.01	7.88187	2.22033e-09	2.85097e-08	morphogenetic protein 10 precursor [Gallus gallus]
378779	BMP2	1902	7.14	6.18	8.08	18.88	19.31	18.91	1.4045	1.13252e-14	3.11719e-13	morphogenetic protein 2 precursor [Gallus gallus] &gt;bone morphogenetic protein 2 isoform X1 [Gallus gallus];AAP69917.1 bone morphogenetic protein 2 [Gallus gallus]
396165	BMP4	793	6.14	4.54	7.34	42.57	55.85	34.36	1.86527	1.79262e-12	3.77312e-11	morphogenetic protein 4 precursor [Gallus gallus]
420868	BMP6	4349	0.84	0.47	0.58	0.28	0.31	0.24	-1.1439	0.00547105	0.015764	bone morphogenetic protein 6 [Gallus gallus]
374147	BMPR2	22622	3.03	3.51	1.83	1.33	1.03	1.49	-1.05258	8.90995e-06	5.24507e-05	AAL40035.1 type II bone morphogenetic protein receptor [Gallus gallus] &gt;bone morphogenetic protein receptor type-2 isoform X1 [Gallus gallus];BAA22057.1 BMP type II receptor [Gallus gallus];morphogenetic protein receptor type-2 [Gallus gallus] &gt
417776	BMT2	3951	3.31	2.91	1.95	0.9	0.81	1.47	-1.31778	1.07276e-05	6.18781e-05	Q5ZJ87.1 RecName: Full=Probable methyltransferase BMT2 homolog &gt;methyltransferase BMT2 homolog [Gallus gallus] &gt;CAG32206.1 hypothetical protein RCJMB04_20b4 [Gallus gallus]
431604	BNC2	6171	1.66	1.6	0.74	6.3	0.49	0.44	-1.29581	6.86644e-05	0.000326069	zinc finger protein basonuclin-2 isoform X3 [Gallus gallus];XP_015135689.1 PREDICTED: zinc finger protein basonuclin-2 isoform X2 [Gallus gallus];zinc finger protein basonuclin-2 isoform X2 [Gallus gallus] &gt;zinc finger protein basonuclin-2 isoform X4 [Gallus gallus];zinc finger protein basonuclin-2 isoform X1 [Gallus gallus]
419522	BNIP3L	3781	53.41	55.62	31.31	20.29	17.65	24.18	-1.12807	4.65077e-07	3.73122e-06	E1B 19 kDa protein-interacting protein 3-like [Gallus gallus]
422838	BOD1L1	11672	3.58	3.95	1.73	1.03	0.64	1.05	-1.73257	1.80247e-08	1.94459e-07	biorientation of chromosomes in cell division protein 1-like 1 isoform X1 [Gallus gallus]
395445	BOK	1841	14.66	11.89	12.75	4	3.44	4.46	-1.32248	2.73811e-10	4.17207e-09	AAF81282.1 Bcl-2-related ovarian killer protein [Gallus gallus];ovarian killer protein [Gallus gallus] &gt;Q9I8I2.1 RecName: Full=Bcl-2-related ovarian killer protein &gt;XP_010714807.1 PREDICTED: bcl-2-related ovarian killer protein isoform X1 [Meleagris gallopavo];bcl-2-related ovarian killer protein isoform X1 [Meleagris gallopavo] &gt
107054980	BOLA3	401	247.42	202.12	369.93	595.05	743.15	417.32	1.35227	1.91613e-05	0.000104345	bolA-like protein 3 [Gallus gallus]
426622	BORCS8	880	11.14	9.92	15.33	38.29	36.54	29.02	1.57456	3.26915e-09	4.06401e-08	protein MEF2BNB isoform X1 [Gallus gallus]
420885	BPHL	1883	29.61	24.15	39.34	116.11	124.53	96.34	1.86239	3.2652e-14	8.49704e-13	valacyclovir hydrolase isoform X4 [Gallus gallus];valacyclovir hydrolase isoform X3 [Gallus gallus];valacyclovir hydrolase isoform X1 [Gallus gallus] &gt;XP_004939727.2 PREDICTED: valacyclovir hydrolase isoform X1 [Gallus gallus]
100858895	BPTF	4428	9.59	9.48	6.69	5.43	4.57	5.9	-1.03749	2.48505e-05	0.000131505	nucleosome-remodeling factor subunit BPTF isoform X4 [Gallus gallus];nucleosome-remodeling factor subunit BPTF isoform X8 [Gallus gallus];nucleosome-remodeling factor subunit BPTF isoform X3 [Gallus gallus];nucleosome-remodeling factor subunit BPTF isoform X2 [Gallus gallus];nucleosome-remodeling factor subunit BPTF isoform X12 [Gallus gallus];nucleosome-remodeling factor subunit BPTF isoform X10…
422201	BRCC3	1429	7.75	6.32	7.65	19.81	20.63	17.89	1.48829	1.10699e-12	2.38939e-11	lys-63-specific deubiquitinase BRCC36 [Coturnix japonica]
417731	BRD1	6381	5.26	5.92	2.63	2.18	1.66	2.15	-1.0747	7.9469e-05	0.00036953	bromodomain-containing protein 1 isoform X3 [Gallus gallus];bromodomain-containing protein 1 isoform X4 [Gallus gallus];bromodomain-containing protein 1 isoform X1 [Gallus gallus]
416812	BRI3BP	1037	25.27	29.74	9.11	5.59	3.24	6.12	-2.03241	5.24152e-07	4.14781e-06	protein precursor [Gallus gallus] &gt;BAE91881.1 BASH/BLNK N-terminal associated protein 1 [Gallus gallus]
429077	BRINP3	3603	0.24	0.41	0.22	0.06	0	0.07	-2.76221	0.00125972	0.00431957	XP_004943346.1 PREDICTED: BMP/retinoic acid-inducible neural-specific protein 3 [Gallus gallus];BMP/retinoic acid-inducible neural-specific protein 3 [Gallus gallus] &gt;XP_004943345.1 PREDICTED: BMP/retinoic acid-inducible neural-specific protein 3 [Gallus gallus] &gt
427433	BRIX1	1234	17.04	12.65	14.66	43.09	35.01	40.18	1.47727	4.41229e-16	1.43526e-14	biogenesis protein BRX1 homolog [Gallus gallus] &gt;CAG31284.1 hypothetical protein RCJMB04_4k20 [Gallus gallus]
107054369	BRK1	629	153.58	120.86	227.97	521.31	691.53	446.39	1.84032	1.07502e-09	1.47191e-08	partial [Homo sapiens]
422281	BRWD3	12709	3.97	4.33	2.24	1.3	0.93	1.72	-1.21239	2.44976e-06	1.64871e-05	bromodomain and WD repeat-containing protein 3 isoform X1 [Gallus gallus];bromodomain and WD repeat-containing protein 3 isoform X3 [Gallus gallus];bromodomain and WD repeat-containing protein 3 isoform X2 [Gallus gallus]
770363	BSG	1774	791.73	867.62	1049.88	415.55	375.19	420.39	-1.11823	7.7818e-10	1.09194e-08	AltName: Full=5A11 antigen;isoform 1 precursor [Gallus gallus] &gt;P17790.2 RecName: Full=Basigin;AAP80139.1 5A11/Basigin-2 [Gallus gallus];isoform 2 precursor [Gallus gallus] &gt; AltName: Full=Neurothelin; AltName: Full=Blood-brain barrier HT7 antigen;CAA36962.1 unnamed protein product [Gallus gallus]; Flags: Precursor &gt
430723	BSN	12968	0.08	0.17	0.11	0.24	0.31	0.26	1.2413	0.00154542	0.00518661	protein bassoon isoform X2 [Gallus gallus];protein bassoon isoform X1 [Gallus gallus]
417272	BSPRY	1251	0.09	0.09	0.31	0.47	0.8	0.71	2.05039	0.0172053	0.0430514	B box and SPRY domain-containing protein [Gallus gallus]
422828	BST1	4827	10.18	12.44	6.55	2.08	1.66	1.95	-2.19585	3.7317e-25	2.66165e-23	cyclase 2 precursor [Gallus gallus] &gt;ADQ89192.1 ADP-ribosyl cyclase CD157 [Gallus gallus];ADP-ribosyl cyclase 2 isoform X1 [Gallus gallus]
423817	BTAF1	7262	5.1	6.37	2.21	1.47	1.59	2.28	-1.30839	0.000139696	0.000608962	TATA-binding protein-associated factor 172 [Gallus gallus]
771493	BTBD11	9096	3.26	3.7	2	0.5	0.27	0.59	-1.68692	3.50431e-10	5.22822e-09	ankyrin repeat and BTB/POZ domain-containing protein BTBD11 isoform X3 [Coturnix japonica];ankyrin repeat and BTB/POZ domain-containing protein BTBD11 isoform X3 [Gallus gallus];ankyrin repeat and BTB/POZ domain-containing protein BTBD11 isoform X1 [Gallus gallus];ankyrin repeat and BTB/POZ domain-containing protein BTBD11 isoform X2 [Gallus gallus]
101747829	BTBD18	3433	0.84	0.46	0.79	1.88	2.09	1.45	1.4424	3.64586e-05	0.000185569	BTB/POZ domain-containing protein 18 [Coturnix japonica]
423424	BTBD7	7775	5.97	6.61	3.23	2.15	1.23	2.26	-1.45108	9.70257e-07	7.20527e-06	BTB/POZ domain-containing protein 7 isoform X1 [Gallus gallus] &gt;BTB/POZ domain-containing protein 7 isoform X2 [Gallus gallus];XP_015143243.1 PREDICTED: BTB/POZ domain-containing protein 7 isoform X1 [Gallus gallus]
421429	BTBD9	2568	2.93	3.89	1.16	0.46	0.42	0.93	-2.08897	1.31348e-05	7.42081e-05	CAG31847.1 hypothetical protein RCJMB04_12d16 [Gallus gallus];domain-containing protein 9 [Gallus gallus] &gt
426154	BTF3	847	142.98	124.37	178.44	333.53	311.22	313.08	1.18023	4.25219e-09	5.18105e-08	factor BTF3 [Alligator mississippiensis]
396295	BTG1	1537	334.16	299.69	313.59	133.73	100.23	136.1	-1.30691	3.94712e-18	1.57218e-16	CAA45507.1 BTG1 [Gallus gallus];XP_015713542.1 PREDICTED: protein BTG1 [Coturnix japonica] &gt;BTG1 [Gallus gallus] &gt;P34743.1 RecName: Full=Protein BTG1; AltName: Full=B-cell translocation gene 1 protein &gt
419932	BTG2	3040	158.63	149.03	148.24	41.74	38.6	44.56	-1.82444	2.22507e-51	6.36933e-49	protein BTG2 [Gallus gallus]
374075	BTK	2236	0.46	0.2	0.25	1.15	0.67	0.71	1.51254	0.00434529	0.0128728	tyrosine-protein kinase BTK isoform X1 [Gallus gallus];tyrosine-protein kinase BTK isoform X2 [Gallus gallus]
420061	BTN1A1	1873	2.67	3.41	3.62	7.8	6.03	6.21	1.09112	1.53354e-05	8.53396e-05	subfamily 1 member A1 precursor [Gallus gallus] &gt;butyrophilin subfamily 1 member A1 isoform X1 [Gallus gallus];AAX63385.1 TVC [Gallus gallus]
427725	BTN3A3L1	929	1.25	2.85	0.63	0.1	0.25	0	-4.18141	4.19861e-05	0.000210755	myelin-oligodendrocyte glycoprotein-like isoform X3 [Gallus gallus];myelin-oligodendrocyte glycoprotein-like isoform X7 [Meleagris gallopavo];putative golgin subfamily A member 6-like protein 6 [Gallus gallus]
100859531	BTN3A3L2	1442	0.43	0.19	0.16	4.3	3.76	3.58	3.9628	1.13316e-17	4.26055e-16	protein [Gallus gallus]
378922	BUB1B	2317	14.95	13.67	15.16	5.8	3.82	5.48	-2.0346	9.13795e-24	5.87373e-22	checkpoint serine/threonine-protein kinase BUB1 beta [Gallus gallus]
396247	BZFP1	1806	7.69	5.17	10.31	13.84	18.23	13.63	1.03772	0.000742127	0.00269543	zinc finger protein CKR1 isoform X1 [Gallus gallus];zinc finger protein CKR1 isoform X2 [Gallus gallus];protein [Gallus gallus]
425626	C10orf2	2499	14.08	12.12	15.86	38.14	41.71	37.3	1.51589	1.38548e-14	3.76083e-13	AltName: Full=Progressive external ophthalmoplegia 1 protein homolog;Q5ZIW1.1 RecName: Full=Twinkle protein, mitochondrial;CAG32332.1 hypothetical protein RCJMB04_23c24 [Gallus gallus];protein, mitochondrial precursor [Gallus gallus] &gt; Flags: Precursor &gt;twinkle protein, mitochondrial isoform X1 [Gallus gallus]
415914	C12H3orf18	3934	7.67	7.85	5.35	3.14	3.27	3.84	-1.14244	1.2701e-07	1.14571e-06	XP_010559873.1 PREDICTED: uncharacterized protein C3orf18 homolog isoform X1 [Haliaeetus leucocephalus] &gt;XP_009921082.1 PREDICTED: uncharacterized protein C3orf18 homolog isoform X1 [Haliaeetus albicilla] &gt;XP_010559874.1 PREDICTED: uncharacterized protein C3orf18 homolog isoform X1 [Haliaeetus leucocephalus];uncharacterized protein C3orf18 homolog isoform X1 [Haliaeetus albicilla] &gt;XP_01…
112533442	C14H16orf91	898	14.51	12.89	20.96	30.98	34.18	36.78	1.14554	7.84761e-06	4.66963e-05	CCSMST1 [Amazona aestiva]
771073	C14H7ORF62	3027	0.04	0.03	0.1	0.24	0.55	0.38	2.97109	0.000109149	0.000489446	uncharacterized protein C7orf62 homolog [Gallus gallus]
427063	C14ORF166B	1450	0.83	0.63	1.04	1.94	1.84	1.38	1.09071	0.0110419	0.0292015	leucine-rich repeat-containing protein 74B isoform X1 [Gallus gallus];leucine-rich repeat-containing protein 74B-like isoform X1 [Meleagris gallopavo]
415460	C15ORF40	1703	6.47	5.56	5.34	10.26	11.02	12.16	1.00243	1.11516e-07	1.02182e-06	UPF0235 protein C15orf40 homolog isoform X2 [Gallus gallus];UPF0235 protein C15orf40 homolog isoform X1 [Gallus gallus]
101747767	C15orf61	1057	10.65	10.71	14.65	24.84	24.89	24.8	1.11155	1.21592e-06	8.80724e-06	protein C15orf61 homolog precursor [Gallus gallus]
417421	C18H17orf58	2222	1.29	1.13	0.61	0.05	0.2	0.42	-2.11458	0.00139401	0.00473693	UPF0450 protein C17orf58 homolog isoform X1 [Gallus gallus]
101748529	C19orf24	2800	6.03	5.69	8.14	15.39	16.03	11.82	1.17038	4.35783e-06	2.74929e-05	uncharacterized membrane protein C19orf24 homolog [Gallus gallus]
107057624	C19orf43	584	89.96	82.06	149.37	269.18	273.43	204.1	1.34725	3.18964e-06	2.07951e-05	uncharacterized protein C19orf43 homolog [Calidris pugnax];uncharacterized protein C19orf43 homolog [Meleagris gallopavo]
100857594	C19orf60	888	13.59	13.22	22.45	57.9	66.58	50.29	1.90224	5.06111e-11	8.67868e-10	uncharacterized protein C19orf60 homolog [Gallus gallus]
100858091	C19orf70	497	79.13	70.04	123.79	292.57	316.83	232.61	1.78074	3.46083e-10	5.17413e-09	MICOS complex subunit MIC13 [Gallus gallus]
419001	C1H11ORF54	1351	9.46	7.55	10.69	26.26	31.58	26.42	1.67163	4.47718e-13	1.02256e-11	hydrolase C11orf54 homolog [Gallus gallus] &gt;XP_015135507.1 PREDICTED: ester hydrolase C11orf54 homolog isoform X1 [Gallus gallus];ester hydrolase C11orf54 homolog isoform X3 [Chaetura pelagica]
418964	C1H11ORF87	5610	0.14	0.26	0.2	0	0.04	0.01	-3.56612	0.000160309	0.000689851	LOW QUALITY PROTEIN: uncharacterized protein C11orf87 homolog [Meleagris gallopavo]
417885	C1H12orf50	3294	2.75	3.38	1.39	0.32	0.15	0.62	-2.79577	7.03322e-09	8.19741e-08	uncharacterized protein C12orf50 homolog isoform X2 [Gallus gallus];uncharacterized protein C12orf50 homolog isoform X1 [Gallus gallus]
771099	C1H12ORF57	887	38.67	31.1	71.79	183.02	268.24	155.89	2.11126	1.12886e-09	1.54169e-08	C10 [Gallus gallus];protein C10 isoform X1 [Meleagris gallopavo]
771055	C1H2ORF40	779	6.27	7.68	9.01	2.36	3.86	1.83	-1.4146	0.000775272	0.00280254	augurin isoform X1 [Gallus gallus];augurin isoform X2 [Gallus gallus]
107053925	C1orf226	2741	0.99	0.71	1.55	0.51	0.33	0.47	-1.31274	0.00427128	0.0126798	uncharacterized protein C1orf226 homolog [Gallus gallus]
100859900	C1orf53	1023	23.48	14.99	23.57	59.59	71.29	46.29	1.65706	2.73366e-09	3.4397e-08	uncharacterized protein C1orf53 homolog isoform X3 [Gallus gallus];uncharacterized protein C1orf53 homolog isoform X1 [Gallus gallus];uncharacterized protein C1orf53 homolog isoform X2 [Gallus gallus]
427430	C1QTNF3	2702	0.82	0.49	0.39	0.06	0.06	0.05	-3.34802	4.60698e-06	2.88865e-05	complement C1q tumor necrosis factor-related protein 3 isoform X1 [Gallus gallus];complement C1q tumor necrosis factor-related protein 3 isoform X2 [Gallus gallus]
428863	C1QTNF4	1608	126.88	113.95	131.95	49.39	42.04	51.24	-1.39466	6.93108e-20	3.26323e-18	complement C1q tumor necrosis factor-related protein 4 [Gallus gallus]
427908	C1QTNF6	3674	1.69	1.35	1.25	4.94	3.44	5.34	1.66661	3.95441e-13	9.11894e-12	complement C1q tumor necrosis factor-related protein 6 isoform X1 [Meleagris gallopavo]
427666	C1QTNF8	2352	2.98	2	2.29	0.26	0.1	0.34	-3.55666	3.37498e-17	1.21166e-15	XP_004945275.2 PREDICTED: complement C1q tumor necrosis factor-related protein 8 [Gallus gallus];complement C1q tumor necrosis factor-related protein 8 [Gallus gallus] &gt
112530122	C20H20orf204	1192	1.47	0.85	1.84	0.4	0.52	0.3	-1.71583	0.00529164	0.0152917	uncharacterized protein LOC106112657 [Falco peregrinus]
419321	C20H20ORF85	9746	0.15	0.18	0.07	0.04	0	0.04	-2.1573	0.00350643	0.0106764	uncharacterized protein C20orf85 homolog [Gallus gallus]
419718	C20orf173	3223	45.61	42.98	50.01	16.51	12.61	17.2	-1.35963	2.59979e-19	1.17258e-17	XP_015153593.1 PREDICTED: CMP-N-acetylneuraminate-beta-galactosamide-alpha-2,3-sialyltransferase 4 isoform X1 [Gallus gallus] &gt;XP_015153594.1 PREDICTED: CMP-N-acetylneuraminate-beta-galactosamide-alpha-2,3-sialyltransferase 4 isoform X1 [Gallus gallus];CMP-N-acetylneuraminate-beta-galactosamide-alpha-2,3-sialyltransferase 4 isoform X1 [Gallus gallus] &gt
101751757	C22orf39	837	36.99	29.69	47.86	90.2	120.53	72.4	1.39913	1.72581e-06	1.20375e-05	UPF0545 protein C22orf39 homolog [Gallus gallus]
419794	C24H11orf57	1848	5.03	4.37	5.56	10.72	11.42	10.65	1.1869	2.48013e-08	2.59483e-07	uncharacterized protein C11orf57 homolog isoform X1 [Gallus gallus]
419849	C26H1orf116	2026	3.05	2.58	4.23	58.82	73.23	55.27	4.27732	1.76473e-61	7.73204e-59	specifically androgen-regulated gene protein isoform X1 [Gallus gallus] &gt;XP_015154540.1 PREDICTED: specifically androgen-regulated gene protein isoform X1 [Gallus gallus] &gt;XP_015154541.1 PREDICTED: specifically androgen-regulated gene protein isoform X1 [Gallus gallus]
419909	C26H6ORF125	486	101.89	87.19	148.77	292.12	304.1	250.34	1.4859	1.18296e-08	1.32345e-07	reductase complex assembly factor 2 [Gallus gallus]
420145	C28H19ORF44	2500	4.26	3.58	3.28	1.46	0.98	1.75	-1.37608	2.63003e-07	2.223e-06	uncharacterized protein C19orf44 homolog isoform X1 [Gallus gallus];uncharacterized protein C19orf44 homolog isoform X2 [Gallus gallus]
418532	C2CD2	5761	41.91	47.41	26.15	9.71	9.17	10.83	-1.92402	5.46098e-18	2.13338e-16	C2 domain-containing protein 2 isoform X1 [Gallus gallus];C2 domain-containing protein 2 isoform X4 [Gallus gallus];C2 domain-containing protein 2 isoform X2 [Gallus gallus];C2 domain-containing protein 2 isoform X3 [Gallus gallus]
428233	C2CD2L	3800	2.1	4.32	0.63	0.47	0.47	0.84	-1.44591	0.00390457	0.0117224	C2 domain-containing protein 2-like isoform X2 [Gallus gallus];C2 domain-containing protein 2-like isoform X1 [Gallus gallus];C2 domain-containing protein 2-like isoform X3 [Gallus gallus];[Gallus gallus];C2 domain-containing protein 2-like [Meleagris gallopavo]
769525	C2H1orf35	1718	19.24	16.75	32.07	43.23	45.52	40.18	1.13233	1.24204e-05	7.05248e-05	XP_001232812.3 PREDICTED: multiple myeloma tumor-associated protein 2 [Gallus gallus];XP_015136624.1 PREDICTED: multiple myeloma tumor-associated protein 2 [Gallus gallus] &gt;multiple myeloma tumor-associated protein 2 [Gallus gallus] &gt
101752059	C2orf72	2226	2.36	2.3	2.94	1.01	1.18	1.01	-1.19722	0.000111135	0.000496802	uncharacterized protein C2orf72 homolog [Gallus gallus]
112530994	C30H19orf53	501	145.47	124.38	274.8	379.37	365.73	279.58	1.05792	0.00119624	0.00412365	leydig cell tumor 10 kDa protein homolog [Sturnus vulgaris]
112531156	C31H17orf49	758	85.15	71.59	100.7	177.18	269.15	138.17	1.28111	2.05424e-05	0.000111033	chromatin complexes subunit BAP18 isoform X1 [Chrysochloris asiatica];chromatin complexes subunit BAP18 isoform X1 [Thamnophis sirtalis];chromatin complexes subunit BAP18 [Coturnix japonica]
107049627	C33H11orf95	1948	3.64	2.98	5.15	1.7	1.61	2.13	-1.08057	0.000681677	0.00250212	uncharacterized protein C11orf95 homolog [Coturnix japonica];uncharacterized protein C11orf95 homolog [Gallus gallus]
426187	C33H12orf10	1373	24.31	19.69	32.38	59.8	73.56	58.05	1.38605	7.29932e-08	6.96795e-07	UPF0160 protein MYG1, mitochondrial [Gallus gallus]
426611	C4	1943	18.54	19.62	34.37	71.59	88.9	57.95	1.64518	1.16885e-07	1.06738e-06	ABB46496.1 MHC-linked complement C4 precursor [Gallus gallus];C4 precursor [Gallus gallus];4 precursor [Gallus gallus] &gt
418892	C4A	5573	0.09	0.15	0.11	0.61	0.79	0.43	2.42526	1.403e-07	1.25191e-06	complement C4 [Gallus gallus] &gt;XP_004938797.1 PREDICTED: complement C4 [Gallus gallus]
419851	C4BPS	2753	0.12	0.26	0.31	0.52	0.48	1.02	1.56666	0.00605965	0.0172452	protein alpha chain precursor [Gallus gallus] &gt;BAE16761.1 complement regulatory soluble protein [Gallus gallus]
422945	C4H20ORF194	6452	37.4	52.78	29.53	10.07	10.35	12.36	-2.06779	2.99364e-18	1.21494e-16	uncharacterized protein C20orf194 homolog isoform X3 [Gallus gallus];uncharacterized protein C20orf194 homolog isoform X1 [Gallus gallus];uncharacterized protein C20orf194 homolog isoform X2 [Gallus gallus]
422381	C4HCXorf57	10840	6.63	7.06	1.78	1.03	2.18	1.84	-1.27024	0.00256982	0.0081075	uncharacterized protein CXorf57 homolog isoform X2 [Gallus gallus];uncharacterized protein CXorf57 homolog isoform X1 [Gallus gallus]
422894	C4orf48	2616	1.19	0.94	1.21	3.61	2.42	2.89	1.45289	3.28269e-07	2.71898e-06	protein C4orf48 homolog [Gallus gallus]; Flags: Precursor;Full=Neuropeptide-like protein C4orf48 homolog
770209	C5H11ORF96	984	6.03	10.35	16.25	24.68	27.49	22.04	1.24488	0.000617567	0.00228911	protein C11orf96 homolog [Gallus gallus]
423409	C5H14orf159	2312	5.18	4.63	4.21	2.13	1.29	2.67	-1.1645	2.5121e-05	0.000132773	XP_004941923.1 PREDICTED: UPF0317 protein C14orf159 homolog, mitochondrial [Gallus gallus] &gt;XP_015143231.1 PREDICTED: UPF0317 protein C14orf159 homolog, mitochondrial [Gallus gallus];UPF0317 protein C14orf159 homolog, mitochondrial [Gallus gallus] &gt;XP_004941922.1 PREDICTED: UPF0317 protein C14orf159 homolog, mitochondrial [Gallus gallus] &gt
423498	C5H14orf79	1374	4.34	2.54	4.65	32.5	33.3	28.49	2.72715	8.60827e-32	9.77835e-30	uncharacterized protein C14orf79 homolog isoform X1 [Gallus gallus] &gt;XP_015143357.1 PREDICTED: uncharacterized protein C14orf79 homolog isoform X1 [Gallus gallus];XP_004936472.1 PREDICTED: uncharacterized protein C14orf79 homolog isoform X1 [Gallus gallus] &gt;XP_004936471.1 PREDICTED: uncharacterized protein C14orf79 homolog isoform X1 [Gallus gallus] &gt;uncharacterized protein C14orf79 homo…
423013	C5H15orf52	16727	0.09	0.07	0.11	0.28	0.22	0.2	1.40039	8.18535e-05	0.000378976	uncharacterized protein C15orf52 homolog isoform X1 [Gallus gallus];uncharacterized protein C15orf52 homolog isoform X2 [Gallus gallus];uncharacterized protein C15orf52 homolog isoform X3 [Gallus gallus]
770534	C5H15ORF62	1843	0.21	0.08	0.17	0.58	0.39	0.69	1.87389	0.00636898	0.0180176	uncharacterized protein C15orf62 homolog, mitochondrial [Gallus gallus] &gt;XP_015141756.1 PREDICTED: uncharacterized protein C15orf62 homolog, mitochondrial [Gallus gallus]
769500	C6H10orf54	1277	3.82	3.12	2.6	0.82	1.04	0.93	-1.69922	5.89203e-06	3.60695e-05	platelet receptor Gi24 [Gallus gallus]
423784	C6H10ORF71	6960	5.41	4.75	2.71	0.35	0.27	0.33	-3.73366	2.2446e-37	3.56958e-35	XP_015143906.1 PREDICTED: uncharacterized protein C10orf71 homolog [Gallus gallus];uncharacterized protein C10orf71 homolog [Gallus gallus] &gt;XP_004942192.1 PREDICTED: uncharacterized protein C10orf71 homolog [Gallus gallus] &gt
101750708	C6orf132	6151	0.16	0.2	0.22	0.77	0.66	0.99	2.0916	6.42104e-10	9.19636e-09	uncharacterized protein C6orf132 homolog [Gallus gallus]
100857684	C7orf49	468	4.65	3.09	2.12	5.68	8.17	9.55	1.44379	0.00535436	0.0154548	modulator of retrovirus infection homolog [Gallus gallus]
418128	C7orf73	614	99.17	82.86	126.82	244.59	220.18	210.46	1.23808	2.48928e-08	2.60186e-07	protein C7orf73 homolog [Gallus gallus]
770691	C8G	935	4.15	3.71	8.35	16.66	19.43	10.15	1.28624	0.00173614	0.00575113	complement component C8 gamma chain [Meleagris gallopavo];complement component C8 gamma chain [Coturnix japonica]
101751649	C8orf59	626	43.75	36.85	57.26	107.48	131.89	92.84	1.38379	1.87827e-07	1.62272e-06	uncharacterized protein C8orf59 homolog [Gallus gallus] &gt;XP_015138339.1 PREDICTED: uncharacterized protein C8orf59 homolog [Gallus gallus];XP_015138337.1 PREDICTED: uncharacterized protein C8orf59 homolog [Gallus gallus] &gt;XP_015138338.1 PREDICTED: uncharacterized protein C8orf59 homolog [Gallus gallus] &gt
768774	C9H2ORF82	4591	0.16	0.03	0.26	1.56	1.62	0.52	4.04701	5.38546e-09	6.41979e-08	uncharacterized protein C2orf82 homolog isoform X1 [Gallus gallus];protein C2orf82 homolog precursor [Gallus gallus] &gt;XP_015132437.1 PREDICTED: uncharacterized protein C2orf82 homolog isoform X2 [Gallus gallus];uncharacterized protein C2orf82 homolog isoform X3 [Gallus gallus]
424771	C9H3orf58	3980	9.52	9.82	6.8	3.03	1.99	2.92	-1.67934	1.91811e-14	5.14106e-13	deleted in autism protein 1 [Gallus gallus] &gt;XP_015726975.1 PREDICTED: deleted in autism protein 1 [Coturnix japonica]
417389	CA10	2690	0.02	0	0	0.12	0.03	0.14	4.12716	0.0179366	0.0446575	XP_013034349.1 PREDICTED: carbonic anhydrase-related protein 10 [Anser cygnoides domesticus] &gt;XP_008492687.1 PREDICTED: carbonic anhydrase-related protein 10 [Calypte anna] &gt;carbonic anhydrase-related protein 10 isoform X2 [Struthio camelus australis] &gt;XP_009562223.1 PREDICTED: carbonic anhydrase-related protein 10 [Cuculus canorus] &gt;XP_009321996.1 PREDICTED: carbonic anhydrase-relate…
415370	CA12	1803	1.47	1.51	1.82	0	0	0	-8.34509	3.39334e-11	5.95679e-10	carbonic anhydrase 12 [Gallus gallus]
100858989	CA13	2142	0.94	0.83	0.49	0.05	0	0.35	-2.46145	0.00758282	0.0209707	carbonic anhydrase 13 [Gallus gallus] &gt;XP_015711305.1 PREDICTED: carbonic anhydrase 13-like [Coturnix japonica]
428187	CA6	2546	2.02	1.63	1.57	0.59	0.56	0.56	-1.56399	1.25751e-06	9.07479e-06	carbonic anhydrase 6 isoform X1 [Meleagris gallopavo]
427364	CAAP1	2481	2.17	2.1	3.24	10.86	12.22	9.93	1.67861	2.9326e-18	1.19243e-16	caspase activity and apoptosis inhibitor 1 isoform X1 [Gallus gallus];caspase activity and apoptosis inhibitor 1, partial [Meleagris gallopavo]
429967	CABP2	998	11.94	7.32	18.33	43.7	55.62	33.5	1.62074	8.80132e-07	6.59531e-06	calcium-binding protein 2 isoform X1 [Gallus gallus];calcium-binding protein 2 isoform X3 [Coturnix japonica] &gt;XP_015718578.1 PREDICTED: calcium-binding protein 2 isoform X3 [Coturnix japonica]
424693	CACHD1	5910	3.45	3.74	1.7	0.8	0.5	1.06	-1.86126	3.58328e-08	3.62532e-07	VWFA and cache domain-containing protein 1 isoform X2 [Gallus gallus];VWFA and cache domain-containing protein 1 isoform X1 [Coturnix japonica]
395891	CACNA1C	9319	4.41	4.24	2.75	1.32	0.86	1.31	-1.80042	1.99285e-12	4.18226e-11	voltage-dependent L-type calcium channel subunit alpha-1C isoform X14 [Gallus gallus];voltage-dependent L-type calcium channel subunit alpha-1C isoform X5 [Gallus gallus];voltage-dependent L-type calcium channel subunit alpha-1C isoform X6 [Gallus gallus];voltage-dependent L-type calcium channel subunit alpha-1C isoform X18 [Gallus gallus];voltage-dependent L-type calcium channel subunit alpha-1C…
395895	CACNA1D	9947	0.05	0.05	0.05	0.12	0.09	0.13	1.25754	0.0203249	0.0497157	voltage-dependent L-type calcium channel subunit alpha-1D isoform X23 [Gallus gallus];voltage-dependent L-type calcium channel subunit alpha-1D isoform X22 [Gallus gallus];voltage-dependent L-type calcium channel subunit alpha-1D isoform X14 [Gallus gallus];voltage-dependent L-type calcium channel subunit alpha-1D isoform X15 [Gallus gallus];voltage-dependent L-type calcium channel subunit alpha-…
416526	CACNA1H	9402	3.21	2.98	2.36	0.85	1.04	0.88	-1.50651	8.67206e-13	1.90563e-11	voltage-dependent T-type calcium channel subunit alpha-1H isoform X1 [Gallus gallus];voltage-dependent T-type calcium channel subunit alpha-1H isoform X2 [Gallus gallus];voltage-dependent T-type calcium channel subunit alpha-1H isoform X3 [Gallus gallus]
768444	CACNA2D1	1439	6.99	8.34	5.37	4.28	3.81	10.62	-1.73822	1.22833e-10	1.98577e-09	voltage-dependent calcium channel subunit alpha-2/delta-1 isoform X2 [Coturnix japonica];voltage-dependent calcium channel subunit alpha-2/delta-1 isoform X4 [Coturnix japonica];voltage-dependent calcium channel subunit alpha-2/delta-1 [Nestor notabilis];calcium channel subunit alpha-2/delta-1 preproprotein [Gallus gallus];voltage-dependent calcium channel subunit alpha-2/delta-1 isoform X6 [Cotu…
100858946	CACNA2D4	8228	0.07	0.06	0.07	0.29	0.33	0.27	2.15652	1.02341e-06	7.54256e-06	voltage-dependent calcium channel subunit alpha-2/delta-4 [Gallus gallus]
428420	CACNB2	7168	0.74	0.91	0.27	0.05	0.04	0.04	-3.89568	1.0912e-11	2.055e-10	voltage-dependent L-type calcium channel subunit beta-2 isoform X4 [Gallus gallus];voltage-dependent L-type calcium channel subunit beta-2 isoform X2 [Gallus gallus];voltage-dependent L-type calcium channel subunit beta-2 isoform X7 [Gallus gallus];voltage-dependent L-type calcium channel subunit beta-2 isoform X1 [Gallus gallus];voltage-dependent L-type calcium channel subunit beta-2 isoform X6 …
374259	CACNB4	1765	2.79	2.92	3.39	0.72	0.88	0.96	-2.98789	3.05587e-23	1.87984e-21	voltage-dependent L-type calcium channel subunit beta-4 isoform X2 [Aquila chrysaetos canadensis];DAA06336.1 TPA_inf: voltage-gated calcium channel beta 4 subunit transcript variant 1 [Gallus gallus];L-type calcium channel subunit beta-4, partial [Anas platyrhynchos];L-type calcium channel subunit beta-4 isoform b [Gallus gallus] &gt;XP_015724580.1 PREDICTED: voltage-dependent L-type calcium chan…
417429	CACNG5	2274	0.15	0.28	0.21	2	1.53	1.73	3.09718	9.62284e-13	2.09739e-11	voltage-dependent calcium channel gamma-5 subunit isoform X1 [Coturnix japonica]
419762	CADM1	3710	4.51	4.67	2.9	0.3	0.4	0.54	-3.3106	1.26625e-26	1.022e-24	cell adhesion molecule 1 isoform X11 [Gallus gallus];cell adhesion molecule 1 isoform X4 [Meleagris gallopavo];cell adhesion molecule 1 isoform X13 [Meleagris gallopavo];cell adhesion molecule 1 isoform X8 [Meleagris gallopavo];cell adhesion molecule 1 isoform X10 [Gallus gallus];cell adhesion molecule 1 isoform X5 [Gallus gallus];cell adhesion molecule 1 isoform X2 [Gallus gallus];cell adhesion …
373965	CALD1	3646	320.59	315.51	192.69	94.88	91.01	107.41	-1.44687	6.6163e-13	1.47503e-11	AAA49067.1 smooth muscle caldesmon [Gallus gallus];[Gallus gallus] &gt;caldesmon [Gallus gallus] &gt;BAA04540.1 caldesmon [Gallus gallus]
427515	CALML4	705	54.65	45.97	89.36	131.16	129.07	100.26	1.01584	0.000648678	0.00239327	protein 4 [Gallus gallus]
417479	CALN1	7233	0.02	0.03	0.04	0.16	0.11	0.17	2.15263	0.00101618	0.00356069	XP_013044782.1 PREDICTED: calcium-binding protein 8 isoform X1 [Anser cygnoides domesticus] &gt;calcium-binding protein 8 isoform X1 [Gallus gallus] &gt;calcium-binding protein 8 isoform X1 [Anser cygnoides domesticus] &gt;calcium-binding protein 8 isoform X1 [Ficedula albicollis];XP_013044783.1 PREDICTED: calcium-binding protein 8 isoform X1 [Anser cygnoides domesticus];calcium-binding protein 8…
425522	CAMK1D	8620	0.59	0.57	0.33	0.14	0.13	0.13	-1.8786	2.86694e-07	2.40431e-06	calcium/calmodulin-dependent protein kinase type 1D isoform X1 [Gallus gallus]
374175	CAMK2A	5636	0.37	0.47	0.16	0.04	0.02	0.12	-2.2672	0.000700471	0.00255799	XP_015731221.1 PREDICTED: calcium/calmodulin-dependent protein kinase type II subunit alpha isoform X1 [Coturnix japonica] &gt;XP_009559477.1 PREDICTED: calcium/calmodulin-dependent protein kinase type II subunit alpha isoform X1 [Cuculus canorus] &gt;XP_009072790.1 PREDICTED: calcium/calmodulin-dependent protein kinase type II subunit alpha isoform X1 [Acanthisitta chloris] &gt;calcium/calmoduli…
422688	CAMK2D	4140	31.91	33.88	17.55	5.68	4.6	8.12	-1.97891	9.1423e-15	2.53259e-13	calcium/calmodulin-dependent protein kinase type II subunit delta isoform X9 [Coturnix japonica];calcium/calmodulin-dependent protein kinase type II delta chain isoform X7 [Gallus gallus]; Short=CaMK-II subunit delta &gt;protein kinase type II delta chain [Gallus gallus] &gt;CAG31763.1 hypothetical protein RCJMB04_10k21 [Gallus gallus];XP_019389604.1 PREDICTED: calcium/calmodulin-dependent protei…
427267	CAMK4L	1727	1.28	1.86	1.41	0.21	0.1	0.59	-2.70383	1.30111e-07	1.17024e-06	XP_015155458.1 PREDICTED: calcium/calmodulin-dependent protein kinase type IV-like isoform X1 [Gallus gallus];calcium/calmodulin-dependent protein kinase type IV-like isoform X2 [Gallus gallus];calcium/calmodulin-dependent protein kinase type IV-like isoform X1 [Gallus gallus] &gt
770854	CAMKV	1850	0.29	0.19	0.48	3.96	5.59	3.72	3.821	9.96278e-19	4.26077e-17	caM kinase-like vesicle-associated protein [Gallus gallus]
424345	CAMSAP2	7533	8.18	9.76	3.88	2.67	1.75	2.86	-1.54314	8.61917e-07	6.47236e-06	calmodulin-regulated spectrin-associated protein 2 isoform X3 [Gallus gallus];calmodulin-regulated spectrin-associated protein 2 isoform X5 [Gallus gallus];calmodulin-regulated spectrin-associated protein 2 isoform X1 [Gallus gallus];calmodulin-regulated spectrin-associated protein 2 isoform X2 [Gallus gallus];calmodulin-regulated spectrin-associated protein 2 isoform X4 [Gallus gallus]
419369	CAMTA1	957	57.51	39.93	74.03	120.84	124.1	111.98	1.06673	1.18481e-05	6.76147e-05	calmodulin-binding transcription activator 1 [Alligator mississippiensis];calmodulin-binding transcription activator 1 isoform X10 [Gallus gallus];XP_019477974.1 PREDICTED: calmodulin-binding transcription activator 1 isoform X1 [Meleagris gallopavo];calmodulin-binding transcription activator 1 [Anas platyrhynchos];calmodulin-binding transcription activator 1 isoform X1 [Gallus gallus];calmodulin…
431244	CAPG	1843	61.92	54.27	81.87	147.86	167.93	147.69	1.27046	1.63232e-08	1.7771e-07	XP_015128738.1 PREDICTED: macrophage-capping protein [Gallus gallus];XP_015128736.1 PREDICTED: macrophage-capping protein [Gallus gallus] &gt;XP_015128737.1 PREDICTED: macrophage-capping protein [Gallus gallus] &gt;macrophage-capping protein [Gallus gallus] &gt;XP_015128735.1 PREDICTED: macrophage-capping protein [Gallus gallus] &gt
768684	CAPN14	3280	3.41	3.36	2.81	11.3	10.17	12.37	1.74376	1.45849e-25	1.06868e-23	calpain-14 [Gallus gallus]
422341	CAPN6	8324	37.37	35.06	26.84	14.78	13.42	15.93	-1.12926	2.53055e-13	6.03648e-12	calpain-6 [Gallus gallus] &gt;XP_015134083.1 PREDICTED: calpain-6 [Gallus gallus];XP_015134082.1 PREDICTED: calpain-6 [Gallus gallus] &gt
770982	CAPNS2	1368	4.04	2.74	4.13	9.39	9	9.53	1.41134	2.4264e-08	2.54621e-07	calpain small subunit 2 [Gallus gallus]
426055	CAPSL	1215	0.04	0.2	0.5	2.18	2.05	0.78	2.48059	0.000365597	0.0014365	XP_004937242.1 PREDICTED: calcyphosin-like protein isoform X2 [Gallus gallus] &gt;calcyphosin-like protein isoform X1 [Gallus gallus] &gt;XP_004937243.1 PREDICTED: calcyphosin-like protein isoform X2 [Gallus gallus];XP_015133001.1 PREDICTED: calcyphosin-like protein isoform X1 [Gallus gallus] &gt;XP_015133002.1 PREDICTED: calcyphosin-like protein isoform X1 [Gallus gallus];calcyphosin-like protei…
418041	CARD10	4199	0.69	0.58	0.47	0.15	0.02	0.11	-2.57226	9.67531e-06	5.63383e-05	caspase recruitment domain-containing protein 10 isoform X1 [Gallus gallus];caspase recruitment domain-containing protein 10 isoform X4 [Gallus gallus];caspase recruitment domain-containing protein 10 isoform X3 [Gallus gallus];caspase recruitment domain-containing protein 10 isoform X2 [Gallus gallus]
424090	CARF	5265	2.39	2.57	1.69	0.88	0.4	1.08	-1.47713	1.83349e-05	0.000100493	XP_015144989.1 PREDICTED: calcium-responsive transcription factor isoform X1 [Gallus gallus];calcium-responsive transcription factor isoform X2 [Gallus gallus];calcium-responsive transcription factor isoform X1 [Gallus gallus] &gt;calcium-responsive transcription factor isoform X6 [Meleagris gallopavo];calcium-responsive transcription factor isoform X3 [Gallus gallus]
416556	CASKIN1	6599	0.2	0.25	0.12	0.09	0.02	0.04	-1.84864	0.00651996	0.0183842	caskin-1 isoform X3 [Gallus gallus];caskin-1 isoform X2 [Gallus gallus];caskin-1 isoform X1 [Gallus gallus];caskin-1 isoform X4 [Gallus gallus]
395476	CASP3	2359	28.13	38.69	22.49	7.02	6.76	7.49	-1.85546	1.41399e-22	8.29422e-21	XP_015131608.1 PREDICTED: caspase-3 isoform X1 [Gallus gallus] &gt;AAC32602.1 caspase-3 [Gallus gallus];XP_015131609.1 PREDICTED: caspase-3 isoform X1 [Gallus gallus] &gt;[Gallus gallus] &gt
421810	CASP8AP2	8861	1.42	1.86	0.78	0.42	0.44	0.83	-1.23634	0.000683408	0.00250719	CASP8-associated protein 2 [Gallus gallus]
100858343	CATH3	3288	1.19	1.26	2.81	3.41	7.96	1.88	1.27557	0.0126761	0.032963	ACR22844.1 fowlicidin-3 [Gallus gallus] &gt;AAZ42401.1 fowlicidin-3 [Gallus gallus] &gt;uncharacterized protein LOC101747632 isoform X3 [Gallus gallus]; Flags: Precursor &gt; AltName: Full=Fowlicidin-3;Q2IAL6.1 RecName: Full=Cathelicidin-3;BAF75955.1 cathelicidin-3 [Gallus gallus] &gt;AMY26517.1 cathelicidin-3 [Gallus gallus];ADZ99030.1 fowlicidin-3 [Gallus gallus] &gt; Short=CATH-3;uncharacteriz…
417033	CATSPER4	3723	29.01	28.29	24.15	14.67	12.14	14.3	-1.11282	4.75503e-12	9.47872e-11	two pore calcium channel protein 1 isoform X1 [Gallus gallus];two pore calcium channel protein 1 isoform X4 [Gallus gallus];two pore calcium channel protein 1 isoform X2 [Gallus gallus];two pore calcium channel protein 1 isoform X3 [Gallus gallus]
100858130	CBARP	3106	10.27	7.14	11.48	38.41	48.77	37.19	2.16886	8.08126e-18	3.10926e-16	protein Dos [Gallus gallus] &gt;XP_015155468.1 PREDICTED: protein Dos [Gallus gallus]
419155	CBFA2T2	1880	17.67	14.87	14.98	7.23	5.7	6.77	-1.21422	3.57959e-12	7.24318e-11	CBFA2T2 [Gallus gallus] &gt;AAW49214.1 MTGR1 [Gallus gallus]
415846	CBFA2T3	5675	6.14	6.88	7.21	2.05	1.84	2.18	-1.07965	1.40216e-08	1.54772e-07	CAH65373.1 hypothetical protein RCJMB04_23o9 [Gallus gallus];protein CBFA2T3 isoform X2 [Coturnix japonica];protein CBFA2T3 isoform X1 [Coturnix japonica];Q5F3B1.1 RecName: Full=Protein CBFA2T3 &gt;[Gallus gallus];CBFA2T3 [Gallus gallus] &gt
374038	CBL	3511	3.94	5.52	0.84	0.33	0.2	0.64	-3.10003	9.43517e-08	8.79536e-07	ubiquitin-protein ligase CBL [Gallus gallus] &gt;AAG60692.1 tyrosine kinase negative regulator Cbl [Gallus gallus]
418406	CBLB	4636	4.91	4.09	3.64	2.14	1.52	2.13	-1.42949	2.4223e-10	3.72524e-09	E3 ubiquitin-protein ligase CBL-B isoform X1 [Gallus gallus];E3 ubiquitin-protein ligase CBL-B isoform X2 [Gallus gallus]
418545	CBSL	5721	1.28	1.73	1.2	3.01	3.18	3.47	1.26631	2.86243e-09	3.58566e-08	cystathionine beta-synthase isoform X2 [Gallus gallus];cystathionine beta-synthase isoform X1 [Gallus gallus];cystathionine beta-synthase isoform X3 [Gallus gallus]
427347	CBWD1	1581	8.12	7.22	7.79	17.81	15.65	17.6	1.17191	6.65388e-12	1.29984e-10	domain-containing protein 3 [Gallus gallus] &gt;COBW domain-containing protein 3 isoform X1 [Gallus gallus];CAG31889.1 hypothetical protein RCJMB04_13c10 [Gallus gallus]
395354	CBX4	2111	6.97	8.02	7.85	2.92	2.11	3.32	-1.41271	6.2583e-10	8.98124e-09	BAA33402.1 chromobox protein (CHCB3) [Gallus gallus];SUMO-protein ligase CBX4 [Gallus gallus] &gt
776802	CBX5	853	64.58	56.13	107.88	233.47	243.66	194.47	1.51304	1.9108e-08	2.04706e-07	XP_015155847.1 PREDICTED: chromobox protein homolog 5 [Gallus gallus];chromobox protein homolog 5 [Gallus gallus] &gt;XP_015155846.1 PREDICTED: chromobox protein homolog 5 [Gallus gallus] &gt
107053684	CBX6	8868	9.65	12.54	4.4	2.84	2.74	4.39	-1.13607	0.000177853	0.000757456	chromobox protein homolog 6 isoform X2 [Gallus gallus];chromobox protein homolog 6 isoform X1 [Gallus gallus]
101752246	CBX7	8068	0.92	1.21	0.46	0.31	0.26	0.24	-1.41944	6.20928e-05	0.00029836	chromobox protein homolog 7 isoform X2 [Gallus gallus];chromobox protein homolog 7 isoform X1 [Gallus gallus];chromobox protein homolog 7 isoform X3 [Gallus gallus]
422830	CC2D2A	3075	3.61	3.83	3.07	2.74	2.5	3.05	-1.04038	0.000220556	0.000914645	coiled-coil and C2 domain-containing protein 2A isoform X2 [Gallus gallus];coiled-coil and C2 domain-containing protein 2A isoform X1 [Gallus gallus]
420402	CCDC12	1274	20.88	17.25	31.16	61.16	75.47	54.19	1.5253	1.22446e-07	1.11107e-06	domain-containing protein 12 [Gallus gallus] &gt;CAG31909.1 hypothetical protein RCJMB04_13h18 [Gallus gallus]
427087	CCDC124	1965	38.13	31.55	44.3	82.11	81.37	77.34	1.09564	2.83155e-08	2.92966e-07	XP_004950284.1 PREDICTED: coiled-coil domain-containing protein 124 [Gallus gallus] &gt;XP_004950285.1 PREDICTED: coiled-coil domain-containing protein 124 [Gallus gallus];coiled-coil domain-containing protein 124 [Gallus gallus] &gt
420619	CCDC126	2307	23.36	25.52	17.87	6.63	4.22	6.78	-1.88114	6.78679e-18	2.63482e-16	XP_015137338.1 PREDICTED: coiled-coil domain-containing protein 126 [Gallus gallus] &gt;XP_015709347.1 PREDICTED: coiled-coil domain-containing protein 126 [Coturnix japonica] &gt;XP_015709345.1 PREDICTED: coiled-coil domain-containing protein 126 [Coturnix japonica] &gt;coiled-coil domain-containing protein 126 isoform X1 [Meleagris gallopavo] &gt;XP_015137336.1 PREDICTED: coiled-coil domain-con…
417984	CCDC134	1065	32.22	27.21	45.17	72.62	87.72	56	1.11905	9.98416e-05	0.000452501	coiled-coil domain-containing protein 134 [Coturnix japonica];coiled-coil domain-containing protein 134 isoform X1 [Gallus gallus];coiled-coil domain-containing protein 134 isoform X4 [Gallus gallus];coiled-coil domain-containing protein 134 isoform X6 [Gallus gallus];coiled-coil domain-containing protein 134 isoform X2 [Gallus gallus]
417454	CCDC137	1168	14.92	12.21	20.03	40.64	46.41	37.32	1.4766	2.19065e-08	2.32367e-07	coiled-coil domain-containing protein 137 isoform X2 [Gallus gallus];coiled-coil domain-containing protein 137 isoform X1 [Gallus gallus]
417723	CCDC146	3316	0	0.03	0.04	0.11	0.2	0.14	2.7922	0.0123139	0.0321309	coiled-coil domain-containing protein 146 isoform X1 [Gallus gallus] &gt;XP_015131247.1 PREDICTED: coiled-coil domain-containing protein 146 isoform X1 [Gallus gallus]
100858889	CCDC149	3210	2.52	3.16	0.8	0.38	0.54	0.56	-2.05312	1.47142e-05	8.22226e-05	coiled-coil domain-containing protein 149 isoform X3 [Gallus gallus];coiled-coil domain-containing protein 149 isoform X6 [Gallus gallus];coiled-coil domain-containing protein 149 isoform X5 [Gallus gallus];coiled-coil domain-containing protein 149 isoform X1 [Gallus gallus]
101748318	CCDC177	4564	1.45	1.75	1.42	0.16	0.12	0.26	-3.08761	4.1065e-18	1.63264e-16	coiled-coil domain-containing protein 177 [Gallus gallus]
769832	CCDC3	3934	0.97	0.52	0.32	0.08	0.1	0.18	-2.29743	9.62238e-05	0.000438326	coiled-coil domain-containing protein 3 [Gallus gallus]
419508	CCDC30	3059	3.23	2.66	3.36	6.72	7.78	7.3	1.04437	1.7639e-08	1.90681e-07	coiled-coil domain-containing protein 30 isoform X1 [Gallus gallus];coiled-coil domain-containing protein 30 isoform X4 [Gallus gallus];coiled-coil domain-containing protein 30 isoform X3 [Gallus gallus]
424969	CCDC39	7359	1.21	1.15	0.49	0.17	0.09	0.52	-1.87521	0.00082412	0.00295179	coiled-coil domain-containing protein 39 [Gallus gallus]
417878	CCDC59	2823	3.83	3.98	5	9.48	9.19	7.96	1.1	1.27857e-06	9.21128e-06	thyroid transcription factor 1-associated protein 26 [Gallus gallus]
424880	CCDC61	1590	21.48	18.63	28.57	56.31	68.82	54.79	1.44312	3.98482e-09	4.87465e-08	Q5ZJ07.1 RecName: Full=Coiled-coil domain-containing protein 61 &gt;coiled-coil domain-containing protein 61 isoform X2 [Gallus gallus];CAG32286.1 hypothetical protein RCJMB04_22a5 [Gallus gallus];coiled-coil domain-containing protein 61 isoform X1 [Gallus gallus] &gt;domain-containing protein 61 [Gallus gallus] &gt;XP_015132434.1 PREDICTED: coiled-coil domain-containing protein 61 isoform X1 [Ga…
415997	CCDC66	3097	4.26	4.5	3.08	3.86	1.39	2.49	-1.07813	7.6964e-05	0.000359595	coiled-coil domain-containing protein 66 isoform X1 [Gallus gallus]
416268	CCDC69	1920	1.07	1.45	1.41	0.39	0.48	0.21	-1.8098	0.000264486	0.0010735	coiled-coil domain-containing protein 69 [Gallus gallus]
100858691	CCDC71	6801	11.97	14.31	7.35	5.18	3.8	5.67	-1.15897	3.23456e-06	2.10513e-05	coiled-coil domain-containing protein 71 [Gallus gallus]
395074	CCDC80	4471	256.81	276.14	161.94	31.74	25.77	39.12	-2.76532	3.79263e-39	6.78533e-37	AltName: Full=Equarin; Flags: Precursor &gt;domain-containing protein 80 precursor [Gallus gallus] &gt;Q8AXP2.1 RecName: Full=Coiled-coil domain-containing protein 80;BAC54279.1 equarin-L [Gallus gallus]
421210	CCDC88A	2814	5.3	7.14	2.81	2.17	3.1	3.07	-2.52766	8.87274e-10	1.23614e-08	girdin isoform X11 [Gallus gallus];girdin isoform X16 [Gallus gallus];girdin isoform X10 [Gallus gallus];girdin isoform X4 [Gallus gallus];girdin isoform X9 [Gallus gallus];girdin isoform X1 [Gallus gallus];girdin isoform X18 [Gallus gallus];girdin isoform X15 [Gallus gallus];girdin isoform X3 [Gallus gallus];girdin isoform X5 [Gallus gallus];girdin isoform X14 [Gallus gallus];girdin isoform X17 …
423410	CCDC88B	7547	5.52	6.41	2.75	1.09	0.9	1.18	-2.17145	2.72146e-13	6.47033e-12	protein Daple isoform X1 [Gallus gallus];protein Daple isoform X2 [Gallus gallus]
107049462	CCDC9	1574	11.11	10.02	21.69	29.63	38.85	20.55	1.10665	0.0030955	0.00957597	LOW QUALITY PROTEIN: coiled-coil domain-containing protein 9 [Gallus gallus]
419045	CCDC91	2499	1.5	1.59	1	0.49	0.69	0.7	-1.06344	0.00390618	0.011724	XP_015147932.1 PREDICTED: coiled-coil domain-containing protein 91 isoform X1 [Gallus gallus];coiled-coil domain-containing protein 91 isoform X4 [Gallus gallus];XP_015147920.1 PREDICTED: coiled-coil domain-containing protein 91 isoform X1 [Gallus gallus] &gt;coiled-coil domain-containing protein 91 isoform X3 [Gallus gallus];coiled-coil domain-containing protein 91 isoform X2 [Gallus gallus];coi…
395551	CCL4	385	24.36	30.3	23.74	138.37	107.34	141.13	2.56829	1.53406e-28	1.40148e-26	C-C motif chemokine 4 homolog [Coturnix japonica]
395468	CCL4	758	2081.33	2024.75	3025.9	5944.85	5184.2	5560.99	1.30062	2.98338e-09	3.72602e-08	K203 [Gallus gallus];chemokine C-C motif ligand 4 isoform X1 [Gallus gallus]
396204	CCN3	1955	75.59	65.46	52.9	6.46	3.42	8.87	-3.33475	3.69965e-32	4.27031e-30	AltName: Full=Nephroblastoma-overexpressed gene protein; Flags: Precursor &gt;P28686.1 RecName: Full=Protein NOV; AltName: Full=CCN family member 3;CAA41975.1 nov [Gallus gallus];NOV precursor [Gallus gallus] &gt
396172	CCNA2	1910	26.28	27.45	16.85	9.25	6.96	13.24	-1.2155	2.52697e-06	1.69589e-05	[Gallus gallus] &gt;CAA51410.1 cyclin A [Gallus gallus]; Short=Cyclin-A &gt;P43449.1 RecName: Full=Cyclin-A2
374047	CCND2	5917	10.53	16.24	3.47	1.83	1.43	2.29	-1.83343	1.34201e-06	9.61347e-06	AAA96955.1 cyclin D2 [Gallus gallus] &gt;prf||2204258A cyclin D [Gallus gallus];P49706.1 RecName: Full=G1/S-specific cyclin-D2 &gt;cyclin-D2 [Gallus gallus] &gt;XP_015147604.1 PREDICTED: G1/S-specific cyclin-D2 isoform X1 [Gallus gallus] &gt
420231	CCNE2	2511	0.77	0.61	0.65	2.46	2.11	2.81	1.89449	7.01575e-11	1.17765e-09	XP_015138406.1 PREDICTED: G1/S-specific cyclin-E2 isoform X1 [Gallus gallus];cyclin-E2 [Gallus gallus] &gt;G1/S-specific cyclin-E2 isoform X1 [Gallus gallus] &gt;CAG31069.1 hypothetical protein RCJMB04_2a15 [Gallus gallus]
427328	CCNH	1143	27.65	23.33	32.85	56.21	55.84	54.56	1.05359	2.44581e-07	2.07934e-06	cyclin-H [Gallus gallus]
423821	CCNJ	3983	1.89	2.74	1.31	0.73	0.64	0.92	-1.35843	6.55216e-05	0.000312596	XP_015144316.1 PREDICTED: cyclin-J isoform X1 [Gallus gallus];cyclin-J isoform X1 [Gallus gallus] &gt
425024	CCNL1	2698	45.31	42.27	53.77	21.11	18.08	22.63	-1.1575	9.60139e-11	1.58198e-09	cyclin-L1 [Gallus gallus]
416613	CCP110	4923	2.66	3.8	1.57	0.6	0.46	0.89	-2.00589	3.81478e-08	3.83784e-07	XP_004945347.1 PREDICTED: centriolar coiled-coil protein of 110 kDa isoform X1 [Gallus gallus] &gt;XP_015150023.1 PREDICTED: centriolar coiled-coil protein of 110 kDa isoform X1 [Gallus gallus];centriolar coiled-coil protein of 110 kDa isoform X1 [Gallus gallus] &gt;centriolar coiled-coil protein of 110 kDa isoform X2 [Gallus gallus];XP_003642172.2 PREDICTED: centriolar coiled-coil protein of 110…
427496	CCPG1	3462	35.34	47.11	24.03	4.67	2.41	7.8	-2.7114	2.64521e-17	9.60915e-16	Q5ZM60.1 RecName: Full=Cell cycle progression protein 1 &gt;cell cycle progression protein 1 isoform X1 [Gallus gallus];CAG31183.1 hypothetical protein RCJMB04_3a3 [Gallus gallus];cycle progression protein 1 [Gallus gallus] &gt
100858882	CCS	1047	55.81	48.48	95.41	177.65	217.93	130.77	1.47023	6.43176e-06	3.89846e-05	copper chaperone for superoxide dismutase [Gallus gallus]
421533	CCSAP	5015	1.04	1.03	0.65	0.39	0.21	0.54	-1.21698	0.00156639	0.00524878	centriole, cilia and spindle-associated protein [Gallus gallus]
422518	CCSER1	5990	1.67	1.29	0.95	0.48	0.31	0.78	-1.0867	8.81965e-05	0.000404938	serine-rich coiled-coil domain-containing protein 1 isoform X1 [Gallus gallus];serine-rich coiled-coil domain-containing protein 1 isoform X3 [Gallus gallus];serine-rich coiled-coil domain-containing protein 1 isoform X2 [Gallus gallus]
425644	CCT3	1954	114.97	106.68	172.83	314.93	338.25	270.64	1.2587	6.01623e-07	4.69511e-06	LOW QUALITY PROTEIN: T-complex protein 1 subunit gamma [Gallus gallus]
428806	CCT7	2077	90.03	91.3	104.19	190.13	178.34	189.51	1.01269	1.09434e-10	1.78258e-09	protein 1 subunit eta [Gallus gallus]
418450	CD101	11942	0.01	0.01	0	0.04	0.05	0.06	3.2329	0.000856641	0.00305553	XP_015153733.1 PREDICTED: immunoglobulin superfamily member 3 [Gallus gallus];immunoglobulin superfamily member 3 [Gallus gallus] &gt
423105	CD151	3216	23.04	24.89	21.19	51.16	48.68	56.18	1.21846	4.71814e-20	2.24598e-18	antigen [Gallus gallus] &gt;CAG32455.1 hypothetical protein RCJMB04_25m21 [Gallus gallus]
425935	CD244	1412	0	0	0	0.23	0.08	0.17	4.65252	0.0188977	0.0466446	natural killer cell receptor 2B4 isoform X11 [Gallus gallus];natural killer cell receptor 2B4 isoform X10 [Gallus gallus];natural killer cell receptor 2B4 isoform X9 [Gallus gallus];natural killer cell receptor 2B4 isoform X5 [Gallus gallus];natural killer cell receptor 2B4 isoform X3 [Gallus gallus];uncharacterized protein CD244 isoform X15 [Gallus gallus];natural killer cell receptor 2B4 isofor…
427224	CD274	2044	2.44	1.46	1.86	0.49	0.31	0.7	-2.01372	4.31409e-07	3.48848e-06	programmed cell death 1 ligand 1 isoform X3 [Gallus gallus];CD276 antigen homolog isoform X1 [Gallus gallus]
422107	CD300LG	1559	0.73	0.21	1.02	2.02	1.58	1.94	1.55292	0.00631888	0.0178971	CMRF35-like molecule 8 isoform X1 [Gallus gallus]
419856	CD34	2550	0.4	0.36	0.54	1.46	1.42	1.14	1.71807	1.47895e-05	8.26002e-05	hematopoietic progenitor cell antigen CD34 isoform X1 [Gallus gallus];hematopoietic progenitor cell antigen CD34 isoform X3 [Gallus gallus];hematopoietic progenitor cell antigen CD34 isoform X2 [Gallus gallus]
422827	CD38	1014	1.15	0.71	0.42	0.06	0	0	-5.10559	0.000607532	0.00225542	ADQ89191.1 ADP-ribosyl cyclase CD38 [Gallus gallus];cyclase/cyclic ADP-ribose hydrolase 1 [Gallus gallus] &gt
396518	CD3D	822	0.54	0.68	1.29	3.65	5.17	4.92	2.41533	1.22974e-06	8.88935e-06	glycoprotein precursor [Gallus gallus] &gt;AAV73782.1 CD3 type I transmembrane glycoprotein precursor [Gallus gallus];AAV73781.1 CD3 type I transmembrane glycoprotein precursor [Gallus gallus] &gt
395666	CD44	4413	73.4	63.25	51.58	25.43	22.18	28.66	-1.25865	4.42044e-15	1.26706e-13	CD44 antigen isoform X26 [Gallus gallus];CD44 antigen isoform X24 [Gallus gallus];CD44 antigen isoform X31 [Gallus gallus];CD44 antigen isoform X25 [Gallus gallus];CD44 antigen isoform X23 [Gallus gallus];CD44 antigen isoform X30 [Gallus gallus];antigen precursor [Gallus gallus];CD44 antigen isoform X22 [Gallus gallus]
419852	CD55	1370	2.58	4.01	6.75	21.42	24.72	22.02	2.30259	5.1894e-13	1.17522e-11	complement decay-accelerating factor isoform X1 [Gallus gallus];complement decay-accelerating factor isoform X2 [Gallus gallus]
417816	CD69L	2545	94.82	102.84	105.7	48.15	41.17	55.12	-1.43949	2.8193e-17	1.0207e-15	and reverse transcriptase polyprotein precursor [Gallus gallus];ABB02671.1 C-type lectin-like receptor [Gallus gallus];acid feature: cytoplasmic domain, aa 1 .. 91; amino acid feature: transmembrane domain, aa 92 .. 114 [Gallus gallus];antigen (p60, early T-cell activation antigen) [Gallus gallus] &gt;CD69 antigen (p60, early T-cell activation antigen) [Gallus gallus]; amino acid feature: extrace…
414741	CD74	1550	2.04	1.39	3.12	4.11	4.34	4.8	1.12438	0.00120163	0.00413959	HLA class II histocompatibility antigen gamma chain isoform X1 [Gallus gallus];class II-associated invariant chain, partial [Gallus gallus]
420838	CD83	2246	0.3	0.13	0.12	0	0.02	0	-4.4784	0.00529527	0.0152986	CD83 antigen [Gallus gallus]
423239	CDAN1	6447	2.33	2.74	1.36	0.78	0.64	0.85	-1.45104	3.97507e-07	3.2412e-06	codanin-1 isoform X2 [Gallus gallus]
424466	CDC14A	1785	9.37	9.75	5.05	3.76	2.8	5.06	-1.01194	0.000945765	0.00333903	ADD91788.1 cell division cycle 14-like protein A [Gallus gallus];dual specificity protein phosphatase CDC14A-like, partial [Cariama cristata];specificity protein phosphatase CDC14A [Gallus gallus] &gt
420375	CDC25A	2669	4.57	3.95	4.93	12.62	14.23	12.23	1.64429	1.28687e-15	3.91884e-14	M-phase inducer phosphatase 1 isoform X1 [Gallus gallus];inducer phosphatase 1 [Gallus gallus]
417269	CDC26	400	167.25	157.7	294.1	441.4	466.43	295.6	1.20371	0.000159609	0.000687255	complex subunit CDC26 [Gallus gallus]
395430	CDC37	1118	144.88	115.59	225.37	406.06	446.38	356.12	1.366	1.0774e-06	7.89986e-06	co-chaperone Cdc37 [Gallus gallus] &gt; AltName: Full=Hsp90 chaperone protein kinase-targeting subunit; AltName: Full=p50Cdc37 &gt;AAB91998.1 CDC37 [Gallus gallus];LOW QUALITY PROTEIN: hsp90 co-chaperone Cdc37-like [Gallus gallus];O57476.1 RecName: Full=Hsp90 co-chaperone Cdc37
416746	CDC42BPA	9443	18.9	19.93	12.54	7.35	6.02	8.65	-1.19274	7.33668e-09	8.50492e-08	serine/threonine-protein kinase MRCK alpha isoform X2 [Gallus gallus];serine/threonine-protein kinase MRCK alpha isoform X8 [Gallus gallus];serine/threonine-protein kinase MRCK alpha isoform X11 [Gallus gallus];serine/threonine-protein kinase MRCK alpha isoform X9 [Gallus gallus];serine/threonine-protein kinase MRCK alpha isoform X4 [Gallus gallus];serine/threonine-protein kinase MRCK alpha isofo…
423473	CDC42BPB	3150	157.33	156.62	133.78	88.78	82.91	99.43	-1.15174	1.18023e-07	1.0764e-06	serine/threonine-protein kinase MRCK beta isoform X3 [Gallus gallus];serine/threonine-protein kinase MRCK beta isoform X2 [Gallus gallus];serine/threonine-protein kinase MRCK beta isoform X1 [Gallus gallus]
428577	CDC42EP3	2217	12.66	11.56	9.81	4.94	3	5.86	-1.29178	1.45696e-07	1.29452e-06	XP_015139244.1 PREDICTED: cdc42 effector protein 3 [Gallus gallus];cdc42 effector protein 3 [Gallus gallus] &gt;XP_015139240.1 PREDICTED: cdc42 effector protein 3 [Gallus gallus] &gt;XP_015139243.1 PREDICTED: cdc42 effector protein 3 [Gallus gallus] &gt;XP_015139241.1 PREDICTED: cdc42 effector protein 3 [Gallus gallus] &gt;XP_015139239.1 PREDICTED: cdc42 effector protein 3 [Gallus gallus] &gt
100857323	CDC42SE1	1352	94.62	83.37	148.21	218.74	249.31	186.32	1.05481	0.000146147	0.000633737	CDC42 small effector protein 1 isoform X1 [Struthio camelus australis]
100857489	CDC6	2102	3.45	3.31	5.18	19.01	18.71	16.85	2.23386	1.52172e-18	6.34367e-17	cell division control protein 6 homolog [Gallus gallus]
425630	CDCA7	3503	2.24	3.18	2.08	5.81	5.45	6.84	1.31499	3.33424e-09	4.14013e-08	cell division cycle-associated protein 7 [Gallus gallus]
415745	CDCA9	1450	2.47	2.25	2.28	4.33	5.56	4.58	1.11569	7.196e-05	0.000339839	[Gallus gallus]
420703	CDCP1	5011	9.63	9.78	5.49	2.17	2.28	2.47	-1.8457	3.31347e-14	8.6018e-13	CUB domain-containing protein 1 isoform X1 [Gallus gallus];CUB domain-containing protein 1 isoform X2 [Gallus gallus]
424658	CDCP2	2429	11.91	9.83	13.26	22.74	30.16	24.33	1.33845	2.30404e-12	4.78389e-11	CUB domain-containing protein 2 isoform X2 [Gallus gallus];CUB domain-containing protein 2 isoform X1 [Gallus gallus] &gt;XP_015146682.1 PREDICTED: CUB domain-containing protein 2 isoform X1 [Gallus gallus] &gt;XP_015146683.1 PREDICTED: CUB domain-containing protein 2 isoform X1 [Gallus gallus];CUB domain-containing protein 2 isoform X4 [Gallus gallus];CUB domain-containing protein 2 isoform X3 […
415860	CDH1	2484	1.04	1.28	1.55	0.4	0.58	0.71	-1.12663	0.00258396	0.00814253	cadherin-1 isoform X1 [Gallus gallus];[Gallus gallus];precursor [Gallus gallus]
415797	CDH11	5159	23.93	23.01	10.43	1.39	1.16	1.75	-3.72873	2.17393e-34	2.82861e-32	O93319.1 RecName: Full=Cadherin-11; Flags: Precursor &gt;precursor [Gallus gallus] &gt;AAC33675.1 cadherin 11 [Gallus gallus]
414849	CDH13	7714	85.92	122.51	49.11	18.7	14.09	21.7	-2.02937	4.86113e-16	1.56938e-14	Short=T-cad; Short=T-cadherin;P33150.1 RecName: Full=Cadherin-13; AltName: Full=Truncated cadherin; Flags: Precursor &gt;cadherin-13 isoform X4 [Gallus gallus] &gt;cadherin-13 isoform X3 [Gallus gallus];precursor [Gallus gallus] &gt;cadherin-13 isoform X1 [Gallus gallus];AAB27242.1 T-cadherin 2 [Gallus gallus];AAA49079.1 T-cadherin [Gallus gallus]
414842	CDH6	9388	0.35	0.35	0.27	0.46	0.47	0.97	1.00658	0.00385193	0.0116017	AltName: Full=Cadherin-6B;BAA07720.1 chicken cadherin-6B [Gallus gallus];precursor [Gallus gallus] &gt; Flags: Precursor &gt; Short=c-cad6B;Q90762.1 RecName: Full=Cadherin-6
101749086	CDHR4	3042	2.23	2.4	2.92	0.3	0.49	0.35	-2.68351	1.07327e-14	2.95791e-13	cadherin-related family member 4 [Gallus gallus]
415840	CDK10	1745	4.81	4.02	7.86	12.47	12.43	12.93	1.08756	0.000162868	0.00070013	kinase 10 [Gallus gallus];cyclin-dependent kinase 10 isoform X1 [Gallus gallus]
420766	CDK13	5234	7.48	9.03	3.59	1.92	1.33	3.54	-1.53272	4.47948e-05	0.000223297	cyclin-dependent kinase 13 isoform X2 [Gallus gallus];cyclin-dependent kinase 13 isoform X1 [Gallus gallus]
420546	CDK14	4258	29.4	26.97	19.53	16.61	10.03	16.42	-1.03871	1.95073e-05	0.000105972	cyclin-dependent kinase 14 isoform X2 [Gallus gallus];cyclin-dependent kinase 14 isoform X1 [Gallus gallus]
424086	CDK15	1279	0.32	0.53	0.59	6.47	6.78	6.01	2.8843	5.30359e-17	1.88514e-15	cyclin-dependent kinase 15 isoform X3 [Gallus gallus];LOW QUALITY PROTEIN: cyclin-dependent kinase 15 [Apteryx australis mantelli];cyclin-dependent kinase 15 isoform X2 [Gallus gallus];cyclin-dependent kinase 15 isoform X1 [Gallus gallus];cyclin-dependent kinase 15 isoform X4 [Gallus gallus]
771736	CDK18	3991	7.01	6.38	7.84	5.25	4.82	3.08	-1.43136	2.19508e-16	7.39813e-15	cyclin-dependent kinase 18 isoform X1 [Gallus gallus]
107053360	CDK2AP2	586	261.27	228.16	376.04	537.61	656.37	391.83	1.0198	0.00048913	0.00186521	cyclin-dependent kinase 2-associated protein 2 isoform X1 [Gallus gallus];cyclin-dependent kinase 2-associated protein 2 [Sturnus vulgaris]
107055275	CDK5R1	1989	1.85	1.97	2.2	3.42	4.78	3.44	1.01071	0.000669359	0.00246162	cyclin-dependent kinase 5 activator 1 [Gallus gallus]
771445	CDK5RAP2	6778	8.04	7.83	5.31	3.06	2.82	4	-1.05839	2.64929e-07	2.23752e-06	CDK5 regulatory subunit-associated protein 2 isoform X1 [Gallus gallus]
428001	CDKL5	10114	2.18	2.28	1.19	0.57	0.55	0.53	-1.71906	4.41524e-10	6.45928e-09	cyclin-dependent kinase-like 5 isoform X4 [Gallus gallus];cyclin-dependent kinase-like 5 isoform X3 [Gallus gallus];cyclin-dependent kinase-like 5 isoform X2 [Gallus gallus];XP_015128395.1 PREDICTED: cyclin-dependent kinase-like 5 isoform X1 [Gallus gallus] &gt;cyclin-dependent kinase-like 5 isoform X1 [Gallus gallus] &gt;XP_015128400.1 PREDICTED: cyclin-dependent kinase-like 5 isoform X1 [Gallus…
395077	CDKN2A	1415	71.92	61.13	79.87	182.34	169.85	166.53	1.30377	1.38618e-13	3.37413e-12	AAN38849.1 p15INK4b tumor suppressor [Gallus gallus];AAN38847.1 p15INK4b tumor suppressor [Gallus gallus] &gt;kinase 4 inhibitor B [Gallus gallus] &gt
395076	CDKN2B	1902	21.99	16.9	16.61	323.29	265.15	368.3	4.15646	6.31413e-137	4.5186e-133	kinase 4 inhibitor B [Gallus gallus] &gt;AAN38849.1 p15INK4b tumor suppressor [Gallus gallus];AAN38847.1 p15INK4b tumor suppressor [Gallus gallus] &gt
416621	CDR2	4797	7.76	7.86	4.51	2.6	2.74	3.02	-1.02398	4.26035e-07	3.45153e-06	CAG32190.1 hypothetical protein RCJMB04_19l3 [Gallus gallus];cerebellar degeneration-related protein 2 isoform X1 [Gallus gallus];Q5ZJA3.1 RecName: Full=Cerebellar degeneration-related protein 2 &gt;degeneration-related protein 2 [Gallus gallus] &gt
426254	CDT1	2252	7.14	6.68	9.57	29.54	30.42	27	1.94023	7.21111e-18	2.7945e-16	DNA replication factor Cdt1 isoform X1 [Gallus gallus];DNA replication factor Cdt1 isoform X2 [Gallus gallus]
420877	CDYL	3866	7.02	8.15	4.11	2.57	1.99	2.31	-1.42654	8.37237e-08	7.89054e-07	chromodomain Y-like protein isoform X1 [Gallus gallus]
425886	CDYL2	5779	4.17	5.31	2.45	2.26	1.1	2.23	-1.06	0.00124834	0.00428262	chromodomain Y-like protein 2 [Gallus gallus]
427549	CEBPA	975	18.52	18.73	18.67	2.94	2.79	3.2	-2.57445	7.98465e-29	7.48569e-27	CAA47320.1 CCAAT/Enhancer binding protein [Gallus gallus] &gt;protein alpha [Gallus gallus] &gt;ADC35058.1 CCAAT enhancer binding protein alpha [Anser anser]
418160	CECR1	4648	1.25	2.71	1.11	2.55	2.73	2.79	1.05309	1.04448e-05	6.03933e-05	adenosine deaminase CECR1 isoform X1 [Gallus gallus]
418161	CECR2	4661	1.99	2.8	1.72	0.52	0.38	0.59	-2.07765	2.24951e-12	4.6888e-11	eye syndrome critical region protein 2 [Gallus gallus] &gt;ACF60238.1 cat eye syndrome chromosome region candidate 2 [Gallus gallus]
373923	CELF1	4745	19.05	19.09	14.28	7.93	7.09	9.18	-1.20871	1.51417e-10	2.40441e-09	CUGBP Elav-like family member 1 isoform X1 [Gallus gallus];CUGBP Elav-like family member 1 isoform X5 [Coturnix japonica];CUGBP Elav-like family member 1 isoform X2 [Gallus gallus];CUGBP Elav-like family member 1 isoform X6 [Gallus gallus];CUGBP Elav-like family member 1 isoform X5 [Gallus gallus];CUGBP Elav-like family member 1 isoform X4 [Gallus gallus];CUGBP Elav-like family member 1 isoform X…
431347	CELF3	2739	0.29	0.4	0.42	0.07	0.07	0.16	-1.83021	0.00720771	0.020073	CUGBP Elav-like family member 3 isoform X2 [Gallus gallus]
426889	CELF4	3910	0.02	0.01	0.01	0.07	0.18	0.06	2.91193	0.0141971	0.0363416	XP_014804879.1 PREDICTED: CUGBP Elav-like family member 4 isoform X3 [Calidris pugnax];XP_017934282.1 PREDICTED: CUGBP Elav-like family member 4 isoform X9 [Manacus vitellinus] &gt;XP_014124417.1 PREDICTED: CUGBP Elav-like family member 4 isoform X6 [Zonotrichia albicollis] &gt;XP_017934281.1 PREDICTED: CUGBP Elav-like family member 4 isoform X7 [Manacus vitellinus] &gt;XP_015132917.1 PREDICTED: …
426068	CELSR1	11991	0.4	0.39	0.26	0.19	0.11	0.16	-1.15432	0.000606799	0.00225348	cadherin EGF LAG seven-pass G-type receptor 1 isoform X3 [Coturnix japonica]
430126	CELSR2	9254	0.2	0.21	0.19	0.1	0.04	0.05	-1.6508	0.00090056	0.00319256	LOW QUALITY PROTEIN: cadherin EGF LAG seven-pass G-type receptor 2 [Gallus gallus]
415476	CEMIP	9658	5.64	5.88	2.66	1.14	0.65	1.5	-2.07422	5.45034e-10	7.8638e-09	cell migration-inducing and hyaluronan-binding protein isoform X2 [Gallus gallus];XP_015147524.1 PREDICTED: cell migration-inducing and hyaluronan-binding protein isoform X1 [Gallus gallus];cell migration-inducing and hyaluronan-binding protein isoform X1 [Gallus gallus] &gt
395316	CENPH	1439	8.88	7.9	9.39	29.68	32.2	27.62	1.83656	6.07368e-20	2.86584e-18	Q90ZF9.1 RecName: Full=Centromere protein H;protein H [Gallus gallus] &gt; Short=CENP-H &gt;BAB63439.1 centromere protein H [Gallus gallus]
417601	CENPV	919	25.05	22.29	32.08	67.21	83.27	58.25	1.47699	9.37102e-09	1.06392e-07	centromere protein V [Gallus gallus]
421835	CEP162	5670	2.77	3.26	1.11	0.38	0.21	0.56	-2.59913	9.49983e-10	1.31243e-08	XP_015140198.1 PREDICTED: centrosomal protein of 162 kDa isoform X1 [Gallus gallus];centrosomal protein of 162 kDa isoform X4 [Gallus gallus];centrosomal protein of 162 kDa isoform X1 [Gallus gallus] &gt;centrosomal protein of 162 kDa isoform X2 [Gallus gallus];centrosomal protein of 162 kDa isoform X3 [Gallus gallus]
423494	CEP170B	14774	4.68	5.92	2.99	1.33	1.09	1.75	-1.6788	1.35354e-10	2.17346e-09	centrosomal protein of 170 kDa protein B isoform X13 [Gallus gallus];centrosomal protein of 170 kDa protein B isoform X3 [Gallus gallus];centrosomal protein of 170 kDa protein B isoform X4 [Gallus gallus];centrosomal protein of 170 kDa protein B isoform X2 [Gallus gallus];centrosomal protein of 170 kDa protein B isoform X8 [Gallus gallus];centrosomal protein of 170 kDa protein B isoform X7 [Gallu…
417887	CEP290	8509	0.69	0.92	0.3	0.25	0.11	0.39	-1.28706	0.0100693	0.0268933	centrosomal protein of 290 kDa [Gallus gallus] &gt;XP_004937661.1 PREDICTED: centrosomal protein of 290 kDa [Gallus gallus] &gt;XP_004937660.1 PREDICTED: centrosomal protein of 290 kDa [Gallus gallus] &gt;XP_015139016.1 PREDICTED: centrosomal protein of 290 kDa [Gallus gallus]
421039	CEP76	2232	2.08	2.29	1.15	0.63	0.48	1.16	-1.25346	0.00374195	0.0113034	centrosomal protein of 76 kDa isoform X2 [Gallus gallus]
100857774	CEP85L	6718	1.35	1.49	0.94	0.45	0.66	0.39	-1.29337	7.65062e-05	0.000357924	centrosomal protein of 85 kDa-like isoform X1 [Gallus gallus];centrosomal protein of 85 kDa-like isoform X5 [Gallus gallus];centrosomal protein of 85 kDa-like isoform X3 [Gallus gallus];centrosomal protein of 85 kDa-like isoform X2 [Gallus gallus];centrosomal protein of 85 kDa-like isoform X4 [Gallus gallus]
417419	CEP95	2708	1.23	1.01	1.22	0.51	0.47	0.69	-1.01825	0.00409829	0.0122322	centrosomal protein of 95 kDa isoform X2 [Gallus gallus];centrosomal protein of 95 kDa isoform X1 [Gallus gallus]
425523	CERK	3444	5.94	5.43	4.22	3.25	2.31	2.88	-1.13602	1.91502e-06	1.32028e-05	CAH65311.1 hypothetical protein RCJMB04_16p10 [Gallus gallus];ceramide kinase isoform X1 [Gallus gallus];kinase [Gallus gallus] &gt
420050	CERS4	3038	16.22	14.98	12.28	5.17	3.76	4.99	-1.64163	7.82148e-19	3.38547e-17	ceramide synthase 4 isoform X2 [Gallus gallus] &gt;ceramide synthase 4 isoform X1 [Gallus gallus];XP_004948705.1 PREDICTED: ceramide synthase 4 isoform X2 [Gallus gallus]
771503	CERS6	5318	2.17	2.93	0.81	0.35	0.19	0.46	-2.52313	4.68666e-08	4.66256e-07	ceramide synthase 6 [Gallus gallus]
415786	CES1L1	1676	0.8	1.07	3.59	6.81	6.66	6.08	1.43565	0.000634824	0.00234619	XP_015147942.1 PREDICTED: fatty acyl-CoA hydrolase precursor, medium chain-like isoform X1 [Gallus gallus];XP_015147939.1 PREDICTED: fatty acyl-CoA hydrolase precursor, medium chain isoform X1 [Gallus gallus];fatty acyl-CoA hydrolase precursor, medium chain-like isoform X1 [Gallus gallus] &gt;XP_004949956.1 PREDICTED: fatty acyl-CoA hydrolase precursor, medium chain-like isoform X1 [Gallus gallus…
769339	CES1L2	2317	2.99	3.03	1.4	0.79	0.28	0.74	-1.99398	9.17773e-06	5.38499e-05	fatty acyl-CoA hydrolase precursor, medium chain-like isoform X2 [Gallus gallus];fatty acyl-CoA hydrolase precursor, medium chain-like isoform X1 [Gallus gallus] &gt;XP_004949956.1 PREDICTED: fatty acyl-CoA hydrolase precursor, medium chain-like isoform X1 [Gallus gallus]
427104	CETN3	1049	11.8	10.82	12.07	25.69	22.62	27.74	1.19638	2.87524e-11	5.08891e-10	centrin-3 isoform X2 [Gallus gallus];centrin-3 isoform X1 [Gallus gallus]
415645	CETP	1975	31.23	35.73	37.64	15	12.26	14.07	-1.2948	4.18068e-13	9.58533e-12	ester transfer protein precursor [Gallus gallus];homocysteine-responsive endoplasmic reticulum-resident ubiquitin-like domain member 1 protein [Gallus gallus]
427589	CFAP100	2310	0.37	0.41	0.7	0.07	0.04	0.13	-2.55447	0.000794627	0.00285855	coiled-coil domain-containing protein 37 isoform X2 [Gallus gallus];coiled-coil domain-containing protein 37 isoform X1 [Gallus gallus]
423879	CFAP43	5281	1.06	0.89	0.66	0.19	0.38	0.4	-1.37514	0.000293869	0.00118015	cilia- and flagella-associated protein 43 isoform X1 [Gallus gallus];cilia- and flagella-associated protein 43 isoform X2 [Gallus gallus]
423882	CFAP58	3704	0.05	0.18	0.1	0	0	0.01	-4.55746	0.00484675	0.014188	cilia- and flagella-associated protein 58 [Gallus gallus]
770540	CFAP73	2459	0	0	0	0.34	0.93	0.03	7.06027	3.61335e-05	0.000184264	coiled-coil domain-containing protein 42B isoform X1 [Gallus gallus]
100857593	CFD	975	102.64	107.19	196.67	380.17	448.87	320.77	1.56889	3.66119e-07	3.01504e-06	complement factor D, partial [Gallus gallus]
374073	CFDP1	1409	20.1	16.7	31.44	78.17	100.92	62.6	1.68874	1.13843e-08	1.27629e-07	partial [Gallus gallus]
425665	CGN	4032	0.93	1	1.48	3.42	3.69	2.79	1.578	1.21211e-07	1.1008e-06	[Gallus gallus]
415405	CGNL1	5882	1.31	1.59	0.73	0.65	0.48	0.5	-1.12647	0.000852412	0.00304297	XP_413790.5 PREDICTED: cingulin-like protein 1 isoform X1 [Gallus gallus];cingulin-like protein 1 isoform X3 [Gallus gallus];cingulin-like protein 1 isoform X2 [Gallus gallus];cingulin-like protein 1 isoform X1 [Gallus gallus] &gt
107053157	CGREF1	900	18.12	17.59	20.91	4.8	5.81	4.38	-1.8209	2.90957e-08	3.00171e-07	cell growth regulator with EF hand domain protein 1 [Gallus gallus]
423788	CH25H	1384	4.32	3.6	3.76	1.45	1.26	0.7	-1.71641	5.45456e-06	3.36409e-05	25-hydroxylase [Gallus gallus]
423209	CHAC1	1945	123.54	213.86	240.18	7.18	5.19	8.69	-4.75572	1.37777e-60	5.58101e-58	gamma-glutamylcyclotransferase 1 [Gallus gallus]
418514	CHAF1B	2628	4.34	4.75	1.63	1.48	1.89	2.52	-1.17787	0.0065619	0.0184976	XP_015154962.1 PREDICTED: chromatin assembly factor 1 subunit B isoform X1 [Gallus gallus] &gt;chromatin assembly factor 1 subunit B isoform X1 [Gallus gallus] &gt;XP_015154967.1 PREDICTED: chromatin assembly factor 1 subunit B isoform X1 [Gallus gallus]
423741	CHCHD1	1077	21.68	18.51	32.82	69.28	76.45	65.38	1.59676	2.83995e-09	3.56346e-08	coiled-coil-helix-coiled-coil-helix domain-containing protein 1 [Gallus gallus]
416933	CHCHD10	663	61.69	48.37	84.25	471.62	594.3	378.16	3.00534	1.64254e-25	1.19944e-23	coiled-coil-helix-coiled-coil-helix domain-containing protein 10, mitochondrial [Gallus gallus]
417544	CHCHD2P9	771	418.78	355.21	573.3	1003.52	1177.09	835.63	1.25199	1.29148e-06	9.29184e-06	coiled-coil-helix-coiled-coil-helix domain-containing protein 2 isoform X1 [Gallus gallus]
770886	CHCHD5	4310	8.15	7.47	9.89	19.46	20.16	15.85	1.16453	1.26066e-07	1.13863e-06	XP_004950880.1 PREDICTED: coiled-coil-helix-coiled-coil-helix domain-containing protein 5 [Gallus gallus];coiled-coil-helix-coiled-coil-helix domain-containing protein 5 [Gallus gallus] &gt
415507	CHD2	3408	31.69	32.96	32.48	17.47	15.4	18.41	-1.56759	6.09821e-15	1.71814e-13	XP_019475065.1 PREDICTED: chromodomain-helicase-DNA-binding protein 2 [Meleagris gallopavo] &gt;XP_019475076.1 PREDICTED: chromodomain-helicase-DNA-binding protein 2 [Meleagris gallopavo];protein 2 [Gallus gallus];protein 2, partial [Picoides pubescens];XP_019475070.1 PREDICTED: chromodomain-helicase-DNA-binding protein 2 [Meleagris gallopavo] &gt;XP_019475068.1 PREDICTED: chromodomain-helicase-D…
419127	CHD6	13232	14.32	18.16	7.72	4.05	3.76	4.43	-1.50285	5.90896e-09	7.00494e-08	LOW QUALITY PROTEIN: chromodomain-helicase-DNA-binding protein 6 [Meleagris gallopavo]
421140	CHD7	3059	5.43	4.6	3.24	2.78	3.08	3.73	-1.07156	0.000720108	0.00262256	protein 7 [Gallus gallus] &gt; AltName: Full=ATP-dependent helicase CHD7 &gt;ABI96999.1 chromodomain helicase DNA-binding protein 7 [Gallus gallus];Q06A37.1 RecName: Full=Chromodomain-helicase-DNA-binding protein 7; Short=CHD-7;chromodomain-helicase-DNA-binding protein 7 [Aquila chrysaetos canadensis]
415722	CHD9	10075	4.87	5.83	2.66	1.7	1.58	1.91	-1.33637	1.05211e-06	7.73289e-06	chromodomain-helicase-DNA-binding protein 9 isoform X3 [Gallus gallus];XP_015147866.1 PREDICTED: chromodomain-helicase-DNA-binding protein 9 isoform X1 [Gallus gallus];chromodomain-helicase-DNA-binding protein 9 isoform X4 [Gallus gallus];chromodomain-helicase-DNA-binding protein 9 isoform X5 [Gallus gallus];chromodomain-helicase-DNA-binding protein 9 isoform X1 [Gallus gallus] &gt;XP_015147865.1…
374260	CHEK1	1631	3.51	3.12	5.5	20.18	23.61	20.58	2.45111	3.08409e-18	1.24694e-16	Q8AYC9.1 RecName: Full=Serine/threonine-protein kinase Chk1; AltName: Full=CHK1 checkpoint homolog;serine/threonine-protein kinase Chk1 isoform X1 [Gallus gallus];serine/threonine-protein kinase Chk1 isoform X2 [Gallus gallus];kinase Chk1 [Gallus gallus] &gt; AltName: Full=Checkpoint kinase-1 &gt;AAN33019.1 checkpoint 1 protein [Gallus gallus]
423420	CHGA	1718	0.59	0.41	0.6	0.16	0.06	0.03	-2.9224	0.000502685	0.0019091	chromogranin-A isoform X1 [Gallus gallus];chromogranin-A isoform X2 [Gallus gallus]
421312	CHGB	2400	2.66	2.2	2.1	0.14	0.74	0.6	-2.18332	1.52546e-05	8.4955e-05	secretogranin-1 isoform X2 [Gallus gallus];secretogranin-1 isoform X1 [Gallus gallus]
422266	CHM	3667	13.07	15.75	8.81	5.04	4.92	5.72	-1.29975	1.9094e-08	2.04658e-07	proteins geranylgeranyltransferase component A 1 [Gallus gallus] &gt;CAG31707.1 hypothetical protein RCJMB04_9o2 [Gallus gallus]
420201	CHMP4C	1588	3.1	3.4	2.53	0.84	0.86	0.62	-1.89789	1.18195e-07	1.07727e-06	multivesicular body protein 4c [Gallus gallus]
419054	CHRDL2	1589	1.31	0.9	1.4	0.77	0.93	1.18	-1.1299	0.000616836	0.0022868	chordin-like protein 2 isoform X1 [Gallus gallus];chordin-like protein 2 isoform X2 [Gallus gallus]
418126	CHRM2	3130	0	0	0	0.04	0.01	0.14	4.77827	0.0157065	0.0397598	XP_015141117.1 PREDICTED: muscarinic acetylcholine receptor M2 isoform X1 [Gallus gallus] &gt;AAB04106.1 m2 muscarinic acetylcholine receptor [Gallus gallus];P30372.1 RecName: Full=Muscarinic acetylcholine receptor M2 &gt;acetylcholine receptor M2 [Gallus gallus] &gt;XP_015141126.1 PREDICTED: muscarinic acetylcholine receptor M2 isoform X1 [Gallus gallus] &gt;XP_015141131.1 PREDICTED: muscarinic …
418081	CHST11	5405	14.73	14.74	11.23	3.64	3.23	3.96	-1.86769	5.91289e-30	5.90436e-28	carbohydrate sulfotransferase 11 [Gallus gallus]
416032	CHST13	4315	0.37	0.31	0.21	1.25	1.17	1.32	2.12527	4.8236e-11	8.31122e-10	carbohydrate sulfotransferase 13 isoform X2 [Gallus gallus];carbohydrate sulfotransferase 13 isoform X1 [Gallus gallus]
423952	CHST15	2734	12.81	10.38	9.24	3.86	3.42	3.9	-1.48496	1.04855e-15	3.22512e-14	carbohydrate sulfotransferase 15 [Opisthocomus hoazin]
107051963	CHST7	1748	3.07	3.82	0.49	0.56	0.68	0.9	-1.70939	0.00645062	0.0182078	carbohydrate sulfotransferase 7 [Gallus gallus]
769263	CHST8	1765	0	0	0	0.15	0.06	0.16	4.63147	0.0195672	0.0480815	carbohydrate sulfotransferase 8 [Gallus gallus]
769609	CHTF8	955	7.03	6.2	8.55	43.64	47.44	48.75	2.75072	2.24379e-37	3.56958e-35	transmission fidelity protein 8 homolog [Gallus gallus] &gt;chromosome transmission fidelity protein 8 homolog isoform X2 [Coturnix japonica];NP_001264574.1 chromosome transmission fidelity protein 8 homolog [Gallus gallus] &gt;XP_015148098.1 PREDICTED: chromosome transmission fidelity protein 8 homolog isoform X1 [Gallus gallus]
395448	CHURC1	477	365.74	298.42	569.58	1013.1	1213.25	790.22	1.46239	1.23286e-06	8.90886e-06	Q9DFZ3.1 RecName: Full=Protein Churchill &gt;Churchill [Gallus gallus] &gt;AAG09760.1 Churchill protein [Gallus gallus]
426332	CIAO1	1294	19.32	19.7	25.58	57.01	68.05	48.39	1.49177	1.1051e-09	1.51213e-08	probable cytosolic iron-sulfur protein assembly protein CIAO1 [Gallus gallus]
420151	CIB3	3041	0.19	0.18	0.47	1.54	0.37	0.79	1.68595	0.0074887	0.0207425	calcium and integrin-binding family member 3 isoform X1 [Coturnix japonica];calcium and integrin-binding family member 3 isoform X3 [Gallus gallus];calcium and integrin-binding family member 3 isoform X2 [Gallus gallus]
100859733	CIDEC	882	10.31	15.05	25.87	182.04	186.79	165.02	3.44618	1.20022e-25	8.91613e-24	death activator CIDE-3 [Gallus gallus]
415533	CILP	4219	11.01	12.25	7.11	1.1	0.89	1.47	-3.08416	4.36759e-33	5.29761e-31	XP_015147739.1 PREDICTED: cartilage intermediate layer protein 1 [Gallus gallus];XP_015147738.1 PREDICTED: cartilage intermediate layer protein 1 [Gallus gallus] &gt;cartilage intermediate layer protein 1 [Gallus gallus] &gt
430666	CILP2	6547	0.11	0.09	0.13	0.02	0.01	0.03	-2.26438	0.0047561	0.0139531	cartilage intermediate layer protein 2 [Gallus gallus]
395335	CISH	1262	51.26	49.89	30.38	17.64	15.82	27.84	-1.04148	5.90975e-05	0.000285693	cytokine-inducible SH2-containing protein [Coturnix japonica]
395465	CITED4	1947	91.39	70.97	89.95	351	333.64	350.54	2.08715	5.26871e-36	7.69482e-34	AAF76148.1 CBP/p300-interacting transactivator [Gallus gallus];Q9I8K7.1 RecName: Full=Cbp/p300-interacting transactivator 3;transactivator 3 [Gallus gallus] &gt; Short=cCITED3 &gt
418882	CKAP2	2748	21.31	20.1	14.43	9.24	5.01	11.31	-1.09484	5.5233e-05	0.000269034	protein 2 [Gallus gallus] &gt;CAG32143.1 hypothetical protein RCJMB04_18l13 [Gallus gallus]
418073	CKAP4	5244	325.21	332.51	270.53	115.56	107	128.41	-1.4141	2.43664e-24	1.6246e-22	cytoskeleton-associated protein 4 [Gallus gallus]
423190	CKAP5	7018	23.22	29.44	14.94	9.15	7.93	11.43	-1.23064	4.16771e-07	3.38542e-06	XP_015142516.1 PREDICTED: cytoskeleton-associated protein 5 isoform X1 [Gallus gallus] &gt;XP_015142517.1 PREDICTED: cytoskeleton-associated protein 5 isoform X1 [Gallus gallus];protein 5 [Gallus gallus] &gt;XP_015142519.1 PREDICTED: cytoskeleton-associated protein 5 isoform X3 [Gallus gallus];cytoskeleton-associated protein 5 isoform X1 [Gallus gallus] &gt;cytoskeleton-associated protein 5 isofo…
396248	CKB	1402	58.24	38.56	55.81	138.94	139.86	126.32	1.44256	4.52231e-12	9.04841e-11	P05122.1 RecName: Full=Creatine kinase B-type;kinase B-type [Gallus gallus] &gt;AAA48614.1 B-creatine kinase, partial [Gallus gallus];creatine kinase B-type isoform X1 [Gallus gallus] &gt; AltName: Full=B-CK; AltName: Full=Creatine kinase B chain &gt;CAA27221.1 unnamed protein product [Gallus gallus] &gt;AAA48613.1 B-creatine kinase, partial [Gallus gallus]
100134845	CKS1B	549	227.29	189.48	389.44	732.41	872.22	591.04	1.57234	5.83647e-07	4.57639e-06	XP_005280693.1 PREDICTED: cyclin-dependent kinases regulatory subunit 1 [Chrysemys picta bellii];cyclin-dependent kinases regulatory subunit 1 isoform X1 [Parus major];kinases regulatory subunit 1 [Gallus gallus] &gt
428005	CLCN4	5679	10.34	11.06	5.97	2.61	2.88	3.28	-1.77453	4.94807e-11	8.51885e-10	H(+)/Cl(-) exchange transporter 4 isoform X2 [Coturnix japonica];XP_019477864.1 PREDICTED: H(+)/Cl(-) exchange transporter 4 isoform X3 [Meleagris gallopavo];H(+)/Cl(-) exchange transporter 4 isoform X3 [Meleagris gallopavo] &gt;XP_010724950.1 PREDICTED: H(+)/Cl(-) exchange transporter 4 isoform X3 [Meleagris gallopavo] &gt
424910	CLDN1	2565	10.64	13.21	13.97	168.06	144.87	163.87	3.69501	8.52298e-93	9.63052e-90	CAG31081.1 hypothetical protein RCJMB04_2c8 [Gallus gallus] &gt;AAW73082.1 claudin-1 [Gallus gallus];[Gallus gallus] &gt
374028	CLDN5	1753	6.35	9.54	5.8	13.89	12.94	16.06	1.03758	9.0816e-06	5.33296e-05	[Gallus gallus] &gt;AAK20877.1 claudin-5 [Gallus gallus]
100859051	CLEC5A	928	0	0.07	0	0.42	0.2	0.65	4.26739	0.0114051	0.0300768	killer cell lectin-like receptor subfamily G member 1 [Gallus gallus]
417293	CLIC3	1514	4.13	4.34	5.51	39.24	40.73	35.5	3.10034	1.6356e-44	3.65779e-42	chloride intracellular channel protein 3 [Gallus gallus]
427981	CLIC6	3940	0.03	0.04	0.09	0	0	0	-4.64512	0.0178033	0.044377	chloride intracellular channel protein 6 [Gallus gallus]
416240	CLINT1	3448	58.74	62.92	36.07	21.21	14.8	25.03	-1.32876	3.181e-08	3.25669e-07	interactor 1 [Gallus gallus] &gt;CAG31190.1 hypothetical protein RCJMB04_3c5 [Gallus gallus]
395784	CLIP1	4370	30.85	31.5	25.87	17.22	12.44	17.6	-1.00182	1.1448e-08	1.28276e-07	O42184.1 RecName: Full=CAP-Gly domain-containing linker protein 1;CAP-Gly domain-containing linker protein 1 isoform X4 [Gallus gallus];XP_015130670.1 PREDICTED: CAP-Gly domain-containing linker protein 1 isoform X1 [Gallus gallus];CAP-Gly domain-containing linker protein 1 isoform X1 [Gallus gallus] &gt;CAP-Gly domain-containing linker protein 1 isoform X3 [Gallus gallus];CAP-Gly domain-containi…
417488	CLIP2	6372	33.6	34.58	17.52	6.09	4.15	9.55	-2.08512	1.29562e-11	2.41247e-10	XP_015151444.1 PREDICTED: CAP-Gly domain-containing linker protein 2 isoform X1 [Gallus gallus];CAP-Gly domain-containing linker protein 2 isoform X1 [Gallus gallus] &gt;CAP-Gly domain-containing linker protein 2 isoform X2 [Gallus gallus]
428556	CLIP4	3728	0.34	0.16	0.12	0.67	0.54	0.45	1.41818	0.0054895	0.015813	CAP-Gly domain-containing linker protein 4 isoform X1 [Gallus gallus] &gt;XP_015133614.1 PREDICTED: CAP-Gly domain-containing linker protein 4 isoform X1 [Gallus gallus];CAP-Gly domain-containing linker protein 4 isoform X2 [Gallus gallus]
100858625	CLMN	6011	1.76	2.02	0.92	4.4	3.94	5.13	1.56915	1.24943e-08	1.39129e-07	calmin [Gallus gallus]
419747	CLMP	3874	60.36	55.94	42.51	22.26	19.62	25.42	-1.2675	6.19092e-13	1.3874e-11	CXADR-like membrane protein [Gallus gallus] &gt;CXADR-like membrane protein isoform X2 [Meleagris gallopavo];XP_015153658.1 PREDICTED: CXADR-like membrane protein [Gallus gallus]
101750092	CLN3	1046	18.81	15.53	34.8	62.79	88.84	49.54	1.55075	4.38373e-06	2.76481e-05	lipofuscinosis, neuronal 3, juvenile (Batten, Spielmeyer-Vogt disease), isoform CRA_e, partial [Mus musculus];battenin, partial [Gallus gallus];battenin isoform X1 [Alligator mississippiensis];battenin [Chrysemys picta bellii];battenin isoform X4 [Trichechus manatus latirostris];battenin-like [Condylura cristata]
415527	CLPX	3937	32.16	35.08	25.51	10.94	9.03	14.92	-1.34667	1.49197e-13	3.62344e-12	CAG31266.1 hypothetical protein RCJMB04_4h24 [Gallus gallus];Clp protease ATP-binding subunit clpX-like, mitochondrial [Gallus gallus] &gt;ATP-dependent Clp protease ATP-binding subunit clpX-like, mitochondrial isoform X1 [Gallus gallus];ATP-dependent Clp protease ATP-binding subunit clpX-like, mitochondrial, partial [Meleagris gallopavo]
395372	CLSTN1	5431	14.08	16.93	7.96	5.55	4.4	6.63	-1.1463	9.54244e-06	5.56703e-05	calsyntenin-1 isoform X3 [Gallus gallus];calsyntenin-1 isoform X1 [Gallus gallus];calsyntenin-1 isoform X2 [Gallus gallus];precursor [Gallus gallus]
427284	CLTA	984	41.44	33.95	51.89	93.6	91.3	102.97	1.2412	6.1166e-09	7.21128e-08	clathrin light chain A isoform X1 [Gallus gallus];light chain A [Gallus gallus] &gt;CAG32726.1 hypothetical protein RCJMB04_33p3 [Gallus gallus];clathrin light chain A isoform X2 [Gallus gallus]
421141	CLVS1	4570	9.36	9.44	9.12	3.39	2.39	4.01	-1.48114	4.39252e-14	1.12533e-12	clavesin-1 [Gallus gallus]
418775	CLYBL	5307	0.95	0.76	0.94	0.2	0.42	0.53	-1.173	0.00250494	0.00792725	citrate lyase subunit beta-like protein, mitochondrial [Gallus gallus]
770023	CMC2	765	9.49	7.77	10.43	20.26	17.1	20.61	1.13375	2.24105e-06	1.51961e-05	XP_015148025.1 PREDICTED: COX assembly mitochondrial protein 2 homolog isoform X2 [Gallus gallus] &gt;XP_015148026.1 PREDICTED: COX assembly mitochondrial protein 2 homolog isoform X2 [Gallus gallus];COX assembly mitochondrial protein 2 homolog isoform X3 [Gallus gallus];COX assembly mitochondrial protein 2 homolog isoform X1 [Meleagris gallopavo];XP_015148020.1 PREDICTED: COX assembly mitochondr…
107049048	CMC4	3640	5.3	4.51	8.52	22.93	27.23	16.19	1.88517	4.18604e-09	5.10625e-08	cx9C motif-containing protein 4 [Gallus gallus] &gt;XP_015133886.1 PREDICTED: cx9C motif-containing protein 4 [Gallus gallus]
425507	CMKLR1	2422	10.6	6.35	7.65	3.62	2.77	3.49	-1.29557	1.60841e-08	1.75462e-07	chemokine-like receptor 1 isoform X1 [Coturnix japonica]
415794	CMTM4	8424	5.62	5.34	3.85	1.41	0.87	1.36	-1.98917	7.73468e-19	3.35466e-17	CKLF-like MARVEL transmembrane domain-containing protein 4 [Gallus gallus]
420666	CMTM7	3340	2.38	2.02	2.05	7	7.03	9.4	1.90045	2.96873e-22	1.69962e-20	CAG31400.1 hypothetical protein RCJMB04_5o23 [Gallus gallus];MARVEL transmembrane domain-containing protein 7 [Gallus gallus] &gt
420665	CMTM8	1205	0.01	0	0.16	0.29	0.41	0.91	3.25378	0.000738623	0.00268453	MARVEL transmembrane domain-containing protein 8 [Gallus gallus];MARVEL transmembrane domain-containing protein 8, partial [Anas platyrhynchos]
421434	CMTR1	4451	5.75	6.29	3.64	2.61	0.58	2.92	-1.66077	0.000108435	0.00048672	cap-specific mRNA (nucleoside-2&apos;-O-)-methyltransferase 1 [Gallus gallus] &gt;XP_015139279.1 PREDICTED: cap-specific mRNA (nucleoside-2&apos;-O-)-methyltransferase 1 [Gallus gallus]
396144	CNGA3	4303	0.51	0.36	0.54	0.27	0.18	0.23	-1.00776	0.0197076	0.0483656	Q90805.1 RecName: Full=Cyclic nucleotide-gated channel cone photoreceptor subunit alpha; AltName: Full=CNG channel 1; Short=CNG1 &gt; Short=CNG-1;CAA61757.1 alpha subunit of cone photoreceptor CNG-channel [Gallus gallus];cyclic nucleotide-gated channel cone photoreceptor subunit alpha isoform X1 [Gallus gallus];nucleotide-gated channel cone photoreceptor subunit alpha [Gallus gallus] &gt
421323	CNIH3	1936	0.05	0.14	0	1.59	0.95	2.73	4.91682	2.39621e-10	3.69305e-09	XP_015712771.1 PREDICTED: protein cornichon homolog 3 isoform X1 [Coturnix japonica];XP_419388.3 PREDICTED: protein cornichon homolog 3 isoform X1 [Gallus gallus] &gt;protein cornichon homolog 3 isoform X2 [Gallus gallus] &gt;protein cornichon homolog 3 isoform X4 [Meleagris gallopavo] &gt;XP_015712772.1 PREDICTED: protein cornichon homolog 3 isoform X2 [Coturnix japonica]
427997	CNKSR2	7377	0.56	0.75	0.42	0.14	0.06	0.12	-2.26329	1.07499e-08	1.20959e-07	connector enhancer of kinase suppressor of ras 2 isoform X5 [Gallus gallus];connector enhancer of kinase suppressor of ras 2 isoform X2 [Gallus gallus];connector enhancer of kinase suppressor of ras 2 isoform X3 [Gallus gallus];connector enhancer of kinase suppressor of ras 2 isoform X4 [Gallus gallus];connector enhancer of kinase suppressor of ras 2 isoform X1 [Gallus gallus]
424204	CNPPD1	2274	32.65	27.96	38.51	69.31	72.31	74.73	1.17052	9.24988e-10	1.2812e-08	Q5ZJH7.1 RecName: Full=Protein CNPPD1 &gt;CAG32116.1 hypothetical protein RCJMB04_18a16 [Gallus gallus];CNPPD1 [Gallus gallus] &gt
421487	CNST	6606	1.32	1.66	0.92	0.49	0.56	0.53	-1.25393	1.88584e-05	0.000102916	consortin [Gallus gallus] &gt;XP_015139230.1 PREDICTED: consortin [Gallus gallus]
396488	CNTF	1554	3.88	2.54	8.31	19.84	21.07	13.74	1.83874	1.02958e-05	5.95794e-05	Short=CNTF;XP_015142256.1 PREDICTED: ciliary neurotrophic factor isoform X1 [Gallus gallus] &gt;Q02011.1 RecName: Full=Ciliary neurotrophic factor; Short=GPA &gt;AAA48784.1 growth-promoting activity factor [Gallus gallus];neurotrophic factor [Gallus gallus] &gt; AltName: Full=Growth-promoting activity
416101	CNTN3	4754	1.1	1.37	0.92	0.1	0.04	0.1	-3.7402	2.31775e-17	8.44818e-16	XP_015148711.1 PREDICTED: contactin-3 isoform X1 [Gallus gallus] &gt;contactin-3 isoform X2 [Gallus gallus];contactin-3 isoform X1 [Gallus gallus] &gt;XP_015148712.1 PREDICTED: contactin-3 isoform X1 [Gallus gallus]
396149	CNTN4	4934	1.45	1.04	0.55	0.4	0.18	0.32	-1.71533	9.06536e-05	0.000415331	contactin-4 isoform X1 [Gallus gallus] &gt;XP_015148667.1 PREDICTED: contactin-4 isoform X1 [Gallus gallus];contactin-4 isoform X2 [Gallus gallus]
771652	COA6	760	6.09	6.45	8.27	21.81	26.86	16.72	1.74965	2.0054e-08	2.13773e-07	cytochrome c oxidase assembly factor 6 homolog [Gallus gallus]
424182	COBLL1	8088	17.82	19.6	7.83	1.94	1.91	2.21	-2.63301	4.29615e-24	2.82926e-22	cordon-bleu protein-like 1 isoform X2 [Gallus gallus];cordon-bleu protein-like 1 isoform X3 [Gallus gallus];cordon-bleu protein-like 1 isoform X1 [Gallus gallus]
418846	COG3	4381	7.55	7.74	5.48	2.96	2.23	3.32	-1.34524	3.30068e-10	4.95195e-09	conserved oligomeric Golgi complex subunit 3 isoform X1 [Gallus gallus]
100858979	COL10A1	6038	0.1	0.17	0.09	0	0	0.02	-4.06541	0.000686973	0.00251855	collagen alpha-1(X) chain isoform X2 [Gallus gallus];collagen alpha-1(X) chain isoform X1 [Gallus gallus]
374046	COL11A1	7599	17.79	20.33	10.3	0	0.01	0.04	-9.91475	9.58523e-66	5.01916e-63	collagen alpha-1(XI) chain isoform X6 [Gallus gallus];collagen alpha-1(XI) chain isoform X4 [Gallus gallus];collagen alpha-1(XI) chain isoform X1 [Gallus gallus];collagen alpha-1(XI) chain isoform X2 [Gallus gallus];collagen alpha-1(XI) chain isoform X7 [Gallus gallus];collagen alpha-1(XI) chain isoform X5 [Gallus gallus];collagen alpha-1(XI) chain isoform X3 [Gallus gallus]
395875	COL12A1	2265	965.19	1107.4	944.18	249.53	291.79	207.09	-3.67866	2.68441e-58	9.93647e-56	collagen alpha-1(XII) chain isoform X3 [Gallus gallus];collagen alpha-1(XII) chain isoform X2 [Gallus gallus];collagen alpha-1(XII) chain isoform X4 [Gallus gallus];XP_015140225.1 PREDICTED: collagen alpha-1(XII) chain isoform X1 [Gallus gallus] &gt;XP_015140226.1 PREDICTED: collagen alpha-1(XII) chain isoform X1 [Gallus gallus];alpha-1(XII) chain precursor [Gallus gallus] &gt
420803	COL15A1	8839	2.59	3.42	1.31	0.09	0.05	0.05	-5.21324	4.26481e-35	5.79501e-33	collagen alpha-1(XV) chain isoform X1 [Gallus gallus];collagen alpha-1(XV) chain isoform X3 [Gallus gallus];collagen alpha-1(XV) chain isoform X2 [Gallus gallus];collagen alpha-1(XV) chain isoform X4 [Gallus gallus]
430477	COL16A1	7149	31.24	40.43	41.02	5.77	6.29	5.79	-2.44436	3.7672e-36	5.5778e-34	XP_015153314.1 PREDICTED: collagen alpha-1(XVI) chain isoform X1 [Gallus gallus];collagen alpha-1(XVI) chain isoform X1 [Gallus gallus] &gt
396503	COL17A1	5635	0.17	0.13	0.11	0.03	0.04	0.04	-1.85019	0.0107654	0.0285534	alpha-1(XVII) chain [Gallus gallus]
421873	COL19A1	9263	0.3	0.4	0.18	0.1	0.18	0.16	-1.25701	0.0020942	0.00678033	XP_004940505.1 PREDICTED: collagen alpha-1(XIX) chain isoform X1 [Gallus gallus];collagen alpha-1(XIX) chain isoform X1 [Gallus gallus] &gt
395532	COL1A1	4626	2703.4	3238.18	3863.57	1037.51	1010.21	1001.96	-1.65167	1.69952e-16	5.80078e-15	partial [Gallus gallus]
396243	COL1A2	5051	1592.75	2140.26	1754.39	325.57	293.2	372.68	-2.44091	5.57036e-46	1.29989e-43	partial [Gallus gallus]
421885	COL21A1	4456	0.67	0.94	0.62	0.26	0.36	0.41	-1.04108	0.00574731	0.016465	XP_004940520.1 PREDICTED: collagen alpha-1(XXI) chain [Gallus gallus] &gt;collagen alpha-1(XXI) chain [Gallus gallus] &gt;XP_015140380.1 PREDICTED: collagen alpha-1(XXI) chain [Gallus gallus] &gt;XP_015140381.1 PREDICTED: collagen alpha-1(XXI) chain [Gallus gallus]
417504	COL26A1	5570	0.1	0.11	0.03	0	0	0	-5.71247	0.000498251	0.00189461	collagen alpha-1(XXVI) chain isoform X4 [Gallus gallus];collagen alpha-1(XXVI) chain isoform X6 [Gallus gallus];collagen alpha-1(XXVI) chain isoform X7 [Gallus gallus];collagen alpha-1(XXVI) chain isoform X3 [Gallus gallus];collagen alpha-1(XXVI) chain isoform X5 [Gallus gallus];collagen alpha-1(XXVI) chain isoform X2 [Gallus gallus];collagen alpha-1(XXVI) chain isoform X1 [Gallus gallus]
417231	COL27A1	3761	15.82	15.96	19.88	7.38	7.59	7.05	-1.83569	3.63285e-25	2.59979e-23	collagen alpha-1(XXVII) chain isoform X1 [Gallus gallus] &gt;XP_015135185.1 PREDICTED: collagen alpha-1(XXVII) chain isoform X1 [Gallus gallus]
395069	COL2A1	4817	0.33	0.42	0.41	0.03	0.03	0.03	-3.66765	1.18034e-08	1.32121e-07	Flags: Precursor; AltName: Full=Alpha-1 type II collagen;Full=Collagen alpha-1(II) chain
396340	COL3A1	3152	765.85	928.63	713.01	277.1	232.56	329.11	-2.25113	3.57512e-18	1.43198e-16	alpha-1(III) chain precursor [Gallus gallus]
395530	COL4A1	7719	200.67	334.75	113.96	29.04	24.21	36.16	-2.6774	2.79783e-20	1.36826e-18	alpha-1(IV) chain precursor [Gallus gallus]
418752	COL4A2	6328	233.6	368.47	158.29	37.15	28.76	48.77	-2.66143	5.68374e-21	2.90534e-19	type IV, alpha 2 precursor [Gallus gallus];collagen alpha-3(IV) chain-like [Phaethon lepturus]
424797	COL4A3	8204	0.02	0.06	0.02	0	0	0	-4.94188	0.00836793	0.0228915	IV collagen alpha 3 chain, partial [Gallus gallus]
395568	COL5A1	5484	331.41	463.83	266.77	103.39	123.87	95.28	-2.45551	5.03435e-26	3.83271e-24	V collagen, alpha 1 chain, NH2-terminal domain, partial [Gallus gallus];collagen alpha-1(V) chain isoform X1 [Gallus gallus];1 (V) collagen [Gallus gallus];alpha-1(V) chain precursor [Gallus gallus]
423986	COL5A2	6034	400.94	594.24	261.9	46.11	41.35	57.67	-3.09667	1.33187e-30	1.38135e-28	collagen alpha-2(V) chain isoform X2 [Gallus gallus]
396000	COL6A1	4594	310.07	364.78	243.06	16.82	13.77	20.86	-4.1201	3.30066e-100	5.45092e-97	AAB59954.1 alpha-1 type VI collagen precursor [Gallus gallus];P20785.1 RecName: Full=Collagen alpha-1(VI) chain;alpha-1(VI) chain precursor [Gallus gallus] &gt; Flags: Precursor &gt;CAA41062.1 collagen alpha 1 type VI [Gallus gallus] &gt;CAA45788.1 collagen type VI alpha 1 subunit [Gallus gallus] &gt
396292	COL6A2	4217	314.97	363.89	269.95	26.71	22.88	30.73	-3.52305	1.82519e-106	4.35389e-103	CAA33144.1 type VI collagen alpha-2 subunit preprotein [Gallus gallus] &gt;CAA39982.1 type VI collagen subunit alpha2 [Gallus gallus]; Flags: Precursor &gt;collagen alpha-2(VI) chain isoform X1 [Gallus gallus] &gt;P15988.1 RecName: Full=Collagen alpha-2(VI) chain;alpha-2(VI) chain precursor [Gallus gallus] &gt;CAA39981.1 type VI collagen subunit alpha2 [Gallus gallus]
396548	COL6A3	4562	589.6	720.47	537.24	47.42	32.97	57.24	-4.34218	1.51473e-52	4.51662e-50	collagen alpha-3(VI) chain isoform X2 [Gallus gallus];collagen alpha-3(VI) chain isoform X8 [Gallus gallus];alpha-3(VI) chain precursor [Gallus gallus];collagen alpha-3(VI) chain isoform X1 [Gallus gallus];collagen alpha-3(VI) chain isoform X9 [Gallus gallus];collagen alpha-3(VI) chain isoform X10 [Gallus gallus];collagen alpha-3(VI) chain isoform X6 [Gallus gallus];collagen alpha-3(VI) chain iso…
427584	COL7A1	2925	79.24	63.24	102.71	62.18	66.41	54.43	-1.38681	7.38859e-28	6.4482e-26	collagen alpha-1(VII) chain isoform X3 [Gallus gallus];collagen alpha-1(VII) chain isoform X1 [Gallus gallus];collagen alpha-1(VII) chain isoform X4 [Gallus gallus];collagen alpha-1(VII) chain isoform X5 [Gallus gallus]
418378	COL8A1	4355	64.14	69.64	47.58	15.85	13.48	18.83	-1.81339	1.80858e-24	1.20961e-22	alpha-1(VIII) chain precursor [Gallus gallus]
428221	COL8A2	6219	35.78	37.5	27.71	3.39	2.66	3.31	-3.39168	1.69897e-90	1.82376e-87	LOW QUALITY PROTEIN: collagen alpha-2(VIII) chain [Meleagris gallopavo]
420281	COLEC10	2136	109.26	101.19	65.63	30.95	26.75	43.13	-1.06939	2.31116e-09	2.96052e-08	precursor [Gallus gallus] &gt;Q2LK95.1 RecName: Full=Collectin-10;AAZ29617.1 collectin 1 precursor [Gallus gallus]; Short=CL-1; Flags: Precursor &gt; AltName: Full=Collectin-1; Short=cCL-1;collectin-10 isoform X1 [Gallus gallus]
424447	COLGALT1	5513	3.01	2.75	2.47	6.85	6.33	6.37	1.30447	5.96589e-16	1.90882e-14	procollagen galactosyltransferase 2 isoform X1 [Gallus gallus]
770048	COMMD4	763	60.99	57.19	102.89	202.49	266.94	165.84	1.60261	3.2364e-07	2.68272e-06	domain-containing protein 4 isoform a [Gallus gallus];domain-containing protein 4 isoform b [Gallus gallus]
420120	COMP	2890	154.02	162.64	142.47	10.19	8.14	12.11	-3.91025	1.43057e-128	6.14257e-125	XP_015155618.1 PREDICTED: cartilage oligomeric matrix protein [Gallus gallus] &gt;XP_015155619.1 PREDICTED: cartilage oligomeric matrix protein [Gallus gallus] &gt;cartilage oligomeric matrix protein [Gallus gallus] &gt;XP_015155620.1 PREDICTED: cartilage oligomeric matrix protein [Gallus gallus]
770635	COPS9	489	109.32	86.53	152.98	221	223.05	182.03	1.0032	0.000160484	0.000690466	myeloma-overexpressed gene 2 protein homolog [Esox lucius]
417219	COQ4	1445	53.18	42.7	66.61	134.7	129.02	124.36	1.36464	7.65475e-10	1.07552e-08	ubiquinone biosynthesis protein COQ4 homolog, mitochondrial [Gallus gallus]
416745	COQ8A	3209	25.49	25.08	17.53	5.5	5.54	8.09	-1.78069	2.14565e-17	7.88783e-16	XP_015138993.1 PREDICTED: atypical kinase ADCK3, mitochondrial isoform X1 [Gallus gallus];kinase ADCK3, mitochondrial [Gallus gallus] &gt
415636	COQ9	1053	36.29	31.12	44.54	74.78	75.38	63.79	1.00409	6.34518e-06	3.85578e-05	biosynthesis protein COQ9, mitochondrial [Gallus gallus]
100857733	CORIN	6280	0	0	0	0.1	0	0.08	5.55983	0.00720651	0.0200724	atrial natriuretic peptide-converting enzyme [Gallus gallus]
427373	CORO2A	4521	2.3	2.13	1.5	8.43	6.74	9.43	2.0795	1.08206e-23	6.9139e-22	coronin-2A isoform X2 [Gallus gallus];coronin-2A isoform X1 [Gallus gallus]
415561	CORO2B	2336	1.57	1.13	1.36	0.6	0.44	0.43	-1.47268	0.000111726	0.000499131	XP_015147709.1 PREDICTED: coronin-2B isoform X2 [Gallus gallus] &gt;XP_015147710.1 PREDICTED: coronin-2B isoform X2 [Gallus gallus];coronin-2B isoform X2 [Gallus gallus] &gt;coronin-2B isoform X1 [Gallus gallus]
768420	COTL1	429	226.65	241.23	166.91	57.41	27.75	73.78	-1.80385	4.53331e-09	5.49633e-08	XP_009275563.1 PREDICTED: coactosin-like protein [Aptenodytes forsteri] &gt;KFP27513.1 Coactosin-like [Colius striatus] &gt;XP_010716404.1 PREDICTED: coactosin-like protein [Meleagris gallopavo] &gt;XP_005232241.1 PREDICTED: coactosin-like protein [Falco peregrinus] &gt;XP_010004510.1 PREDICTED: coactosin-like protein [Chaetura pelagica] &gt;KGL89953.1 Coactosin-like [Charadrius vociferus];KFQ933…
426880	COX14	465	56.08	41.11	88.77	171.6	263.93	124.84	1.78242	2.17465e-06	1.47792e-05	c oxidase assembly homolog 14 [Gallus gallus]
423257	COX16	1419	3.02	2.32	4.06	6.48	6.61	6.7	1.1244	0.000140444	0.000611725	protein Anapl_01095, partial [Anas platyrhynchos];cytochrome c oxidase assembly homolog [Gallus gallus]
770190	COX17	523	117.42	80.25	155.3	279.86	245.81	232.53	1.2406	3.51628e-06	2.27177e-05	cytochrome c oxidase copper chaperone [Gallus gallus]
422650	COX18	4081	1.97	1.62	2.07	4.47	3.83	3.4	1.09166	3.08668e-06	2.01913e-05	mitochondrial inner membrane protein COX18 isoform X1 [Gallus gallus]
39105265	COX2	684	8691.15	7215.3	13099.8	19762.1	21986.6	18994	1.1626	9.23263e-06	5.41128e-05	c oxidase subunit II (mitochondrion) [Gallus gallus]
415826	COX4I1	699	393.03	337.77	526.12	789.89	905.34	678.37	1.01299	3.9574e-05	0.000199909	XP_015148044.1 PREDICTED: cytochrome c oxidase subunit 4 isoform 1, mitochondrial isoform X1 [Gallus gallus] &gt;c oxidase subunit 4 isoform 1, mitochondrial [Gallus gallus] &gt;CAG31988.1 hypothetical protein RCJMB04_15g7 [Gallus gallus];XP_015148045.1 PREDICTED: cytochrome c oxidase subunit 4 isoform 1, mitochondrial isoform X1 [Gallus gallus] &gt
769735	COX5A	639	218.22	174.94	328.49	508.3	615.81	437.42	1.22455	2.22605e-05	0.000119448	cytochrome c oxidase subunit 5A, mitochondrial [Gallus gallus]
420243	COX6C	518	687.75	565.91	913.18	1484.22	1315.02	1227.36	1.03526	7.08027e-06	4.2543e-05	of G-protein signaling 22 [Amazona aestiva]
431629	COX7C	407	340.61	253.02	454.74	1124.63	1201.51	916.37	1.86734	1.60815e-12	3.4116e-11	cytochrome c oxidase subunit 7C, mitochondrial [Gallus gallus]
775974	COX8A	1373	151.31	111.2	284.19	539.85	683.8	415.41	1.57425	2.3159e-05	0.000123682	translation initiation factor IF-2 [Gallus gallus]
424888	CPB1	480	0.08	0.21	0.08	9.86	6.99	7.33	3.75197	5.79743e-08	5.63445e-07	B preproprotein [Gallus gallus]
422424	CPE	2029	1.86	1.65	2.08	0.65	0.8	0.84	-1.24045	0.000358414	0.00141163	carboxypeptidase E [Gallus gallus]
423816	CPEB3	6831	1.41	1.98	0.81	0.46	0.39	0.42	-1.73113	5.56196e-07	4.38684e-06	cytoplasmic polyadenylation element-binding protein 3 isoform X1 [Gallus gallus] &gt;XP_011574520.1 PREDICTED: cytoplasmic polyadenylation element-binding protein 3 isoform X3 [Aquila chrysaetos canadensis];XP_015144325.1 PREDICTED: cytoplasmic polyadenylation element-binding protein 3 isoform X1 [Gallus gallus] &gt;cytoplasmic polyadenylation element-binding protein 3 isoform X1 [Zonotrichia alb…
416363	CPEB4	7483	3.14	4.64	1.44	0.41	0.47	0.62	-2.57026	1.21936e-11	2.28432e-10	cytoplasmic polyadenylation element-binding protein 4 isoform X2 [Gallus gallus];cytoplasmic polyadenylation element-binding protein 4 isoform X1 [Gallus gallus]
417761	CPED1	6189	0.39	0.56	0.13	0.19	0.1	0.03	-1.74168	0.0170523	0.0427183	cadherin-like and PC-esterase domain-containing protein 1 isoform X1 [Gallus gallus]
427286	CPLX1	1455	1.56	2.35	1.66	134.61	139.81	130.63	4.75595	1.12743e-129	6.0512e-126	complexin-1-like, partial [Fulmarus glacialis];complexin-1 isoform X1 [Corvus cornix cornix]
100857281	CPLX2	1933	0.31	0.18	0.21	0.81	0.74	0.61	1.68878	0.0027136	0.00850734	complexin-2 [Aptenodytes forsteri]
417843	CPM	1729	2.33	3.04	2.99	8.41	6.44	6.24	1.38522	1.23439e-07	1.11819e-06	M precursor [Gallus gallus]
769143	CPN1	1563	3.81	4.07	6.27	2.56	2.23	2.35	-1.05965	0.000966231	0.00340512	N catalytic chain precursor [Gallus gallus]
424899	CPN2	1992	0.08	0.26	0.18	0.71	1.03	0.43	2.22876	0.00144234	0.00488186	carboxypeptidase N subunit 2 [Gallus gallus]
417690	CPNE8	3042	13.36	15.23	7.2	3.72	2.79	4.4	-1.50317	2.40118e-08	2.5233e-07	[Gallus gallus]
428994	CPS1	6445	0.18	0.4	0.25	0.09	0.12	0.13	-1.27619	0.0127949	0.0332224	carbamoyl-phosphate synthase [ammonia], mitochondrial isoform X2 [Gallus gallus];carbamoyl-phosphate synthase [ammonia], mitochondrial isoform X1 [Gallus gallus]
395266	CPZ	2780	13.98	19.78	17.9	3.52	3.46	4.19	-2.17687	5.94253e-25	4.16929e-23	Z precursor [Gallus gallus]
100857929	CRABP2	1173	1.65	1.5	2.65	0.92	1.02	0.43	-1.26484	0.0201669	0.0493738	cellular retinoic acid-binding protein 2 [Coturnix japonica]
416762	CRAMP1	6205	2.26	3.7	0.37	0.19	0.36	0.12	-3.11924	0.000895891	0.00317968	protein cramped-like isoform X1 [Gallus gallus]
424352	CRB1	9098	0.06	0.11	0.03	0.02	0.01	0.02	-2.13917	0.0176537	0.0440654	protein crumbs homolog 1 isoform X1 [Gallus gallus];protein crumbs homolog 1 isoform X2 [Gallus gallus]
417104	CRB2	8539	0.24	0.25	0.13	1.75	1.11	1.89	3.06424	7.48466e-23	4.49894e-21	protein crumbs homolog 2 isoform X1 [Gallus gallus];protein crumbs homolog 2 isoform X2 [Gallus gallus]
416106	CRBN	4574	5.1	5.43	3.44	2.34	1.84	2.68	-1.00807	1.12705e-05	6.46797e-05	XP_015148671.1 PREDICTED: protein cereblon isoform X1 [Gallus gallus] &gt;XP_015148676.1 PREDICTED: protein cereblon isoform X1 [Gallus gallus] &gt;XP_015148675.1 PREDICTED: protein cereblon isoform X1 [Gallus gallus] &gt;protein cereblon isoform X4 [Gallus gallus];XP_015148672.1 PREDICTED: protein cereblon isoform X1 [Gallus gallus] &gt;XP_015148680.1 PREDICTED: protein cereblon isoform X1 [Gall…
395099	CREB1	7495	5.84	6.74	3.57	2.26	1.72	2.75	-1.1929	1.99604e-06	1.37042e-05	XP_005442863.1 PREDICTED: cyclic AMP-responsive element-binding protein 1 isoform X1 [Falco cherrug] &gt;XP_015144858.1 PREDICTED: cyclic AMP-responsive element-binding protein 1 isoform X2 [Gallus gallus] &gt;XP_009927950.1 PREDICTED: cyclic AMP-responsive element-binding protein 1 [Haliaeetus albicilla] &gt;XP_010005626.1 PREDICTED: cyclic AMP-responsive element-binding protein 1 [Chaetura pela…
418123	CREB3L2	7589	64.16	70.96	39.79	19.01	17.16	22.86	-1.54223	3.13054e-12	6.4009e-11	cyclic AMP-responsive element-binding protein 3-like protein 2 isoform X1 [Gallus gallus];cyclic AMP-responsive element-binding protein 3-like protein 2 isoform X2 [Gallus gallus]
428435	CREB5	7984	3.23	2.92	1.95	0.87	0.54	0.68	-1.81848	6.05505e-13	1.35979e-11	cyclic AMP-responsive element-binding protein 5 isoform X2 [Gallus gallus] &gt;XP_014793404.1 PREDICTED: cyclic AMP-responsive element-binding protein 5 isoform X2 [Calidris pugnax] &gt;XP_017587655.1 PREDICTED: cyclic AMP-responsive element-binding protein 5 isoform X3 [Corvus brachyrhynchos];XP_010397297.1 PREDICTED: cyclic AMP-responsive element-binding protein 5 isoform X3 [Corvus cornix corn…
770646	CREG2	4608	1.95	2.1	1.74	1.09	0.83	0.89	-1.00492	2.16937e-05	0.000116581	protein CREG2 [Gallus gallus]
404297	CRH	808	0.32	0.41	0.44	2.42	3.74	2.23	2.93778	3.67892e-06	2.36617e-05	precursor [Gallus gallus] &gt;CAF18561.2 corticotropin releasing hormone precursor [Gallus gallus]
395105	CRHR2	1632	5.51	4.57	4.91	18.31	12.13	16.36	1.59721	1.36177e-14	3.71013e-13	XP_015708412.1 PREDICTED: corticotropin-releasing factor receptor 2 isoform X2 [Coturnix japonica];corticotropin-releasing factor receptor 2 isoform X1 [Gallus gallus];corticotropin-releasing factor receptor 2 isoform X2 [Meleagris gallopavo] &gt;corticotropin-releasing factor receptor 2 isoform X2 [Gallus gallus];factor receptor 2, partial [Merops nubicus]
395067	CRIM1	4242	23.74	30.06	13.5	8.36	7.26	9.69	-1.43881	9.88909e-08	9.18688e-07	Flags: Precursor &gt;AAM28339.1 cysteine-rich motorneuron 1 [Gallus gallus];cysteine-rich motor neuron 1 protein isoform X2 [Gallus gallus];Q8AWW5.1 RecName: Full=Cysteine-rich motor neuron 1 protein;motor neuron 1 protein precursor [Gallus gallus] &gt; Short=CRIM-1
101747696	CRIP1	866	349.44	233.59	422.05	3508.67	3558.48	2959.93	3.39944	1.0996e-40	2.07082e-38	XP_005434239.1 PREDICTED: cysteine-rich protein 1 [Falco cherrug] &gt;XP_008628408.1 PREDICTED: cysteine-rich protein 1 [Corvus brachyrhynchos] &gt;protein 1 (intestinal) [Gallus gallus] &gt;XP_005147154.1 PREDICTED: cysteine-rich protein 1 [Melopsittacus undulatus] &gt;XP_005493654.1 PREDICTED: cysteine-rich protein 1 [Zonotrichia albicollis] &gt;XP_005241291.1 PREDICTED: cysteine-rich protein 1…
424374	CRIP2	1117	105.18	81.41	146.43	309.79	343.73	266.54	1.60756	7.23292e-09	8.39825e-08	cysteine-rich protein 2 isoform X2 [Gallus gallus];cysteine-rich protein 2 [Aptenodytes forsteri];cysteine-rich protein 2 isoform X1 [Gallus gallus]
415818	CRISPLD2	3546	0.94	0.7	0.16	0.07	0.03	0.04	-3.7093	4.50967e-06	2.83675e-05	cysteine-rich secretory protein LCCL domain-containing 2 [Gallus gallus]
395992	CRTAP	1919	236.08	221.56	210.96	79.11	71.05	87.99	-1.43998	1.7195e-31	1.92271e-29	cartilage-associated protein isoform X1 [Gallus gallus];protein precursor [Gallus gallus] &gt; AltName: Full=Dualin;CAA66206.1 cartilage associated protein [Gallus gallus];Q90830.1 RecName: Full=Cartilage-associated protein; Flags: Precursor &gt
107055137	CRTC2	662	15.05	12.04	10.95	4.38	3.68	7.32	-1.20332	0.000331814	0.00131628	CREB-regulated transcription coactivator 2 [Lepidothrix coronata]
374093	CRY1	2000	30.54	33.92	19.54	8.08	4.22	11.05	-1.81128	7.86327e-09	9.07616e-08	[Gallus gallus] &gt;AAK61385.1 cryptochrome 1 [Gallus gallus];Q8QG61.1 RecName: Full=Cryptochrome-1 &gt
418437	CRYBG3	7528	1.53	1.81	0.7	0.25	0.16	0.49	-2.1338	9.69698e-07	7.20361e-06	very large A-kinase anchor protein [Gallus gallus]
419886	CSDE1	4097	136.45	144.35	94.04	54.18	43.83	71.37	-1.08401	1.31635e-07	1.18245e-06	cold shock domain-containing protein E1 isoform X1 [Gallus gallus];CAH65302.1 hypothetical protein RCJMB04_16d21 [Gallus gallus];shock domain-containing protein E1 [Gallus gallus] &gt;cold shock domain-containing protein E1 isoform X2 [Gallus gallus]
418666	CSF2RA	2184	0.94	1.14	0.77	4.81	4.62	6.2	2.51025	2.56221e-21	1.35822e-19	colony-stimulating factor receptor subunit alpha-like precursor [Gallus gallus] &gt;XP_004938507.1 PREDICTED: granulocyte-macrophage colony-stimulating factor receptor subunit alpha-like isoform X1 [Gallus gallus]
396216	CSF3	1247	18.37	15.79	21.48	165.02	136.17	138.09	3.03884	8.54043e-53	2.65731e-50	Short=MGF;growth factor precursor [Gallus gallus] &gt;CAA32639.1 unnamed protein product [Gallus gallus] &gt;P13854.1 RecName: Full=Myelomonocytic growth factor;AAA48694.1 myelomonocytic growth factor [Gallus gallus] &gt;CAS03416.1 colony stimulating factor [Gallus gallus]; Flags: Precursor &gt
422488	CSGALNACT1	3256	3.55	3.97	2.22	1.07	1.12	1.24	-1.48016	1.66521e-07	1.45741e-06	chondroitin sulfate N-acetylgalactosaminyltransferase 1 isoform X3 [Gallus gallus] &gt;XP_004941059.1 PREDICTED: chondroitin sulfate N-acetylgalactosaminyltransferase 1 isoform X1 [Gallus gallus] &gt;XP_015132131.1 PREDICTED: chondroitin sulfate N-acetylgalactosaminyltransferase 1 isoform X1 [Gallus gallus] &gt;chondroitin sulfate N-acetylgalactosaminyltransferase 1 isoform X2 [Gallus gallus];cho…
378891	CSNK1E	2346	52.89	59.46	40.43	20.25	13.4	23.49	-1.16957	7.9517e-09	9.16339e-08	Short=CKI-epsilon;Q5ZLL1.2 RecName: Full=Casein kinase I isoform epsilon;XP_003202298.1 PREDICTED: casein kinase I [Meleagris gallopavo] &gt;XP_015718539.1 PREDICTED: casein kinase I isoform epsilon isoform X1 [Coturnix japonica] &gt; Short=CKIe;XP_015718546.1 PREDICTED: casein kinase I isoform epsilon isoform X1 [Coturnix japonica] &gt;kinase I isoform epsilon [Gallus gallus] &gt
395466	CSPG5	2127	2.52	2.15	3.53	0.52	0.47	0.27	-2.65757	2.64303e-10	4.03866e-09	sulfate proteoglycan 5 precursor [Gallus gallus] &gt;Full=Chondroitin sulfate proteoglycan 5; Flags: Precursor &gt; Contains: RecName: Full=Chondroitin sulfate proteoglycan 5, 38 kDa form;CAA70459.1 epidermal growth factor [Gallus gallus]; Contains: RecName: Full=Chondroitin sulfate proteoglycan 5, 80 kDa form; AltName: Full=Acidic leucine-rich EGF-like domain-containing brain protein;AAG29499.1 …
420425	CSRNP1	4843	17.97	20.59	8.27	1.39	0.93	2.43	-3.26687	9.98297e-19	4.26092e-17	cysteine/serine-rich nuclear protein 1 isoform X1 [Gallus gallus];cysteine/serine-rich nuclear protein 1 isoform X2 [Gallus gallus]
418268	CSTA	424	9.85	6.9	10.94	211.53	185.51	193.69	4.62306	1.08122e-78	7.73754e-76	cystatin-A [Gallus gallus]
418267	CSTB	1015	51.01	38.88	48.95	105.85	100.18	105.75	1.23825	7.89435e-13	1.74388e-11	B (stefin B) [Gallus gallus]
420813	CTDP1	4027	4.93	5.09	3.61	1.92	1.84	2.63	-1.04963	1.87353e-06	1.29583e-05	RNA polymerase II subunit A C-terminal domain phosphatase isoform X1 [Gallus gallus]
100857754	CTDSP1	2245	30.55	26.94	43.01	82.91	89.38	75.76	1.34918	2.62398e-08	2.73335e-07	carboxy-terminal domain RNA polymerase II polypeptide A small phosphatase 1 [Gallus gallus]
415574	CTDSPL2	3618	15.37	17.24	9.83	4.68	4.51	5.98	-1.49391	4.1822e-10	6.15828e-09	small phosphatase-like protein 2 [Gallus gallus] &gt;XP_015147600.1 PREDICTED: CTD small phosphatase-like protein 2 isoform X1 [Gallus gallus] &gt;XP_015147601.1 PREDICTED: CTD small phosphatase-like protein 2 isoform X1 [Gallus gallus] &gt;CAH65137.1 hypothetical protein RCJMB04_4a24 [Gallus gallus]
396035	CTNNA2	3016	4.23	4.67	1.99	0.59	0.45	0.72	-2.54877	4.73143e-10	6.88672e-09	XP_015141360.1 PREDICTED: catenin alpha-2 isoform X2 [Gallus gallus] &gt;XP_019408525.1 PREDICTED: catenin alpha-2 isoform X2 [Crocodylus porosus];alpha-2 [Gallus gallus] &gt;XP_019351211.1 PREDICTED: catenin alpha-2 isoform X2 [Alligator mississippiensis] &gt;XP_005233089.1 PREDICTED: catenin alpha-2 isoform X4 [Falco peregrinus] &gt;XP_019381733.1 PREDICTED: catenin alpha-2 isoform X2 [Gavialis…
420922	CTNND2	5505	1.01	1.26	0.67	0.42	0.2	0.39	-1.51949	4.99907e-05	0.000246215	catenin delta-2 isoform X4 [Coturnix japonica];catenin delta-2 isoform X7 [Coturnix japonica];catenin delta-2 isoform X1 [Gallus gallus];catenin delta-2 isoform X3 [Coturnix japonica];catenin delta-2 isoform X1 [Coturnix japonica];catenin delta-2 isoform X6 [Gallus gallus];catenin delta-2 isoform X5 [Coturnix japonica]
419561	CTPS1	1971	62.98	63.35	81.23	145.32	149.59	141.86	1.14796	6.41141e-09	7.52168e-08	CTP synthase 1 isoform X2 [Gallus gallus];CTP synthase 1 isoform X2 [Coturnix japonica];CTP synthase 1 isoform X1 [Gallus gallus]
396090	CTSD	1444	77.41	114.98	34.21	15.44	6.74	37.91	-1.88672	0.0133747	0.0344956	Contains: RecName: Full=Cathepsin D light chain;Q05744.1 RecName: Full=Cathepsin D;AAB24157.1 prepro-cathepsin D [Gallus gallus]; Contains: RecName: Full=Cathepsin D heavy chain;D precursor [Gallus gallus] &gt; Flags: Precursor &gt
419870	CTTNBP2NL	4705	14.64	17.54	6.24	1.72	0.51	3.04	-2.75683	8.03846e-05	0.000373493	CTTNBP2 N-terminal-like protein isoform X1 [Gallus gallus]
415850	CTU2	1761	12.89	10.13	15.53	25.66	31.3	26.43	1.16715	1.24631e-06	9e-06	cytoplasmic tRNA 2-thiolation protein 2 isoform X1 [Gallus gallus];cytoplasmic tRNA 2-thiolation protein 2 isoform X2 [Gallus gallus]
423761	CUEDC2	1387	8.32	8.29	12.07	19.82	19.54	20.79	1.12433	2.0175e-06	1.38294e-05	CUE domain-containing protein 2 isoform X1 [Gallus gallus] &gt;XP_015143862.1 PREDICTED: CUE domain-containing protein 2 isoform X1 [Gallus gallus];XP_015143863.1 PREDICTED: CUE domain-containing protein 2 isoform X2 [Gallus gallus];domain-containing protein 2 isoform 2 [Gallus gallus];domain-containing protein 2 isoform 1 [Gallus gallus] &gt
418744	CUL4A	3737	10.6	11.44	6.08	3.23	2.95	4.11	-1.46051	7.17257e-09	8.33267e-08	cullin-4A isoform X2 [Gallus gallus];cullin-4A isoform X4 [Myotis brandtii];cullin-4A isoform X1 [Gallus gallus]
427159	CWC27	1804	12.05	10.75	12.25	29.97	27.47	27.55	1.33021	3.1518e-15	9.15642e-14	peptidyl-prolyl cis-trans isomerase CWC27 homolog [Gallus gallus]
422763	CWH43	1567	1.61	1.39	1.3	23.74	16.34	24.25	3.59061	3.01041e-46	7.26186e-44	PGAP2-interacting protein isoform X2 [Gallus gallus];PGAP2-interacting protein isoform X1 [Gallus gallus]
415651	CX3CL1	1495	28.59	25.69	11.92	5.6	2.75	12.96	-1.60078	0.000489359	0.00186575	CAL39153.1 CX3CL1 chemokine [Gallus gallus];precursor [Gallus gallus] &gt
395451	CXCL14	1533	517.43	398.64	400.18	21.75	16.23	28.62	-4.25768	2.5281e-96	3.19269e-93	C-X-C motif chemokine 14 [Manacus vitellinus]
395324	CXCR4	1701	2.32	3.34	2.59	0.67	0.24	0.24	-2.79095	5.01857e-09	6.02931e-08	chemokine receptor type 4 [Gallus gallus]
423025	CYB561A3	1158	11.26	10.09	18.9	30.2	42.84	27.67	1.36718	2.37347e-05	0.000126505	b, ascorbate dependent 3 [Gallus gallus];cytochrome b ascorbate-dependent protein 3 isoform X1 [Meleagris gallopavo];cytochrome b, ascorbate dependent 3 isoform X1 [Gallus gallus]
414798	CYB5A	1506	84.14	72.01	80.16	208.19	197.22	212.47	1.44351	8.58553e-25	5.9459e-23	b5 [Gallus gallus] &gt;AAA48740.1 cytochrome b5 [Gallus gallus];P00174.4 RecName: Full=Cytochrome b5 &gt;AAA48733.1 cytochrome b5 [Gallus gallus] &gt
420624	CYCS	1261	113.68	115.75	138.25	185.29	205.9	204.21	1.07652	5.91435e-09	7.00746e-08	AAA48741.1 cytochrome c [Gallus gallus];XP_010711090.1 PREDICTED: cytochrome c [Meleagris gallopavo] &gt;P67882.2 RecName: Full=Cytochrome c &gt;XP_010711091.1 PREDICTED: cytochrome c [Meleagris gallopavo] &gt;c, partial [Chlamydotis macqueenii];XP_015136938.1 PREDICTED: cytochrome c isoform X1 [Gallus gallus] &gt;XP_003207183.1 PREDICTED: cytochrome c [Meleagris gallopavo] &gt;XP_015136937.1 PRE…
416246	CYFIP2	7524	0.47	0.67	0.25	0.05	0.04	0.05	-3.23019	7.45245e-10	1.04916e-08	XP_010577295.1 PREDICTED: cytoplasmic FMR1-interacting protein 2 isoform X1 [Haliaeetus leucocephalus] &gt;XP_009902905.1 PREDICTED: cytoplasmic FMR1-interacting protein 2 isoform X2 [Picoides pubescens] &gt;XP_014731420.1 PREDICTED: cytoplasmic FMR1-interacting protein 2 isoform X1 [Sturnus vulgaris] &gt;XP_014108726.1 PREDICTED: cytoplasmic FMR1-interacting protein 2 isoform X2 [Pseudopodoces h…
427802	CYGB	540	0.33	0.17	0.3	1.04	2.59	3.01	3.18611	0.00185356	0.00609217	[Gallus gallus] &gt;CAH23229.1 cytoglobin [Gallus gallus]
112531918	CYHR1	303	8.24	24.42	24.71	59.35	62.15	54.69	2.0728	3.59176e-05	0.000183422	cysteine and histidine-rich protein 1 isoform X1 [Falco peregrinus] &gt;XP_014138840.1 PREDICTED: cysteine and histidine-rich protein 1 isoform X1 [Falco cherrug]
415725	CYLD	6134	2.36	2.47	1.08	0.64	0.75	0.87	-1.32959	5.48871e-05	0.000267629	XP_015147884.1 PREDICTED: ubiquitin carboxyl-terminal hydrolase CYLD isoform X1 [Gallus gallus];ubiquitin carboxyl-terminal hydrolase CYLD isoform X2 [Gallus gallus];XP_004944232.1 PREDICTED: ubiquitin carboxyl-terminal hydrolase CYLD isoform X1 [Gallus gallus] &gt;ubiquitin carboxyl-terminal hydrolase CYLD isoform X1 [Gallus gallus] &gt
414838	CYP11A1	1756	0.11	0.06	0.1	0.28	0.62	0.34	2.24094	0.00943505	0.0254378	side-chain cleavage enzyme, mitochondrial [Gallus gallus] &gt;BAA18920.1 cytochrome P-450scc [Gallus gallus]
396052	CYP1A1	2057	0.26	0.38	0.36	3.34	3.03	2.7	3.25279	2.02887e-18	8.36042e-17	CAA67815.1 CYP1A4 [Gallus gallus];P79760.1 RecName: Full=Cytochrome P450 1A4;P450 1A4 [Gallus gallus] &gt; AltName: Full=CYPIA4; AltName: Full=Cytochrome P450 TCDDAHH &gt
421466	CYP1B1	4941	2.66	2.42	1.33	0.51	0.64	0.43	-1.96259	6.21057e-09	7.31403e-08	cytochrome P450 1B1 [Gallus gallus]
395827	CYP24A1	2744	0.64	0.52	0.31	0.06	0.07	0.17	-2.23316	0.00100039	0.00350993	AAC41266.1 25-hydroxyvitamin D3 24-hydroxylase [Gallus gallus];D(3) 24-hydroxylase, mitochondrial [Gallus gallus] &gt
423806	CYP26C1	2769	0.09	0.13	0.11	1.66	1.63	1.78	3.97133	1.94966e-18	8.06498e-17	cytochrome P450 26C1 isoform X1 [Gallus gallus];cytochrome P450 26C1 isoform X2 [Gallus gallus]
424227	CYP27C1	5603	1.08	0.94	0.65	2.56	2.17	2.39	1.46645	4.03954e-10	5.96868e-09	XP_015157111.1 PREDICTED: cytochrome P450 27C1-like isoform X1 [Gallus gallus];cytochrome P450 27C1 isoform X1 [Gallus gallus] &gt
422528	CYP2U1	4483	2.52	2.62	1.2	0.56	0.55	0.74	-1.72769	3.0735e-07	2.56452e-06	cytochrome P450 2U1 [Gallus gallus]
422058	CYP39A1	2017	2.05	1.93	1.57	10.71	10.29	11.85	2.71079	7.75552e-41	1.47348e-38	24-hydroxycholesterol 7-alpha-hydroxylase isoform X1 [Gallus gallus];24-hydroxycholesterol 7-alpha-hydroxylase isoform X3 [Anas platyrhynchos];24-hydroxycholesterol 7-alpha-hydroxylase isoform X2 [Gallus gallus];24-hydroxycholesterol 7-alpha-hydroxylase isoform X3 [Gallus gallus]
416477	CYP3A4	2148	1.89	1.77	2.28	5.16	5.57	5.86	1.62143	4.91367e-10	7.13746e-09	P450 3A80 [Gallus gallus]
771974	CYP4A22	1985	1.81	1.77	1.89	3.94	3.65	3.79	1.10478	6.42275e-06	3.8941e-05	P450 4B1 [Gallus gallus]
100859277	CYP4F11	1633	0.15	0	0.17	0.81	0.8	0.49	2.74147	0.00130429	0.00446101	P450 4F49 precursor [Gallus gallus]
415121	CYP4V2	2401	2.2	1.42	1.07	2.82	2.54	4.22	1.08253	0.000926695	0.00327817	P450 family 4 subfamily V member 2 [Gallus gallus]
420164	CYP7B1	6525	0.31	0.36	0.13	0.15	0.08	0.07	-1.34289	0.0188845	0.0466281	25-hydroxycholesterol 7-alpha-hydroxylase, partial [Gallus gallus]
429089	CYR61	1803	775.11	737.98	784.18	313.04	241.67	328.95	-1.33442	2.94034e-19	1.32063e-17	AAA48661.1 CEF-10 protein precursor [Gallus gallus];P19336.1 RecName: Full=Protein CYR61; AltName: Full=CCN family member 1; Flags: Precursor &gt; AltName: Full=Protein CEF-10;CYR61 precursor [Gallus gallus] &gt
428691	CYSLTR1	2950	1.49	1.29	1.18	0.15	0.22	0.33	-2.28171	5.50849e-09	6.5519e-08	cysteinyl leukotriene receptor 1 isoform X1 [Gallus gallus]
770862	CYSRT1	1300	0	0	0	0.49	0.64	0.19	5.98133	0.000195934	0.000825129	cysteine-rich tail protein 1 [Gallus gallus]
422849	CYTL1	1145	0.97	0.3	0.79	0	0	0	-6.19128	5.10422e-05	0.000250818	cytokine-like protein 1 [Gallus gallus]
770067	CYYR1	2834	0.77	1.79	1.6	0.63	0.56	0.5	-1.27183	0.00296699	0.00921829	cysteine and tyrosine-rich protein 1 [Gallus gallus]
427191	CZH5ORF51	1189	7.82	6.36	10.43	16.44	19.12	14.46	1.10374	7.3304e-05	0.000345124	UPF0600 protein C5orf51 homolog [Gallus gallus]
427125	CZH5ORF63	706	21.98	11.56	18.28	44.7	28.73	32	1.69248	2.7476e-10	4.18356e-09	glutaredoxin-like protein C5orf63 homolog [Gallus gallus]
427457	CZH9orf64	1573	10.62	10.2	11.53	30.46	26.52	33.4	1.66823	1.28022e-21	6.94068e-20	UPF0553 protein C9orf64 homolog [Gallus gallus];UPF0553 protein C9orf64 homolog [Meleagris gallopavo]
426017	DAGLA	18332	0.43	0.54	0.28	0.15	0.18	0.17	-1.28556	3.33849e-05	0.000171798	XP_015141589.1 PREDICTED: sn1-specific diacylglycerol lipase alpha [Gallus gallus];XP_015141588.1 PREDICTED: sn1-specific diacylglycerol lipase alpha [Gallus gallus] &gt;XP_015141587.1 PREDICTED: sn1-specific diacylglycerol lipase alpha [Gallus gallus] &gt;XP_015141584.1 PREDICTED: sn1-specific diacylglycerol lipase alpha [Gallus gallus] &gt;sn1-specific diacylglycerol lipase alpha [Gallus gallus…
107051549	DAZAP2	1150	36.65	40.64	37.94	15.05	10.15	23.81	-1.27559	1.63679e-05	9.05209e-05	DAZ-associated protein 2, partial [Pelecanus crispus];DAZ-associated protein 2 [Coturnix japonica]
395263	DBI	264	444.75	433.8	575.5	799.19	846.81	611.41	1.22094	4.99113e-06	3.10863e-05	acyl-CoA-binding protein [Meleagris gallopavo] &gt;XP_010573419.1 PREDICTED: acyl-CoA-binding protein [Haliaeetus leucocephalus]
419180	DBNDD2	1015	586.61	494.55	748.97	1300.54	1364.4	1206.57	1.15346	1.64926e-07	1.44699e-06	dysbindin domain-containing protein 2 isoform X1 [Gallus gallus];dysbindin domain-containing protein 2 isoform X2 [Gallus gallus];dysbindin domain-containing protein 2 isoform X3 [Gallus gallus]
425994	DBNL	1740	81.84	72.97	132	202.35	239.33	182.94	1.17399	2.93313e-05	0.000152843	drebrin-like protein isoform X2 [Gallus gallus];drebrin-like protein isoform X1 [Gallus gallus]
112530307	DCAF11	776	7	5.09	12.25	26.6	34.74	21.41	1.87133	8.15136e-07	6.15552e-06	DDB1- and CUL4-associated factor 11 [Pseudopodoces humilis];DDB1- and CUL4-associated factor 11, partial [Meleagris gallopavo]
112530997	DCAF15	1966	10.14	9.89	17.48	35.58	41.45	28.02	1.53521	5.0154e-07	3.98651e-06	LOW QUALITY PROTEIN: DDB1- and CUL4-associated factor 15 [Ailuropoda melanoleuca]
421734	DCBLD1	3148	1.84	1.21	1.07	4.32	4.22	3.68	1.39021	3.42193e-08	3.48177e-07	discoidin, CUB and LCCL domain-containing protein 1 isoform X1 [Gallus gallus];discoidin, CUB and LCCL domain-containing protein 1 isoform X2 [Gallus gallus]
420821	DCDC2	5367	0.41	0.37	0.18	1.65	2.59	2.27	2.7303	1.1789e-17	4.42478e-16	doublecortin domain-containing protein 2 isoform X4 [Gallus gallus];doublecortin domain-containing protein 2 isoform X3 [Gallus gallus];doublecortin domain-containing protein 2 isoform X2 [Gallus gallus];doublecortin domain-containing protein 2 isoform X1 [Gallus gallus];doublecortin domain-containing protein 2 isoform X7 [Gallus gallus];doublecortin domain-containing protein 2 isoform X5 [Gallus…
770841	DCDC2B	1200	0	0	0	1.24	1.09	1.39	7.29167	4.38866e-08	4.38233e-07	doublecortin domain-containing protein 2B [Gallus gallus]
419073	DCHS1	8510	6.93	8.4	2.18	2.27	1.05	2.35	-2.49163	0.000987193	0.00346761	protocadherin-16 [Gallus gallus]
770922	DCK2	1059	20.38	17.47	25.31	74.15	70.21	79.72	1.88733	2.96562e-20	1.44374e-18	CAG32066.1 hypothetical protein RCJMB04_17b6 [Gallus gallus] &gt;kinase [Gallus gallus] &gt;ACF41169.1 deoxyadenosine kinase [Gallus gallus]
418903	DCLK1	5639	4.77	5.65	3.25	3.17	0.8	1.42	-1.84077	7.76396e-13	1.7184e-11	XP_009961518.1 PREDICTED: serine/threonine-protein kinase DCLK1 isoform X1 [Tyto alba] &gt;XP_010281079.1 PREDICTED: serine/threonine-protein kinase DCLK1 isoform X1 [Phaethon lepturus] &gt;XP_009936426.1 PREDICTED: serine/threonine-protein kinase DCLK1 isoform X3 [Opisthocomus hoazin] &gt;serine/threonine-protein kinase DCLK1 isoform X2 [Tyto alba] &gt;XP_010281080.1 PREDICTED: serine/threonine-…
417892	DCN	1522	374.61	373.72	198.68	28.51	19.62	44.31	-3.30841	1.33251e-28	1.23309e-26	decorin [Meleagris gallopavo]
415992	DCP1A	5608	2.9	3.36	1.76	0.98	0.94	1.37	-1.24303	9.08144e-06	5.33296e-05	mRNA-decapping enzyme 1A isoform X1 [Gallus gallus];mRNA-decapping enzyme 1A isoform X2 [Gallus gallus]
427404	DCTN3	923	61.63	46.81	65.13	169.07	170.67	158.75	1.59988	6.78212e-16	2.15074e-14	subunit 3 [Gallus gallus] &gt;CAG31924.1 hypothetical protein RCJMB04_13l14 [Gallus gallus]
378898	DDAH1	4100	163.97	190.49	104.13	74.93	61.5	82.58	-1.06614	8.12152e-07	6.13731e-06	N(G),N(G)-dimethylarginine dimethylaminohydrolase 1 isoform X1 [Coturnix japonica];dimethylaminohydrolase 1, partial [Anas platyrhynchos];N(G),N(G)-dimethylarginine dimethylaminohydrolase 1 isoform X4 [Anas platyrhynchos]
100857832	DDIT3	812	96.81	139.49	267.35	70.34	88.46	57.5	-1.14819	0.00216915	0.00699148	uncharacterized protein DDIT3 [Gallus gallus] &gt;AJA72779.1 C/EBP-like protein [Gallus gallus]
107053650	DDIT4	1474	337.94	414.31	659.75	160.85	193.93	139.3	-1.46124	1.00102e-06	7.403e-06	DNA damage-inducible transcript 4 protein [Gallus gallus]
770953	DDO	2703	1.6	1.71	1.73	0.73	0.44	0.83	-1.1843	0.000365037	0.00143508	XP_015140059.1 PREDICTED: D-aspartate oxidase [Gallus gallus] &gt;D-aspartate oxidase [Gallus gallus] &gt;XP_015140061.1 PREDICTED: D-aspartate oxidase [Gallus gallus]
395629	DDX5	2715	445.17	462.94	349.31	203.38	178.03	232.3	-1.00029	6.26813e-11	1.06287e-09	probable ATP-dependent RNA helicase DDX5 isoform X1 [Gallus gallus];AAD40318.1 DEAD-box RNA helicase [Gallus gallus];ATP-dependent RNA helicase DDX5 [Gallus gallus] &gt
416992	DDX54	3763	8.35	7.79	11.74	21.97	20.95	18.18	1.17058	8.9381e-07	6.6908e-06	ATP-dependent RNA helicase DDX54 [Gallus gallus]
419783	DDX6	5791	32.7	33.92	23.44	14.82	10.91	17.97	-1.02037	8.22073e-07	6.19953e-06	AltName: Full=DEAD box protein 6 &gt;XP_005026671.1 PREDICTED: probable ATP-dependent RNA helicase DDX6 isoform X2 [Anas platyrhynchos] &gt;EOA96312.1 Putative ATP-dependent RNA helicase DDX6, partial [Anas platyrhynchos] &gt;XP_003212776.1 PREDICTED: probable ATP-dependent RNA helicase DDX6 [Meleagris gallopavo] &gt;XP_010134283.1 PREDICTED: probable ATP-dependent RNA helicase DDX6 [Buceros rhin…
100858408	DECR2	2139	15.91	12.97	18.74	37.87	38.03	35.06	1.26721	1.67265e-09	2.19633e-08	peroxisomal 2,4-dienoyl-CoA reductase isoform X1 [Gallus gallus];peroxisomal 2,4-dienoyl-CoA reductase isoform X2 [Gallus gallus]
417102	DENND1A	2372	11.24	10.45	6.79	8.8	5.92	8.93	-1.27007	3.54271e-06	2.28678e-05	DENN domain-containing protein 1A-like [Gallus gallus];protein RCJMB04_3i20 [Gallus gallus];DENN domain-containing protein 1A isoform X6 [Meleagris gallopavo];DENN domain-containing protein 1A isoform X1 [Meleagris gallopavo];domain-containing protein 1A-like, partial [Scleropages formosus];DENN domain-containing protein 1A isoform X5 [Meleagris gallopavo];DENN domain-containing protein 1A isofor…
421153	DENND2D	3183	3.35	3.7	2.66	1.09	0.53	1.19	-1.75974	1.70615e-08	1.8521e-07	DENN domain-containing protein 2D [Gallus gallus]
420309	DENND3	7762	1.87	1.93	0.78	0.65	0.36	0.83	-1.29864	0.000689536	0.00252459	DENN domain-containing protein 3 isoform X1 [Gallus gallus];DENN domain-containing protein 3 isoform X2 [Gallus gallus]
423048	DENND5A	7601	15.56	21.31	10.17	3.04	2.55	3.33	-2.38028	3.75967e-20	1.81385e-18	DENN domain-containing protein 5A isoform X1 [Gallus gallus];DENN domain-containing protein 5A isoform X3 [Gallus gallus];DENN domain-containing protein 5A isoform X2 [Gallus gallus];DENN domain-containing protein 5A isoform X5 [Gallus gallus];DENN domain-containing protein 5A isoform X4 [Gallus gallus]
771794	DENR	942	56.46	46.67	80.03	131.03	144.15	118.5	1.17374	5.30236e-06	3.28248e-05	density-regulated protein isoform X1 [Gallus gallus]
418176	DERA	1275	12.09	9.07	12.31	30.27	28.25	28.89	1.15657	7.57231e-09	8.75915e-08	aldolase [Gallus gallus] &gt;CAG31017.1 hypothetical protein RCJMB04_1j17 [Gallus gallus]
415497	DET1	4462	7.39	7.46	4.58	3.09	2.49	3.22	-1.13447	4.68208e-07	3.75494e-06	XP_015147535.1 PREDICTED: DET1 homolog isoform X1 [Gallus gallus];XP_004943910.1 PREDICTED: DET1 homolog isoform X1 [Gallus gallus] &gt;DET1 homolog isoform X1 [Gallus gallus] &gt;DET1 homolog isoform X2 [Anser cygnoides domesticus];DET1 homolog isoform X1 [Buceros rhinoceros silvestris]
424747	DGKD	7542	9.55	10.68	5.64	1.8	1.42	3.67	-1.88782	1.76345e-08	1.90681e-07	diacylglycerol kinase delta isoform X3 [Gallus gallus];diacylglycerol kinase delta isoform X4 [Gallus gallus];diacylglycerol kinase delta isoform X2 [Gallus gallus];S-arrestin isoform X2 [Gallus gallus] &gt;XP_015132695.1 PREDICTED: S-arrestin isoform X2 [Gallus gallus];diacylglycerol kinase delta isoform X1 [Gallus gallus]
769506	DGKH	6985	2.63	2.4	1.34	0.26	0.24	0.98	-2.09536	1.28617e-05	7.28378e-05	diacylglycerol kinase eta isoform X2 [Gallus gallus];diacylglycerol kinase eta isoform X1 [Gallus gallus];diacylglycerol kinase eta isoform X3 [Gallus gallus]
427381	DGKQ	9951	0.79	0.91	0.31	0.22	0.09	0.21	-1.91923	2.97936e-05	0.000154989	LOW QUALITY PROTEIN: diacylglycerol kinase theta [Gallus gallus]
107054975	DGUOK	1057	17.58	13.04	22.26	39.87	49.48	33.71	1.28786	6.13696e-06	3.74089e-05	deoxyguanosine kinase, mitochondrial [Gallus gallus]
424661	DHCR24	3776	9.9	10.17	9.48	21.65	20.56	25.17	1.22947	7.2971e-19	3.17772e-17	reductase [Gallus gallus] &gt;CAG32491.1 hypothetical protein RCJMB04_27e12 [Gallus gallus]
427317	DHFR	1396	3.1	2.75	2.45	7.52	6.88	6.6	1.39637	8.13408e-09	9.33854e-08	ABO15000.1 dihydrofolate reductase [Gallus gallus];reductase [Gallus gallus] &gt
107055407	DHH	2657	0.4	0.4	0.51	0.19	0.13	0.11	-1.56111	0.0092361	0.0249578	desert hedgehog protein [Gallus gallus]
415876	DHODH	1809	29.24	26.59	32.8	70.65	68	65.01	1.25629	1.42505e-12	3.03817e-11	CAG32663.1 hypothetical protein RCJMB04_32c16 [Gallus gallus];dehydrogenase (quinone), mitochondrial precursor [Gallus gallus] &gt
100858939	DHRS13	1712	3.17	2.8	6.79	17.37	19.5	17.91	2.13767	3.73444e-09	4.58666e-08	dehydrogenase/reductase SDR family member 13 isoform X1 [Gallus gallus]
423527	DHRS7	1226	109.53	107.18	157.5	299.65	304.98	269.94	1.28373	1.85977e-08	1.99937e-07	dehydrogenase/reductase SDR family member 7 [Gallus gallus]
100858653	DHX58	1771	4.44	4.1	5.46	11.37	11.88	9.85	1.03088	9.48352e-07	7.06859e-06	AEK21509.1 LGP2 [Gallus gallus];ATP-dependent RNA helicase DHX58 [Gallus gallus] &gt;probable ATP-dependent RNA helicase DHX58 isoform X1 [Gallus gallus]
423437	DICER1	6116	1.14	1.88	0.5	0.4	0.37	0.35	-1.58274	0.000353596	0.0013947	Q25BN1.3 RecName: Full=Endoribonuclease Dicer &gt;BAE87103.1 Dicer protein [Gallus gallus];Dicer [Gallus gallus] &gt
373903	DIO2	5420	21.15	19.99	12.29	0.61	0.42	0.63	-5.06063	8.85176e-82	7.03846e-79	type II iodothyronine deiodinase [Meleagris gallopavo]
395939	DIO3	1484	69.09	76.35	102.3	8.03	6.37	8.43	-3.39868	1.26667e-49	3.39926e-47	5-deiodinase [Gallus gallus]
426874	DIP2B	10086	19.38	25.06	11.6	7.02	6.02	7.8	-1.54248	5.63616e-09	6.68977e-08	disco-interacting protein 2 homolog B isoform X3 [Gallus gallus];disco-interacting protein 2 homolog B isoform X2 [Gallus gallus];disco-interacting protein 2 homolog B isoform X1 [Gallus gallus]
420456	DIP2C	4525	11.44	13.81	8.49	4.07	2.55	3.66	-1.86465	5.46155e-13	1.23425e-11	disco-interacting protein 2 homolog C isoform X4 [Coturnix japonica];XP_015708561.1 PREDICTED: disco-interacting protein 2 homolog C isoform X6 [Coturnix japonica];XP_014800501.1 PREDICTED: disco-interacting protein 2 homolog C isoform X1 [Calidris pugnax];disco-interacting protein 2 homolog C [Gallus gallus] &gt;XP_011570002.1 PREDICTED: disco-interacting protein 2 homolog C isoform X4 [Aquila c…
419798	DIXDC1	5546	0.5	0.49	0.39	1.1	0.99	0.9	1.18039	2.36959e-05	0.000126329	dixin isoform X3 [Gallus gallus];dixin isoform X2 [Gallus gallus];dixin isoform X1 [Gallus gallus];dixin isoform X4 [Gallus gallus];dixin isoform X5 [Gallus gallus]
374156	DKK4	1310	0	0	0.04	0.18	0.38	0.15	4.13324	0.0167005	0.0419594	dickkopf-related protein 1 [Gallus gallus]
419796	DLAT	2235	16.33	17.12	7.81	4.44	2.6	7.35	-1.48123	5.61598e-05	0.000273243	dihydrolipoyllysine-residue acetyltransferase component of pyruvate dehydrogenase complex, mitochondrial [Gallus gallus]
422740	DLC1	5177	18.45	16.44	9.75	3.96	2.75	4.83	-1.96985	1.92481e-13	4.63272e-12	rho GTPase-activating protein 7 isoform X2 [Gallus gallus];rho GTPase-activating protein 7 isoform X3 [Gallus gallus];XP_015141037.1 PREDICTED: rho GTPase-activating protein 7 isoform X1 [Gallus gallus];rho GTPase-activating protein 7 isoform X1 [Gallus gallus] &gt;XP_015141036.1 PREDICTED: rho GTPase-activating protein 7 isoform X1 [Gallus gallus] &gt
428706	DLG3	3205	18.6	17.8	20.25	9.95	9.73	10.5	-1.11684	3.13518e-13	7.36425e-12	disks large homolog 3 isoform X3 [Gallus gallus];disks large homolog 3 isoform X1 [Gallus gallus];disks large homolog 3 isoform X6 [Gallus gallus];disks large homolog 3 isoform X2 [Gallus gallus];disks large homolog 3 isoform X9 [Gallus gallus];disks large homolog 3 isoform X5 [Gallus gallus];disks large homolog 3 isoform X7 [Gallus gallus];disks large homolog 3 isoform X4 [Gallus gallus];disks l…
423728	DLG5	10438	2	2.11	0.97	0.69	0.52	0.87	-1.23956	6.51983e-05	0.000311262	disks large homolog 5 isoform X1 [Gallus gallus];disks large homolog 5 isoform X2 [Gallus gallus]
100859693	DLGAP1L	5741	0.35	0.38	0.17	0.04	0.02	0.04	-3.33854	5.01891e-07	3.98783e-06	disks large-associated protein 1 isoform X2 [Anser cygnoides domesticus];XP_012950106.1 PREDICTED: disks large-associated protein 1 isoform X1 [Anas platyrhynchos] &gt;XP_012950090.1 PREDICTED: disks large-associated protein 1 isoform X1 [Anas platyrhynchos] &gt;disks large-associated protein 1 isoform X1 [Anas platyrhynchos] &gt;XP_012950094.1 PREDICTED: disks large-associated protein 1 isoform …
395820	DLL1	3257	9.9	9.83	7.61	1.49	1.28	1.75	-2.53278	1.33958e-36	2.04073e-34	delta-like protein 1 isoform X2 [Coturnix japonica]
373969	DLX5	1292	11.54	11.26	13.39	4.38	3.81	4.38	-1.48497	4.96132e-11	8.52799e-10	Short=cDlx &gt;P50577.1 RecName: Full=Homeobox protein DLX-5;protein DLX-5 [Gallus gallus] &gt;AAF00085.1 distal-less homeobox protein Dlx [Gallus gallus] &gt;AAA96145.1 distal-less-5 [Gallus gallus]
772070	DLX6	1777	2.37	2.02	3.47	0.24	0.44	0.46	-2.7326	1.65556e-09	2.1779e-08	homeobox protein DLX-6 isoform X1 [Gallus gallus]
396236	DMD	4472	6.04	5.63	3.83	1.35	1.44	1.92	-1.97941	1.76492e-13	4.25743e-12	dystrophin isoform X3 [Anas platyrhynchos];dystrophin isoform X20 [Coturnix japonica];dystrophin isoform X1 [Coturnix japonica];LOW QUALITY PROTEIN: dystrophin [Meleagris gallopavo];[Gallus gallus];dystrophin isoform X5 [Anas platyrhynchos];dystrophin isoform X5 [Coturnix japonica]
100858556	DMRT2	3216	0.4	0.26	0.37	0.12	0.13	0.08	-1.57205	0.0107913	0.028613	doublesex- and mab-3-related transcription factor 2 [Gallus gallus]
418646	DMTF1	3440	5.43	5.61	4.76	2.69	1.74	3.05	-1.14873	2.42271e-07	2.06074e-06	Myb-like transcription factor 1 [Gallus gallus]
776542	DMTN	1304	50.18	47.07	48.84	19.7	13.77	25.69	-1.25786	1.20067e-09	1.62529e-08	dematin, partial [Gallus gallus]
415594	DMXL2	10349	0.61	0.9	0.37	0.19	0.18	0.32	-1.39946	0.000294603	0.00118265	dmX-like protein 2 isoform X5 [Gallus gallus]
423688	DNA2	2759	1.83	2.2	1.62	4.8	7.02	5.54	1.10904	1.06139e-07	9.78402e-07	DNA replication ATP-dependent helicase/nuclease DNA2 isoform X1 [Gallus gallus]
416818	DNAH10	1764	1.92	1.34	2.29	0.9	0.78	0.62	-2.01046	2.05451e-08	2.18682e-07	dynein heavy chain 10, axonemal [Gallus gallus]
416004	DNAH12	12168	0.14	0.12	0.06	0.01	0	0.02	-3.04089	6.36475e-05	0.000304807	dynein heavy chain 12, axonemal isoform X3 [Gallus gallus];dynein heavy chain 12, axonemal isoform X1 [Gallus gallus];dynein heavy chain 12, axonemal isoform X2 [Gallus gallus];dynein heavy chain 12, axonemal isoform X4 [Gallus gallus]
428510	DNAH5L	14473	0.09	0.08	0.09	0.04	0.01	0.05	-1.35641	0.0203559	0.0497801	dynein heavy chain 5, axonemal-like [Coturnix japonica]
100858112	DNAH8	14484	0.01	0.02	0.01	0	0	0	-4.56375	0.0189525	0.0467638	dynein heavy chain 8, axonemal [Gallus gallus]
431654	DNAI1	1546	1.05	0.74	0.99	4.57	4.2	5.24	1.74258	9.56538e-10	1.31979e-08	dynein intermediate chain 1, axonemal isoform X2 [Gallus gallus];dynein intermediate chain 1, axonemal isoform X1 [Gallus gallus]
427376	DNAJA1	2364	8.91	8.24	8.98	31.33	29.46	34.36	1.9081	2.19066e-37	3.53619e-35	homolog subfamily A member 1 [Gallus gallus] &gt;CAG31990.1 hypothetical protein RCJMB04_15h2 [Gallus gallus]
424550	DNAJB4	4585	82.07	80.47	43.26	25.77	22.9	32.75	-1.29456	1.04151e-07	9.61731e-07	dnaJ homolog subfamily B member 4 isoform X2 [Chrysemys picta bellii];dnaJ homolog subfamily B member 4 isoform X1 [Chrysemys picta bellii]
420688	DNAJC13	5808	11.78	13	6.96	4.81	3.82	6.24	-1.18647	2.07503e-05	0.000112073	dnaJ homolog subfamily C member 13 isoform X1 [Gallus gallus];dnaJ homolog subfamily C member 13 isoform X2 [Gallus gallus]
770519	DNAJC17	1070	8.87	9.26	16.25	31.72	40.92	30.61	1.65181	1.33065e-07	1.1938e-06	dnaJ homolog subfamily C member 17 isoform X1 [Gallus gallus];homolog subfamily C member 17 [Gallus gallus]
421603	DNAJC24	742	15.03	14.26	16.68	35.53	39.57	33.94	1.3384	7.03528e-10	9.98285e-09	dnaJ homolog subfamily C member 24 isoform X1 [Gallus gallus]
107053152	DNAJC5G	1124	17.5	12.83	18.04	35.4	41.72	32.14	1.24998	1.67971e-07	1.46831e-06	dnaJ homolog subfamily C member 5G [Gallus gallus]
424698	DNAJC6	5138	0.89	1.35	0.59	0.39	0.08	0.54	-1.50407	0.00673822	0.0189473	tyrosine-protein phosphatase auxilin [Gallus gallus];putative tyrosine-protein phosphatase auxilin isoform X1 [Gallus gallus];putative tyrosine-protein phosphatase auxilin isoform X2 [Gallus gallus]
419615	DNALI1	1083	4.81	2.86	4.8	1.76	2.42	1.58	-1.04017	0.00921128	0.024897	axonemal dynein light intermediate polypeptide 1 [Gallus gallus]
395725	DNASE1	1076	0	0	0	0	0.71	0.24	5.17901	0.0202826	0.0496292	precursor [Gallus gallus] &gt;Q9YGI5.1 RecName: Full=Deoxyribonuclease-1; Flags: Precursor &gt; Short=DNase I; AltName: Full=Deoxyribonuclease I;CAA10503.1 deoxyribonuclease I [Gallus gallus]
424786	DNER	3472	10.59	10.97	7.62	0.54	0.29	0.86	-4.06951	3.7021e-38	6.20941e-36	delta and Notch-like epidermal growth factor-related receptor [Gallus gallus]
772152	DNLZ	1005	35.16	24.82	38	67.3	91.44	55.27	1.29604	4.20436e-06	2.66421e-05	DNL-type zinc finger protein [Gallus gallus];DNL-type zinc finger protein [Coturnix japonica]
424389	DNM3	1368	4.39	3.49	5.93	1.6	4.31	3.49	-1.42442	4.08379e-06	2.59777e-05	dynamin-3 isoform X4 [Gallus gallus];dynamin-3 isoform X9 [Gallus gallus];dynamin-3 isoform X8 [Gallus gallus];dynamin-3 isoform X5 [Coturnix japonica];dynamin-3 isoform X7 [Gallus gallus];dynamin-3 isoform X3 [Gallus gallus];dynamin-3 isoform X6 [Gallus gallus];dynamin-3 isoform X2 [Gallus gallus];dynamin-3 isoform X5 [Gallus gallus];dynamin-3 isoform X2 [Anser cygnoides domesticus];dynamin-3 is…
431225	DNTTIP1	1051	69.56	55.86	108.16	210.41	237.44	171.37	1.47245	6.19719e-07	4.81882e-06	deoxynucleotidyltransferase terminal-interacting protein 1 isoform X1 [Gallus gallus];deoxynucleotidyltransferase terminal-interacting protein 1 isoform X3 [Gallus gallus];deoxynucleotidyltransferase terminal-interacting protein 1 isoform X2 [Gallus gallus]
417624	DOC2B	3519	2.09	2.79	3.03	1	1.21	1.5	-1.05786	0.000197634	0.000830821	double C2-like domain-containing protein beta isoform X2 [Gallus gallus];double C2-like domain-containing protein beta isoform X1 [Gallus gallus]
424803	DOCK10	2693	15.1	14.89	15.36	10.03	8.07	12.39	-1.43671	4.78574e-08	4.75232e-07	dedicator of cytokinesis protein 10 isoform X7 [Gallus gallus];dedicator of cytokinesis protein 10 isoform X19 [Gallus gallus];dedicator of cytokinesis protein 10 isoform X15 [Gallus gallus];dedicator of cytokinesis protein 10 isoform X11 [Gallus gallus];dedicator of cytokinesis protein 10 isoform X5 [Gallus gallus];dedicator of cytokinesis protein 10 isoform X18 [Gallus gallus];dedicator of cyto…
422229	DOCK11	8117	1.61	1.85	1.15	0.47	0.54	0.65	-1.42715	2.5012e-08	2.61306e-07	dedicator of cytokinesis protein 11 isoform X3 [Gallus gallus];dedicator of cytokinesis protein 11 isoform X1 [Gallus gallus];dedicator of cytokinesis protein 11 isoform X2 [Gallus gallus]
427348	DOCK8	15137	0.16	0.27	0.09	0.02	0.03	0.01	-2.70727	1.18878e-05	6.77515e-05	dedicator of cytokinesis protein 8 isoform X2 [Gallus gallus];dedicator of cytokinesis protein 8 isoform X1 [Gallus gallus]
418779	DOCK9	7494	6.44	7.64	2.8	1.31	0.99	1.8	-2.00136	3.4619e-09	4.27638e-08	dedicator of cytokinesis protein 9 isoform X11 [Gallus gallus];dedicator of cytokinesis protein 9 isoform X4 [Gallus gallus];dedicator of cytokinesis protein 9 isoform X1 [Gallus gallus];dedicator of cytokinesis protein 9 isoform X12 [Gallus gallus];dedicator of cytokinesis protein 9 isoform X9 [Gallus gallus];dedicator of cytokinesis protein 9 isoform X10 [Gallus gallus];dedicator of cytokinesis…
427066	DOHH	1109	64.26	52.32	90.52	189.46	237.84	163.29	1.58539	8.25869e-09	9.47146e-08	Q5ZIP3.1 RecName: Full=Deoxyhypusine hydroxylase;putative nuclease HARBI1 isoform X2 [Gallus gallus]; AltName: Full=Deoxyhypusine dioxygenase; AltName: Full=Deoxyhypusine monooxygenase &gt; Short=DOHH;CAG32400.1 hypothetical protein RCJMB04_24i7 [Gallus gallus];hydroxylase [Gallus gallus] &gt
419336	DOK5	2494	0.39	0.48	0.72	0	0	0	-6.39348	9.69746e-06	5.6452e-05	docking protein 5 isoform X2 [Coturnix japonica];docking protein 5 isoform X3 [Gallus gallus];docking protein 5 isoform X5 [Gallus gallus] &gt;XP_015737583.1 PREDICTED: docking protein 5 isoform X4 [Coturnix japonica];docking protein 5 isoform X7 [Gallus gallus];docking protein 5 isoform X6 [Gallus gallus] &gt;docking protein 5 isoform X4 [Gallus gallus];XP_015737582.1 PREDICTED: docking protein …
422875	DOK7	3554	7.71	9.83	4.29	1.97	1.58	2.87	-1.86707	2.26233e-08	2.39379e-07	protein Dok-7 isoform X1 [Gallus gallus];protein Dok-7 isoform X2 [Gallus gallus]
420078	DOT1L	8671	49.33	59.51	35.46	14.59	13.01	15.62	-1.66025	1.30495e-16	4.48257e-15	histone-lysine N-methyltransferase, H3 lysine-79 specific isoform X4 [Coturnix japonica];histone-lysine N-methyltransferase, H3 lysine-79 specific isoform X1 [Gallus gallus] &gt;histone-lysine N-methyltransferase, H3 lysine-79 specific isoform X3 [Gallus gallus];XP_015155351.1 PREDICTED: histone-lysine N-methyltransferase, H3 lysine-79 specific isoform X1 [Gallus gallus];histone-lysine N-methyltr…
415842	DPEP1	2599	0.77	0.53	0.95	3.2	5.36	2.57	2.32812	6.33581e-09	7.44518e-08	dipeptidase 1 isoform X1 [Gallus gallus]
395352	DPF1	980	8.86	6.64	15.02	26.11	26.57	24.98	1.41966	1.429e-05	8.00815e-05	finger protein neuro-d4 [Gallus gallus] &gt;P58267.1 RecName: Full=Zinc finger protein neuro-d4; AltName: Full=D4, zinc and double PHD fingers family 1 &gt;AAK51966.1 neuro-d4 [Gallus gallus]
424574	DPH2	1844	5.31	3.75	5.73	11.64	12.14	12.34	1.3345	1.15887e-08	1.29785e-07	Q5ZKI2.1 RecName: Full=Diphthamide biosynthesis protein 2;biosynthesis protein 2 [Gallus gallus] &gt;CAG31761.1 hypothetical protein RCJMB04_10j16 [Gallus gallus]; AltName: Full=DPH2 homolog &gt
421482	DPY30	748	61.43	59.18	79.5	154.67	177.68	159.5	1.38808	6.77219e-11	1.14033e-09	XP_008638107.2 PREDICTED: protein dpy-30 homolog [Corvus brachyrhynchos];protein dpy-30 homolog isoform X1 [Corvus cornix cornix] &gt
420266	DPYS	1637	1.8	1.54	1.3	0.2	0.03	0.17	-3.5773	3.21046e-09	3.99568e-08	isoform 1 [Gallus gallus];dihydropyrimidinase isoform X1 [Gallus gallus]
418095	DRAM1	1882	14.81	12.11	13.24	60.09	52.82	58.56	1.84056	1.17433e-33	1.47437e-31	DNA damage-regulated autophagy modulator protein 1 isoform X3 [Gallus gallus];DNA damage-regulated autophagy modulator protein 1 isoform X1 [Gallus gallus];DNA damage-regulated autophagy modulator protein 1 isoform X2 [Gallus gallus]
419492	DRAXIN	1990	0.32	0.08	0.16	0.57	0.7	0.59	1.81064	0.00632817	0.017921	AltName: Full=Dorsal repulsive axon guidance protein;BAH02787.1 draxin [Gallus gallus];XP_015152402.1 PREDICTED: draxin isoform X1 [Gallus gallus] &gt; AltName: Full=Dorsal inhibitory axon guidance protein;precursor [Gallus gallus] &gt;B6ZI38.1 RecName: Full=Draxin; Flags: Precursor &gt
771569	DRCC1	5909	0.44	0.32	0.39	1.39	1.56	1.09	1.88336	8.96316e-10	1.2455e-08	multiple epidermal growth factor-like domains protein 9 [Gallus gallus]
423016	DRD4	1263	0	0	0.04	5.33	5.11	3.96	8.3965	9.39748e-12	1.79977e-10	dopamine receptor [Gallus gallus] &gt;BAP27903.1 dopamine receptor D4 [Gallus gallus] &gt;BAP27908.1 dopamine receptor D4 [Gallus gallus] &gt;BAP27906.1 dopamine receptor D4 [Gallus gallus] &gt;BAP27901.1 dopamine receptor D4 [Gallus gallus] &gt;BAP27907.1 dopamine receptor D4 [Gallus gallus] &gt;BAP27918.1 dopamine receptor D4 [Gallus gallus] &gt;BAP27919.1 dopamine receptor D4 [Gallus gallus] &…
416962	DRG1	1263	32.81	31.76	36.01	72.67	69.39	63.33	1.09364	6.14688e-10	8.82724e-09	GTP-binding protein 1 [Gallus gallus] &gt;XP_015733419.1 PREDICTED: developmentally-regulated GTP-binding protein 1 [Coturnix japonica]
421745	DSE	3840	25.98	25.96	15.07	8.84	7.24	11.54	-1.38851	1.10051e-07	1.00926e-06	dermatan-sulfate epimerase isoform X1 [Gallus gallus] &gt;XP_015140070.1 PREDICTED: dermatan-sulfate epimerase isoform X1 [Gallus gallus]
421028	DSEL	2021	7.09	6.45	9.2	17.54	14.15	15.71	1.26345	3.33835e-13	7.80731e-12	dermatan-sulfate epimerase-like protein [Gallus gallus]
428528	DSG4	7139	2.2	2.84	1.78	0.52	0.36	0.68	-2.08558	1.21439e-13	2.98644e-12	desmoglein-1 [Gallus gallus]
426088	DSN1	1081	35.2	27.77	53.11	90.97	115.67	80.96	1.39902	3.63206e-06	2.33813e-05	BAE93418.1 Dsn1 protein [Gallus gallus];protein DSN1 homolog [Gallus gallus] &gt
395171	DSTYK	1285	11.16	14.07	5.16	3.6	3.16	3.37	-2.80445	1.0386e-10	1.69822e-09	AltName: Full=Dusty protein kinase; Short=Dusty PK;AAS55393.1 dusty protein kinase [Gallus gallus]; AltName: Full=Receptor-interacting serine/threonine-protein kinase 5 &gt;AAP42421.1 dusty protein kinase [Gallus gallus] &gt;serine/threonine and tyrosine protein kinase [Gallus gallus] &gt;Q6XUX0.1 RecName: Full=Dual serine/threonine and tyrosine protein kinase
770817	DTD2	589	23.95	15.27	22.24	45.27	41.23	31.69	1.03437	0.000127451	0.000560708	probable D-tyrosyl-tRNA(Tyr) deacylase 2 isoform X1 [Gallus gallus];probable D-tyrosyl-tRNA(Tyr) deacylase 2 isoform X2 [Gallus gallus]
421104	DTNA	6144	7.07	7.28	3.52	0.72	0.68	1.25	-2.64429	1.06055e-17	4.01554e-16	dystrobrevin alpha isoform X5 [Gallus gallus];dystrobrevin alpha isoform X17 [Calidris pugnax];dystrobrevin alpha isoform X13 [Gallus gallus];XP_015138108.1 PREDICTED: dystrobrevin alpha isoform X1 [Gallus gallus] &gt;dystrobrevin alpha isoform X23 [Calidris pugnax];dystrobrevin alpha isoform X12 [Gallus gallus];dystrobrevin alpha isoform X3 [Gallus gallus];dystrobrevin alpha isoform X18 [Gallus …
374192	DUSP1	1870	83.22	69.3	74.36	35.54	28.55	44.2	-1.02462	5.37062e-09	6.40565e-08	specificity protein phosphatase 1 [Gallus gallus]
423818	DUSP11RC1I	6189	2.02	1.86	1.54	0.86	1.03	0.79	-1.03778	1.84823e-05	0.000101095	uncharacterized protein DUSP11 [Gallus gallus]
431336	DUSP16	5348	10.59	10.86	6.25	4	3.6	3.93	-1.23524	3.97443e-08	3.99471e-07	XP_015146371.1 PREDICTED: dual specificity protein phosphatase 16 [Gallus gallus];XP_015146360.1 PREDICTED: dual specificity protein phosphatase 16 [Gallus gallus] &gt;XP_015146363.1 PREDICTED: dual specificity protein phosphatase 16 [Gallus gallus] &gt;XP_015146354.1 PREDICTED: dual specificity protein phosphatase 16 [Gallus gallus] &gt;XP_004938109.1 PREDICTED: dual specificity protein phosphat…
423999	DUSP19	1711	2.23	2.17	0.89	6.54	1.74	10.05	1.82916	0.000621464	0.00230276	dual specificity protein phosphatase 19 [Gallus gallus]
420887	DUSP22	10374	7.4	8.01	4.27	1.78	0.75	3.29	-1.74977	1.77311e-05	9.74079e-05	dual specificity protein phosphatase 22 isoform X2 [Coturnix japonica]
100858873	DUSP23	565	30.52	29.22	68.91	101.09	157.81	99.39	1.37288	7.83884e-05	0.000365479	dual specificity protein phosphatase 23 [Gallus gallus]
425527	DUSP3	1643	41.41	35.99	41.18	11.79	9.62	13.76	-1.70886	3.75835e-22	2.1178e-20	XP_015741254.1 PREDICTED: dual specificity protein phosphatase 3 [Coturnix japonica];dual specificity protein phosphatase 3 [Gallus gallus] &gt
395642	DUSP4	1828	2.45	2.29	2.2	4.96	4.8	5.17	1.30695	2.62586e-08	2.73397e-07	dual specificity protein phosphatase 4 [Coturnix japonica]; Short=MKP-2 &gt;Q9PW71.1 RecName: Full=Dual specificity protein phosphatase 4;AAD46656.1 mitogen-activated protein kinase phosphatase 2 [Gallus gallus];specificity protein phosphatase 4 [Gallus gallus] &gt; AltName: Full=Mitogen-activated protein kinase phosphatase 2; Short=MAP kinase phosphatase 2
770435	DUSP8	6717	34.35	36.88	28.52	12.52	10.25	14.37	-1.30657	7.62691e-18	2.945e-16	XP_015142174.1 PREDICTED: dual specificity protein phosphatase 8 isoform X1 [Gallus gallus];dual specificity protein phosphatase 8 isoform X1 [Gallus gallus] &gt;dual specificity protein phosphatase 8 isoform X2 [Gallus gallus];XP_015142173.1 PREDICTED: dual specificity protein phosphatase 8 isoform X1 [Gallus gallus] &gt
769338	DUT	2235	13.59	11.91	13.7	34.18	30.93	30.6	1.34412	1.32405e-15	4.02064e-14	deoxyuridine 5&apos;-triphosphate nucleotidohydrolase, mitochondrial isoform X1 [Gallus gallus];-triphosphate nucleotidohydrolase, mitochondrial isoform X2 [Gallus gallus]
427708	DYL1	892	316.89	248.67	370.3	699.18	710.13	654.88	1.21915	5.16809e-09	6.19162e-08	dynein light chain 1, cytoplasmic isoform X1 [Parus major]
415793	DYNC1LI2	4813	23.72	30.3	11	6.89	6.03	9.17	-1.26091	3.92358e-06	2.50701e-05	dynein 1 light intermediate chain 2 [Gallus gallus] &gt;CAG30989.1 hypothetical protein RCJMB04_1g23 [Gallus gallus];cytoplasmic dynein 1 light intermediate chain 2 isoform X1 [Gallus gallus];CKLF-like MARVEL transmembrane domain-containing protein 4 [Gallus gallus]
418979	DYNC2H1	13474	0.89	0.93	0.47	0.22	0.1	0.31	-1.83379	3.36356e-06	2.1823e-05	cytoplasmic dynein 2 heavy chain 1 isoform X1 [Gallus gallus];cytoplasmic dynein 2 heavy chain 1 isoform X2 [Gallus gallus]
421400	DYNC2LI1	1589	9.83	7.85	5.81	3	2.75	4.1	-1.19264	8.2269e-06	4.87775e-05	cytoplasmic dynein 2 light intermediate chain 1 [Gallus gallus]
100859081	DYNLL1	604	16.55	10.98	17.23	60.79	67.1	52.19	2.13201	8.4591e-16	2.63201e-14	dynein light chain 1, cytoplasmic isoform X1 [Serinus canaria];light chain 1, cytoplasmic [Alligator mississippiensis]
415802	DYNLRB2	559	3.24	1.74	1.82	5.51	5.6	5.89	1.46784	0.00166632	0.00554897	light chain roadblock-type 2 [Gallus gallus]
395233	DYRK1A	2278	2.38	3.99	0.49	0.23	0.07	0.16	-3.87714	6.0327e-08	5.84722e-07	XP_015737905.1 PREDICTED: dual specificity tyrosine-phosphorylation-regulated kinase 1A [Coturnix japonica] &gt;XP_013036728.1 PREDICTED: dual specificity tyrosine-phosphorylation-regulated kinase 1A isoform X1 [Anser cygnoides domesticus] &gt;XP_015737916.1 PREDICTED: dual specificity tyrosine-phosphorylation-regulated kinase 1A [Coturnix japonica];dual specificity tyrosine-phosphorylation-regul…
427864	DYRK2	3960	7.83	9.1	4.66	2.59	2.42	3.01	-1.75031	1.4839e-10	2.35809e-09	dual specificity tyrosine-phosphorylation-regulated kinase 2 isoform X1 [Lepidothrix coronata];dual specificity tyrosine-phosphorylation-regulated kinase 2 isoform X1 [Gallus gallus]
429012	DYTN	4306	0.21	0.18	0.03	0	0.01	0.01	-4.23773	0.00311601	0.00963247	dystrotelin [Gallus gallus]
415409	DYX1C1	1802	0.44	0.34	0.37	0.87	1.11	0.91	1.39072	0.00390584	0.011724	dyslexia susceptibility 1 candidate gene 1 protein homolog isoform X6 [Coturnix japonica]
396142	E2F1	2263	20.15	17.92	24.04	44.5	38.01	43.37	1.05889	1.61549e-08	1.76144e-07	transcription factor E2F1 isoform X1 [Gallus gallus];Q90977.1 RecName: Full=Transcription factor E2F1;factor E2F1 [Gallus gallus] &gt; Short=E2F-1 &gt;CAA61533.1 E2F-1 transcription factor [Gallus gallus]
395176	EBF2	2461	2.26	2.21	1.33	0.48	0.25	0.52	-2.23292	2.44988e-08	2.56944e-07	transcription factor COE2 isoform X3 [Coturnix japonica];transcription factor COE2 isoform X1 [Gallus gallus];factor COE2 [Gallus gallus]
424646	ECHDC2	1209	15.8	14.81	21.71	44.13	44.8	36.64	1.122	2.63827e-06	1.7574e-05	enoyl-CoA hydratase domain-containing protein 2, mitochondrial [Meleagris gallopavo];enoyl-CoA hydratase domain-containing protein 2, mitochondrial [Gallus gallus]
419098	ECHDC3	1108	8.46	6.22	9.37	21.79	19.74	16.79	1.32266	1.42786e-07	1.27198e-06	hydratase domain-containing protein 3, mitochondrial [Gallus gallus]
770828	ECHS1	1189	38.24	28.34	52.98	113.51	130.59	88.13	1.54025	1.29523e-07	1.16592e-06	hydratase, mitochondrial precursor [Gallus gallus];enoyl-CoA hydratase, mitochondrial isoform X1 [Gallus gallus]
415953	ECM2	4192	33.89	40.12	26.24	4.94	4.51	6.16	-2.68958	4.81399e-41	9.31095e-39	XP_015148971.1 PREDICTED: extracellular matrix protein 2 [Gallus gallus];XP_015148970.1 PREDICTED: extracellular matrix protein 2 [Gallus gallus] &gt;extracellular matrix protein 2 [Gallus gallus] &gt
100857880	ECSIT	1542	18.76	16.38	29.11	54.64	72.56	48.3	1.50893	7.75389e-07	5.88851e-06	evolutionarily conserved signaling intermediate in Toll pathway, mitochondrial isoform X1 [Gallus gallus];evolutionarily conserved signaling intermediate in Toll pathway, mitochondrial isoform X3 [Gallus gallus];evolutionarily conserved signaling intermediate in Toll pathway, mitochondrial isoform X2 [Gallus gallus]
424983	ECT2	2713	8.3	8.67	7.29	4.18	3.53	5.04	-1.24193	3.19955e-07	2.65627e-06	XP_015147192.1 PREDICTED: protein ECT2 isoform X1 [Gallus gallus];XP_004943527.1 PREDICTED: protein ECT2 isoform X1 [Gallus gallus] &gt;protein ECT2 isoform X2 [Gallus gallus];protein ECT2 isoform X1 [Gallus gallus] &gt
422166	EDA2R	1600	37.91	57.37	9.9	3.91	3.98	6.55	-2.79814	2.7349e-09	3.4397e-08	tumor necrosis factor receptor superfamily member 27 isoform X1 [Gallus gallus]
416110	EDEM1	2178	34.87	38.77	9.1	2.3	0.75	4.69	-3.38905	4.80419e-05	0.000238169	CAG31867.1 hypothetical protein RCJMB04_12l23 [Gallus gallus];degradation-enhancing alpha-mannosidase-like protein 1 [Gallus gallus] &gt
420854	EDN1	1901	12.76	10.8	11.33	47.24	40.55	53.24	2.06222	1.19754e-40	2.23566e-38	endothelin-1 [Gallus gallus]
417896	EEA1	10039	10	10.45	6.53	3.58	3.22	3.93	-1.29702	1.88703e-10	2.95282e-09	early endosome antigen 1 isoform X1 [Gallus gallus];early endosome antigen 1 isoform X2 [Gallus gallus]
416619	EEF2K	5224	28.76	35.35	15.74	0.73	0.55	1.05	-5.01293	1.04048e-66	5.58452e-64	eukaryotic elongation factor 2 kinase isoform X2 [Taeniopygia guttata];eukaryotic elongation factor 2 kinase isoform X3 [Gallus gallus];eukaryotic elongation factor 2 kinase isoform X1 [Gallus gallus] &gt;XP_015150053.1 PREDICTED: eukaryotic elongation factor 2 kinase isoform X1 [Gallus gallus];eukaryotic elongation factor 2 kinase isoform X2 [Gallus gallus]
420556	EFCAB1	800	5.08	3.79	5.4	15.55	22.84	15.43	1.92288	4.35622e-10	6.38823e-09	EF-hand calcium-binding domain-containing protein 1 isoform X1 [Gallus gallus];EF-hand calcium-binding domain-containing protein 1 isoform X3 [Gallus gallus];EF-hand calcium-binding domain-containing protein 1 isoform X2 [Gallus gallus]
424617	EFCAB14	1528	30.71	34.14	16.57	12.89	9.67	14.53	-1.07552	7.71601e-05	0.000360433	EF-hand calcium-binding domain-containing protein 14 isoform X1 [Gallus gallus];calcium-binding domain-containing protein 14 [Gallus gallus]
421491	EFCAB2	717	1.25	1.4	0.76	4.56	2.66	2	1.35096	0.0161577	0.0407626	EF-hand calcium-binding domain-containing protein 2 [Gallus gallus]
423106	EFCAB4B	3550	2.9	3.69	2.17	0.72	0.6	1.25	-1.6225	3.14935e-07	2.61966e-06	XP_015142196.1 PREDICTED: EF-hand calcium-binding domain-containing protein 4A isoform X1 [Gallus gallus] &gt;EF-hand calcium-binding domain-containing protein 4A isoform X1 [Gallus gallus] &gt;XP_015142193.1 PREDICTED: EF-hand calcium-binding domain-containing protein 4A isoform X1 [Gallus gallus] &gt;XP_015142199.1 PREDICTED: EF-hand calcium-binding domain-containing protein 4A isoform X1 [Gall…
417587	EFCAB5	5438	1.68	1.87	1.83	0.77	0.47	0.89	-1.38773	1.44705e-07	1.28748e-06	XP_015151591.1 PREDICTED: EF-hand calcium-binding domain-containing protein 5 isoform X1 [Gallus gallus] &gt;EF-hand calcium-binding domain-containing protein 5 isoform X1 [Gallus gallus] &gt;EF-hand calcium-binding domain-containing protein 5 isoform X2 [Gallus gallus];XP_015151592.1 PREDICTED: EF-hand calcium-binding domain-containing protein 5 isoform X1 [Gallus gallus]
418559	EFHC2	2527	1.58	1.51	1.45	0.18	0.45	0.53	-1.90752	8.32895e-06	4.9328e-05	domain-containing family member C2 [Gallus gallus]
396100	EFNA5	2823	1.24	2.55	2.04	9.66	13.39	11.74	2.3105	2.72299e-27	2.29255e-25	ephrin-A5 isoform X2 [Gallus gallus];ephrin-A5 isoform X1 [Coturnix japonica];ephrin-A5 isoform X1 [Gallus gallus]
395625	EFNB2	1002	1.4	1.68	0.11	0	0	0	-6.51931	6.84327e-05	0.000325184	precursor [Gallus gallus] &gt;AAD53948.1 ephrin-B2 precursor [Gallus gallus]
420327	EFR3A	4821	13.33	14.22	8.31	5.46	4.65	7.09	-1.09122	2.613e-06	1.74327e-05	protein EFR3 homolog A isoform X2 [Gallus gallus];protein EFR3 homolog A isoform X5 [Gallus gallus];protein EFR3 homolog A isoform X1 [Gallus gallus];protein EFR3 homolog A isoform X3 [Gallus gallus];protein EFR3 homolog A isoform X4 [Gallus gallus];protein EFR3 homolog A isoform X6 [Gallus gallus]
396494	EGFR	11383	14	16.92	7.99	4.72	4.26	6.17	-1.32559	4.93542e-07	3.93283e-06	growth factor receptor precursor [Gallus gallus];epidermal growth factor receptor isoform X1 [Gallus gallus]
423316	EGLN3	4703	3.87	3.96	2.12	0.8	0.74	1.11	-1.86452	1.45468e-10	2.32025e-09	egl nine homolog 3 [Gallus gallus] &gt;XP_015720502.1 PREDICTED: egl nine homolog 3 [Coturnix japonica]
373931	EGR1	2482	156.34	142.74	88	23.26	10.28	39.09	-2.39107	1.14854e-10	1.8638e-09	transcription factor Egr-1 [Gallus gallus] &gt;AAN18267.1 transcription factor CEF-5 [Gallus gallus]
100859860	EHD4	5403	12.38	14.92	4.24	0.64	0.54	2.07	-3.30635	1.19302e-05	6.79511e-05	EH domain-containing protein 4 isoform X2 [Gallus gallus];EH domain-containing protein 4 isoform X1 [Gallus gallus]
422930	EIF2AK3	2208	16.48	20.31	11.14	7.56	9.77	7.8	-2.17772	1.13751e-14	3.12691e-13	eukaryotic translation initiation factor 2-alpha kinase 3 [Gallus gallus]
425800	EIF2B4	1725	26.05	21.15	35.33	55.17	67.21	44.07	1.0114	0.000201708	0.000845464	translation initiation factor eIF-2B subunit delta [Gallus gallus];translation initiation factor eIF-2B subunit delta, partial [Meleagris gallopavo]
416961	EIF4ENIF1	3610	5.24	6.59	4	2.41	1.98	3.67	-1.22183	5.44783e-05	0.000265817	eukaryotic translation initiation factor 4E transporter isoform X1 [Gallus gallus];eukaryotic translation initiation factor 4E transporter isoform X2 [Gallus gallus];eukaryotic translation initiation factor 4E transporter isoform X4 [Gallus gallus];eukaryotic translation initiation factor 4E transporter isoform X3 [Gallus gallus]
395514	EIF5B	3136	91.29	124.95	119.23	38.33	35.73	44	-1.77739	3.30109e-19	1.47956e-17	translation initiation factor 5B [Gallus gallus];eukaryotic translation initiation factor 5B [Meleagris gallopavo]
395634	ELAVL4	4267	0.18	0.11	0.07	0.3	0.32	0.25	1.70209	0.00258067	0.00813496	XP_009907315.1 PREDICTED: ELAV-like protein 4 isoform X1 [Picoides pubescens] &gt;XP_014136335.1 PREDICTED: ELAV-like protein 4 isoform X1 [Falco cherrug] &gt;XP_005050069.2 PREDICTED: ELAV-like protein 4 isoform X1 [Ficedula albicollis] &gt;XP_010407155.1 PREDICTED: ELAV-like protein 4 isoform X2 [Corvus cornix cornix] &gt;ELAV-like protein 4 isoform X1 [Monodelphis domestica];XP_010217660.1 PRE…
418828	ELF1	3200	18.12	18.65	10.58	5.47	4.44	7.45	-1.34613	3.06673e-08	3.15173e-07	ETS-related transcription factor Elf-1 isoform X2 [Gallus gallus] &gt;ETS-related transcription factor Elf-1 isoform X1 [Gallus gallus] &gt;XP_015130915.1 PREDICTED: ETS-related transcription factor Elf-1 isoform X1 [Gallus gallus] &gt;XP_015130932.1 PREDICTED: ETS-related transcription factor Elf-1 isoform X1 [Gallus gallus] &gt;XP_015130949.1 PREDICTED: ETS-related transcription factor Elf-1 is…
421177	ELF3	2093	2.51	3.23	3.28	0.38	0.31	0.41	-3.00055	2.311e-16	7.76444e-15	ETS-related transcription factor Elf-3 [Gallus gallus]
416465	ELFN1	13888	1.15	1.02	0.87	0.32	0.24	0.3	-1.79003	3.56155e-16	1.17095e-14	XP_015149826.1 PREDICTED: protein ELFN1 [Gallus gallus] &gt;protein ELFN1 [Gallus gallus] &gt;XP_015149827.1 PREDICTED: protein ELFN1 [Gallus gallus];XP_015149825.1 PREDICTED: protein ELFN1 [Gallus gallus] &gt
419832	ELK4	9588	5.65	6.86	3.68	2.05	1.42	2.3	-1.45274	9.31156e-09	1.05828e-07	ETS domain-containing protein Elk-4 [Gallus gallus]
100857533	ELMO3	3036	1.79	2.79	2.72	5.68	5.07	5.71	1.02588	3.35595e-05	0.000172572	and cell motility protein 3 [Gallus gallus]
422449	ELMOD2	1552	3.68	5.29	0.66	0.39	0.68	1.03	-2.11174	0.00126826	0.00434818	domain-containing protein 2 [Gallus gallus]
423245	ELMSAN1	9637	5.47	6.29	3.11	1.94	1.37	2.32	-1.34758	7.25022e-07	5.54975e-06	ELM2 and SANT domain-containing protein 1 isoform X1 [Gallus gallus] &gt;XP_004941716.1 PREDICTED: ELM2 and SANT domain-containing protein 1 isoform X1 [Gallus gallus]
396441	ELN	2900	21.02	20.69	23.64	2.24	1.8	1.55	-3.5013	5.48556e-61	2.30921e-58	uncharacterized protein LOC104909266 [Meleagris gallopavo];uncharacterized protein LOC104695800 [Corvus cornix cornix]
424564	ELOVL1	2088	82.14	73.32	81.77	193.64	190.56	189.94	1.23921	8.58377e-19	3.7005e-17	elongation of very long chain fatty acids protein 1 isoform X1 [Gallus gallus];CAH65439.1 hypothetical protein RCJMB04_35f19 [Gallus gallus];of very long chain fatty acids protein 1 [Gallus gallus] &gt
428772	ELOVL6	2344	12.23	10.65	9.6	31.89	28.25	30.23	1.39224	1.31282e-18	5.50488e-17	Q5ZJR8.1 RecName: Full=Elongation of very long chain fatty acids protein 6;CAG32025.1 hypothetical protein RCJMB04_16d24 [Gallus gallus] &gt; Short=ELOVL FA elongase 6;ADO21499.1 elongation of very long chain fatty acids family member protein 6 [Gallus gallus]; AltName: Full=ELOVL fatty acid elongase 6; AltName: Full=3-keto acyl-CoA synthase ELOVL6;of very long chain fatty acids protein 6 [Gallus…
101749348	ELP5	872	18.93	16.58	32.72	50.82	61.48	40.87	1.22543	0.000198786	0.000834686	elongator complex protein 5 isoform X1 [Gallus gallus];elongator complex protein 5 isoform X3 [Gallus gallus]
395242	EMB	4415	0.15	0.14	0.07	0	0.03	0.01	-3.04434	0.00858487	0.0234132	BAA03716.1 Ig-superfamily protein [Gallus gallus];[Gallus gallus] &gt
422104	EME1	1948	3.98	2.99	4.89	9.9	7.62	9.28	1.08309	2.397e-06	1.61726e-05	crossover junction endonuclease EME1 isoform X4 [Gallus gallus];crossover junction endonuclease EME1 isoform X2 [Gallus gallus];crossover junction endonuclease EME1 isoform X3 [Gallus gallus];meiotic endonuclease 1 homolog 1 variant 4 [Gallus gallus];crossover junction endonuclease EME1 isoform X1 [Gallus gallus]
418292	EMG1	945	6.34	5.37	8.97	31.73	32.04	29.74	2.24278	4.00025e-17	1.42897e-15	RNA small subunit methyltransferase NEP1 [Gallus gallus]
423452	EML1	3312	13.41	14.11	9.22	6.04	6.44	6.34	-1.116	3.89971e-06	2.49422e-05	echinoderm microtubule-associated protein-like 1 isoform X5 [Coturnix japonica];echinoderm microtubule-associated protein-like 1 isoform X3 [Coturnix japonica] &gt;XP_015720996.1 PREDICTED: echinoderm microtubule-associated protein-like 1 isoform X3 [Coturnix japonica];echinoderm microtubule-associated protein-like 1 isoform X8 [Coturnix japonica];echinoderm microtubule-associated protein-like 1 …
421215	EML6	9036	0.61	0.81	0.25	0.02	0.02	0.11	-3.51307	7.48553e-08	7.12669e-07	echinoderm microtubule-associated protein-like 6 isoform X1 [Gallus gallus];echinoderm microtubule-associated protein-like 6 isoform X3 [Gallus gallus];echinoderm microtubule-associated protein-like 6 isoform X2 [Gallus gallus]
423923	EMX2	1437	3.97	3.55	4.92	9.2	9.22	8.06	1.21304	2.79517e-06	1.84986e-05	XP_015722946.1 PREDICTED: homeobox protein EMX2 [Coturnix japonica];homeobox protein EMX2 isoform X2 [Gallus gallus];homeobox protein EMX2 isoform X1 [Gallus gallus] &gt;XP_015722945.1 PREDICTED: homeobox protein EMX2 [Coturnix japonica] &gt;XP_014727945.1 PREDICTED: homeobox protein EMX2 isoform X2 [Sturnus vulgaris];homeobox protein EMX2 [Taeniopygia guttata] &gt
771008	EN1	2042	4.26	4.41	6.08	19.11	20.33	16.16	1.96497	3.25195e-15	9.42186e-14	homeobox protein engrailed-1 [Gallus gallus]
374180	ENAH	4701	90.73	91.56	58.64	32.59	29.98	36.01	-1.27311	4.34145e-11	7.52881e-10	protein enabled homolog isoform X14 [Gallus gallus];protein enabled homolog isoform X10 [Gallus gallus];protein enabled homolog isoform X13 [Gallus gallus];protein enabled homolog isoform X16 [Gallus gallus];protein enabled homolog isoform X7 [Gallus gallus];protein enabled homolog isoform X12 [Gallus gallus];BAB18909.1 avenaII [Gallus gallus];protein enabled homolog isoform X4 [Gallus gallus];en…
100858035	ENDOU	1479	0.84	0.32	1.11	2.51	2.78	2	1.73318	0.000442319	0.00170457	poly(U)-specific endoribonuclease [Gallus gallus]
430102	ENGASE	2196	2.87	2.03	4.02	6.73	9.79	8.75	1.54883	1.07835e-06	7.9041e-06	cytosolic endo-beta-N-acetylglucosaminidase [Gallus gallus]
768968	ENHO	1464	1.34	1.1	2.01	3.38	4.9	4.36	1.46638	2.27907e-05	0.000122019	XP_015132854.1 PREDICTED: adropin isoform X1 [Gallus gallus];[Gallus gallus] &gt
395689	ENO2	2217	50.33	59.69	66.13	13.57	10.54	14.27	-2.26504	5.36851e-31	5.88044e-29	gamma-enolase isoform X2 [Meleagris gallopavo];gamma-enolase isoform X1 [Coturnix japonica];gamma-enolase isoform X1 [Struthio camelus australis]
426929	ENPP1	4381	6.04	5.49	3.43	0.57	0.5	0.44	-3.25935	7.32029e-31	7.85797e-29	ectonucleotide pyrophosphatase/phosphodiesterase family member 1 [Gallus gallus]
426928	ENPP3	2943	40.77	41.67	36.81	23.16	23.23	24.66	-1.1344	1.36119e-09	1.81624e-08	ectonucleotide pyrophosphatase/phosphodiesterase family member 3 [Gallus gallus]
423826	ENTPD1	5457	1.32	1.63	0.78	0.29	0.3	0.41	-1.76049	1.54699e-07	1.36396e-06	ectonucleoside triphosphate diphosphohydrolase 1 isoform X2 [Gallus gallus];ectonucleoside triphosphate diphosphohydrolase 1 isoform X4 [Gallus gallus];triphosphate diphosphohydrolase 1 [Gallus gallus];ectonucleoside triphosphate diphosphohydrolase 1 isoform X6 [Gallus gallus];ectonucleoside triphosphate diphosphohydrolase 1 isoform X1 [Gallus gallus]
395797	ENTPD2	2488	2.23	1.81	1.78	0.19	0.41	0.49	-2.35505	4.87018e-09	5.86416e-08	triphosphate diphosphohydrolase 2 precursor [Gallus gallus]
427773	ENTPD2L	2982	11.58	12.57	9.51	5.25	3.32	5.67	-1.29214	7.9118e-09	9.12727e-08	ectonucleoside triphosphate diphosphohydrolase 2-like isoform X1 [Gallus gallus];ectonucleoside triphosphate diphosphohydrolase 2-like isoform X2 [Gallus gallus];ectonucleoside triphosphate diphosphohydrolase 2-like isoform X5 [Gallus gallus];ectonucleoside triphosphate diphosphohydrolase 2-like isoform X3 [Gallus gallus]
419531	ENTPD4	2875	14.02	14.83	11.63	5.18	3.74	5.98	-1.41519	9.45768e-13	2.06925e-11	ectonucleoside triphosphate diphosphohydrolase 4 isoform X1 [Gallus gallus] &gt;XP_004947621.2 PREDICTED: ectonucleoside triphosphate diphosphohydrolase 4 isoform X1 [Gallus gallus];ectonucleoside triphosphate diphosphohydrolase 4 isoform X2 [Gallus gallus]
417281	ENTPD8L	2817	8.73	7.07	10.83	20.61	22.6	20.41	1.29991	1.20701e-08	1.34755e-07	ectonucleoside triphosphate diphosphohydrolase 8 [Gallus gallus]
420275	ENY2	544	60.41	50.22	83.37	133.51	128.17	116.07	1.10329	9.91578e-06	5.76135e-05	of yellow 2 transcription factor-like protein, partial [Anas platyrhynchos]
426961	EOGT	3339	22.56	24.41	12.87	7	5.32	10.26	-1.38979	5.80472e-07	4.55488e-06	EGF domain-specific O-linked N-acetylglucosamine transferase isoform X1 [Gallus gallus] &gt;EGF domain-specific O-linked N-acetylglucosamine transferase isoform X2 [Gallus gallus];CAI30568.1 glycosyltransferase [Gallus gallus];XP_015148617.1 PREDICTED: EGF domain-specific O-linked N-acetylglucosamine transferase isoform X1 [Gallus gallus];domain-specific O-linked N-acetylglucosamine transferase […
418000	EP300	9107	5.89	7.32	4.1	2.11	1.77	2.87	-1.32312	7.03576e-08	6.73801e-07	histone acetyltransferase p300 [Gallus gallus]
395596	EPAS1	5647	1.25	1.03	0.44	2.13	1.64	2.37	1.30704	8.6855e-05	0.000399377	AAD38358.1 endothelial PAS domain protein 1 [Gallus gallus];PAS domain-containing protein 1 [Gallus gallus] &gt;endothelial PAS domain-containing protein 1 isoform X2 [Gallus gallus];endothelial PAS domain-containing protein 1 isoform X1 [Gallus gallus]
396493	EPB41	5931	0.55	0.97	0.4	0.26	0.07	0.31	-1.44994	0.00545875	0.0157307	protein 4.1 isoform X10 [Coturnix japonica];protein 4.1 isoform X22 [Coturnix japonica];erythroid protein 4.1 isoform X16 [Gallus gallus];protein 4.1 isoform X14 [Coturnix japonica];protein 4.1 isoform X13 [Coturnix japonica];protein 4.1 isoform X24 [Coturnix japonica];erythroid protein 4.1 isoform X22 [Gallus gallus];XP_015153113.1 PREDICTED: erythroid protein 4.1 isoform X17 [Gallus gallus];XP_…
421703	EPB41L2	4881	41.39	43.37	23.72	7.22	6.71	9.87	-2.16584	1.20588e-18	5.12652e-17	band 4.1-like protein 2 isoform X13 [Gallus gallus];band 4.1-like protein 2 isoform X7 [Gallus gallus];band 4.1-like protein 2 isoform X16 [Gallus gallus]
421055	EPB41L3	4597	5.18	4.69	3.41	17.08	13.79	18.96	1.7486	7.77101e-16	2.43912e-14	XP_015138048.1 PREDICTED: band 4.1-like protein 3 isoform X1 [Gallus gallus] &gt;band 4.1-like protein 3 isoform X14 [Gallus gallus];band 4.1-like protein 3 isoform X7 [Gallus gallus];band 4.1-like protein 3 isoform X9 [Gallus gallus];band 4.1-like protein 3 isoform X12 [Gallus gallus];band 4.1-like protein 3 isoform X8 [Gallus gallus];band 4.1-like protein 3 isoform X2 [Gallus gallus];XP_0151380…
395997	EPHA5	5171	0.13	0.09	0.09	0.89	0.59	1.1	2.93672	6.86414e-12	1.33484e-10	type-A receptor 5 precursor [Gallus gallus];ephrin type-A receptor 5 isoform X7 [Gallus gallus];ephrin type-A receptor 5 isoform X3 [Gallus gallus];ephrin type-A receptor 5 isoform X8 [Gallus gallus];ephrin type-A receptor 5 isoform X11 [Gallus gallus];ephrin type-A receptor 5 isoform X9 [Gallus gallus];ephrin type-A receptor 5 isoform X13 [Gallus gallus];ephrin type-A receptor 5 isoform X10 [Gal…
396513	EPHB2	7202	8.62	9.65	5.69	2.91	2.25	3.03	-1.20269	2.71025e-10	4.1355e-09	type-B receptor 2 precursor [Gallus gallus] &gt;ephrin type-B receptor 2 isoform X2 [Gallus gallus];ephrin type-B receptor 2 isoform X3 [Gallus gallus];ephrin type-B receptor 2 isoform X1 [Gallus gallus];AAA48667.1 chicken embryo kinase 5 protein [Gallus gallus]
421321	EPHX1	6755	6.01	5.48	5	2.18	2.42	2.37	-1.18924	2.77479e-12	5.70613e-11	epoxide hydrolase 1 [Gallus gallus] &gt;XP_015139404.1 PREDICTED: epoxide hydrolase 1 [Gallus gallus];XP_015139403.1 PREDICTED: epoxide hydrolase 1 [Gallus gallus] &gt
424505	EPHX3	1803	0.85	0.68	0.62	4.29	3.85	5.1	2.67439	3.6054e-19	1.60924e-17	XP_015725902.1 PREDICTED: epoxide hydrolase 4 [Coturnix japonica];epoxide hydrolase 4 [Gallus gallus] &gt
100859290	EPN3	2845	0.79	0.92	1.15	2.53	3.76	2.6	1.69603	3.88553e-07	3.17422e-06	epsin-3 isoform X1 [Gallus gallus] &gt;epsin-3 isoform X3 [Gallus gallus];epsin-3 isoform X2 [Gallus gallus];XP_015151003.1 PREDICTED: epsin-3 isoform X1 [Gallus gallus]
424633	EPS15	5172	17.56	20.4	9.73	5.74	4.35	6.41	-1.29633	8.84971e-08	8.31122e-07	epidermal growth factor receptor substrate 15 isoform X3 [Gallus gallus];growth factor receptor substrate 15 [Gallus gallus] &gt;epidermal growth factor receptor substrate 15 isoform X2 [Gallus gallus];CAG30955.1 hypothetical protein RCJMB04_1d5 [Gallus gallus];epidermal growth factor receptor substrate 15 isoform X6 [Gallus gallus];epidermal growth factor receptor substrate 15 isoform X1 [Gallus…
395671	ERBB4	10529	0.09	0.19	0.08	0.02	0	0.03	-2.46316	0.0012087	0.00415925	receptor tyrosine-protein kinase erbB-4 isoform X4 [Gallus gallus];receptor tyrosine-protein kinase erbB-4 isoform X1 [Gallus gallus];receptor tyrosine-protein kinase erbB-4 isoform X2 [Gallus gallus];tyrosine-protein kinase erbB-4 [Gallus gallus] &gt;receptor tyrosine-protein kinase erbB-4 isoform X3 [Gallus gallus];receptor tyrosine-protein kinase erbB-4 isoform X2 [Meleagris gallopavo];recepto…
769533	ERC2	1388	0.22	0.3	0.62	1.81	1.49	1.64	1.04786	0.0195669	0.0480815	ERC protein 2 isoform X2 [Gallus gallus];ERC protein 2 [Alligator sinensis]
416420	ERCC4	6144	5.31	6.21	2.46	1.15	1.03	1.6	-1.34168	4.0728e-08	4.08593e-07	BAO10711.1 Xpf [Gallus gallus];repair endonuclease XPF [Gallus gallus] &gt
423785	ERCC6	6750	2.35	2.45	1.37	0.73	0.75	1.08	-1.23437	9.97962e-06	5.79217e-05	DNA excision repair protein ERCC-6 isoform X1 [Gallus gallus] &gt;DNA excision repair protein ERCC-6 isoform X2 [Gallus gallus];XP_004942197.1 PREDICTED: DNA excision repair protein ERCC-6 isoform X1 [Gallus gallus];XP_004942196.1 PREDICTED: DNA excision repair protein ERCC-6 isoform X1 [Gallus gallus] &gt
374146	ERG	3555	41.31	46.89	29.06	14.73	11.59	16.78	-1.36266	7.89811e-13	1.74388e-11	regulator Erg [Gallus gallus] &gt;AAL40889.1 erg isoform C-1-1 [Gallus gallus];transcriptional regulator ERG isoform X1 [Struthio camelus australis];transcriptional regulator Erg isoform X3 [Gallus gallus] &gt;XP_015155738.1 PREDICTED: transcriptional regulator Erg isoform X1 [Gallus gallus];CAA54404.1 ERG [Gallus gallus];transcriptional regulator Erg isoform X1 [Gallus gallus] &gt;Q90837.1 RecNa…
423366	ERG28	926	99.15	77.31	124.95	298.3	347.78	275.96	1.69179	4.52889e-12	9.05314e-11	probable ergosterol biosynthetic protein 28 [Gallus gallus] &gt;XP_015156981.1 PREDICTED: probable ergosterol biosynthetic protein 28 [Gallus gallus]
416205	ERGIC1	3360	79.26	85.87	55.52	32.68	27.22	37.12	-1.00995	6.27254e-11	1.06287e-09	endoplasmic reticulum-Golgi intermediate compartment protein 1 isoform X2 [Gallus gallus];endoplasmic reticulum-Golgi intermediate compartment protein 1 [Coturnix japonica];endoplasmic reticulum-Golgi intermediate compartment protein 1 [Zonotrichia albicollis];endoplasmic reticulum-Golgi intermediate compartment protein 1 [Meleagris gallopavo];endoplasmic reticulum-Golgi intermediate compartment …
424719	ERICH3	5204	0.51	0.68	0.53	0.16	0.14	0.29	-1.50105	0.000294712	0.00118287	glutamate-rich protein 3 isoform X3 [Gallus gallus]
426644	ERMP1	4997	2.91	3.26	1.98	1.38	1.07	1.5	-1.00043	4.96294e-05	0.00024471	endoplasmic reticulum metallopeptidase 1 [Gallus gallus]
417414	ERN1	4635	13.29	15.3	9.2	3.08	2.19	3.71	-1.97673	1.06238e-17	4.01554e-16	serine/threonine-protein kinase/endoribonuclease IRE1 isoform X2 [Gallus gallus];kinase/endoribonuclease IRE1 precursor [Gallus gallus]
419707	ESAM	1592	0.24	0.2	0.64	2.57	2.86	2.33	2.86683	3.07909e-08	3.16141e-07	endothelial cell-selective adhesion molecule [Coturnix japonica];LOW QUALITY PROTEIN: endothelial cell-selective adhesion molecule [Gallus gallus]
422004	ESCO2	2776	3.41	3.09	3.38	6.85	7.2	8.56	1.23298	7.08973e-11	1.18914e-09	N-acetyltransferase ESCO2 isoform X2 [Gallus gallus];N-acetyltransferase ESCO2 isoform X1 [Gallus gallus]
421357	ESRRG	1361	2.63	3.6	0.42	0.42	0.48	0.21	-2.47397	0.000853872	0.00304717	KFQ01730.1 Estrogen-related receptor gamma, partial [Haliaeetus albicilla] &gt;KFP22608.1 Estrogen-related receptor gamma, partial [Egretta garzetta] &gt;KFM05875.1 Estrogen-related receptor gamma, partial [Aptenodytes forsteri] &gt;KFW71493.1 Estrogen-related receptor gamma, partial [Pygoscelis adeliae] &gt;KFU87443.1 Estrogen-related receptor gamma, partial [Chaetura pelagica] &gt;KFR06164.1 Es…
420451	ESYT2	5740	75.85	84.65	39.09	16.75	13.31	18.99	-1.9789	5.83723e-14	1.48659e-12	extended synaptotagmin-2 isoform X4 [Gallus gallus];extended synaptotagmin-2 isoform X2 [Gallus gallus];extended synaptotagmin-2 isoform X1 [Gallus gallus];extended synaptotagmin-2 isoform X3 [Gallus gallus]
418138	ETFBKMT	1501	0.45	0.18	0.69	1.49	1.39	0.76	1.52408	0.0149715	0.0380968	XP_004937950.1 PREDICTED: protein N-lysine methyltransferase METTL20 [Gallus gallus] &gt;XP_015142612.1 PREDICTED: protein N-lysine methyltransferase METTL20 [Gallus gallus] &gt;XP_015142623.1 PREDICTED: protein N-lysine methyltransferase METTL20 [Gallus gallus];protein N-lysine methyltransferase METTL20 [Gallus gallus] &gt
396250	ETS2	1916	22.97	28.01	13.06	2.76	0.82	3.78	-3.08831	5.30476e-13	1.20008e-11	CAA30178.1 unnamed protein product [Gallus gallus];P10157.1 RecName: Full=Protein C-ets-2 &gt;C-ets-2 [Gallus gallus] &gt
426718	ETV3	2805	39.44	44.26	31.78	16.1	12.11	17.81	-1.00784	1.54367e-10	2.44583e-09	ETS translocation variant 3 [Gallus gallus]
419813	ETV7	1426	1.28	1.62	2.44	5.51	6.44	5.28	1.60246	1.19726e-06	8.68965e-06	transcription factor ETV7 isoform X1 [Gallus gallus];transcription factor ETV7 isoform X3 [Gallus gallus];transcription factor ETV7 isoform X2 [Gallus gallus]
424500	EVI5	2848	22.14	21.89	17.54	12.21	7.98	12.78	-1.18664	3.82387e-07	3.13219e-06	ecotropic viral integration site 5 protein homolog isoform X3 [Gallus gallus];ecotropic viral integration site 5 protein homolog isoform X5 [Gallus gallus];ecotropic viral integration site 5 protein homolog isoform X1 [Gallus gallus];ecotropic viral integration site 5 protein homolog isoform X4 [Gallus gallus];ecotropic viral integration site 5 protein homolog isoform X7 [Gallus gallus]
427805	EVPL	12312	0.87	0.78	1.5	2.25	2.72	1.97	1.16951	0.000217187	0.000903464	envoplakin [Gallus gallus]
396393	EXFABP	711	875.87	889.72	1590.9	111.19	125.93	90.36	-3.26452	7.93444e-28	6.89653e-26	AltName: Full=Quiescence-specific protein; Short=Ex-FABP; Flags: Precursor &gt; AltName: Full=p20K;AAD23569.1 extracellular fatty acid binding protein [Gallus gallus] &gt;AAT73770.1 extracellular fatty acid binding protein [Gallus gallus];Full=Extracellular fatty acid-binding protein; AltName: Full=Protein Ch21
100858931	EXOSC5	856	42.06	35.25	62.78	90.72	132.55	71.19	1.1427	0.000412382	0.00159925	exosome complex component RRP46 [Gallus gallus]
420704	EXOSC7	1465	14.54	10.53	18.52	35.89	45.14	33.6	1.45596	1.3761e-07	1.23098e-06	complex component RRP42 [Gallus gallus]
425859	EXT2	2842	38.48	49.36	13.13	4.3	3.76	7.64	-2.63749	6.51948e-11	1.09976e-09	[Gallus gallus]
395718	EYA1	4095	0.04	0.14	0.05	0	0.01	0	-4.19881	0.0130401	0.0337621	XP_013027923.1 PREDICTED: eyes absent homolog 1 isoform X2 [Anser cygnoides domesticus];XP_019354226.1 PREDICTED: eyes absent homolog 1 isoform X6 [Alligator mississippiensis] &gt;XP_013027925.1 PREDICTED: eyes absent homolog 1 isoform X3 [Anser cygnoides domesticus];XP_019404698.1 PREDICTED: eyes absent homolog 1 isoform X5 [Crocodylus porosus];eyes absent homolog 1 isoform X4 [Alligator sinensi…
395876	F10	2241	4.76	3.98	3.65	0.49	0.33	0.26	-3.50323	1.58412e-24	1.06613e-22	Contains: RecName: Full=Activated factor Xa heavy chain; AltName: Full=Stuart factor; Contains: RecName: Full=Factor X heavy chain; AltName: Full=Virus-activating protease;factor X precursor [Gallus gallus] &gt; Short=VAP; Flags: Precursor &gt;P25155.1 RecName: Full=Coagulation factor X;BAA00724.1 virus activating protease [Gallus gallus]; Contains: RecName: Full=Factor X light chain
395420	F13A1	3247	6.87	6.6	2.82	0.14	0.13	0.39	-4.55947	5.85737e-24	3.78771e-22	factor XIII A chain [Gallus gallus] &gt;CAC10657.1 coagulation factor XIIIA [Gallus gallus]
395306	F2	2988	0.49	0.73	0.11	0.03	0.02	0	-4.71837	4.8097e-05	0.000238364	precursor [Gallus gallus] &gt;AAA21619.1 thrombin [Gallus gallus]
768449	F2RL2	2413	4.47	2.99	2.89	7.42	6.26	9.26	1.19516	4.40714e-07	3.55702e-06	proteinase-activated receptor 3 [Gallus gallus]
429084	F3	1881	54.59	43.81	40.41	13.58	14.3	15.92	-1.60618	6.70552e-22	3.70079e-20	tissue factor [Gallus gallus]
776915	F8A3	1323	14.17	10.9	18.36	25.05	38.86	24.19	1.09152	0.000391262	0.00152644	factor VIII intron 22 protein-like, partial [Gallus gallus]
100859568	FAAH2	2260	14.39	13.05	21.61	34.72	41.34	29.93	1.1607	2.46186e-05	0.000130548	fatty-acid amide hydrolase 2 [Gallus gallus]
100049617	FAAP100	1789	28.55	25.42	43.54	129.61	191.04	96.3	1.47579	1.38602e-07	1.23882e-06	Fanconi anemia core complex-associated protein 100 isoform X1 [Gallus gallus];uncharacterized protein LOC105407436 [Aquila chrysaetos canadensis]
419557	FABP3	402	18.31	15.62	23.67	94.72	109.67	79.49	2.54745	8.40524e-18	3.22236e-16	fatty acid binding protein [Gallus gallus] &gt;ALH22906.1 heart fatty acid binding protein [Gallus gallus]
374165	FABP4	474	756.18	770.09	1212.18	2605.84	2772.52	2382.44	1.66939	2.35983e-11	4.22193e-10	fatty acid-binding protein, adipocyte-like [Meleagris gallopavo]
420197	FABP5	1302	2.54	4.53	5.89	1.7	2.12	1.73	-1.17312	0.00436655	0.0129268	CAG32376.1 hypothetical protein RCJMB04_23p16 [Gallus gallus];acid binding protein 5 [Gallus gallus] &gt
396246	FABP7	704	86.15	80.89	110.75	1293.26	1102.08	1166.94	3.77124	5.69867e-81	4.21878e-78	fatty acid-binding protein, brain [Coturnix japonica]
420198	FABP9	795	0.08	0.17	0.37	2.73	4.83	2.44	4.07375	1.19361e-07	1.08583e-06	myelin P2 protein-like [Fulmarus glacialis]
428683	FADS6	1824	0.03	0.03	0.12	0.38	1.15	0.23	3.36257	0.00109371	0.00380318	fatty acid desaturase 6 [Gallus gallus]
416538	FAHD1	1191	12.93	12.06	14.69	29.21	27.86	27.78	1.15877	1.18509e-09	1.60826e-08	FAHD1, mitochondrial [Gallus gallus]
426684	FAHD2A	996	46.98	39.98	64.05	98.73	131.22	93.52	1.17597	1.22824e-05	6.9815e-05	fumarylacetoacetate hydrolase domain-containing protein 2 [Gallus gallus]
768922	FAM102B	3657	4.41	4.65	3.18	1.81	1.1	2.16	-1.23801	4.63224e-06	2.90194e-05	protein FAM102B isoform X3 [Gallus gallus];protein FAM102B isoform X1 [Gallus gallus];protein FAM102B isoform X2 [Gallus gallus]
101748488	FAM109A	3123	1.23	1.18	1.12	2.16	2.47	2.31	1.02454	3.52572e-05	0.000180481	XP_004945640.2 PREDICTED: sesquipedalian-1 [Gallus gallus];sesquipedalian-1 [Gallus gallus] &gt
100859913	FAM110C	4467	0.58	0.6	0.25	1.8	1.72	1.87	1.52081	4.4718e-05	0.000223066	protein FAM110C [Gallus gallus]
426196	FAM114A1	3667	31.71	29.58	22.64	14.21	12.21	15.38	-1.11858	1.60542e-09	2.11973e-08	protein NOXP20 isoform X2 [Gallus gallus];protein NOXP20 isoform X1 [Gallus gallus];with sequence similarity 114, member A1 [Gallus gallus]
421552	FAM120B	3826	4.62	5.25	2.84	1.7	1.86	2.57	-1.0069	0.00023619	0.000971223	constitutive coactivator of peroxisome proliferator-activated receptor gamma isoform X1 [Gallus gallus]
415983	FAM120C	3748	64.84	72.62	44.07	36.06	32.16	39.38	-1.11066	5.17423e-06	3.21614e-05	constitutive coactivator of PPAR-gamma-like protein 1 isoform X1 [Gallus gallus];KFQ92103.1 Constitutive coactivator of PPAR-gamma-like 1 [Nipponia nippon];constitutive coactivator of PPAR-gamma-like protein 1 [Apteryx australis mantelli];constitutive coactivator of PPAR-gamma-like protein 1 isoform X3 [Coturnix japonica];constitutive coactivator of PPAR-gamma-like protein 1 isoform X1 [Nipponia …
420611	FAM126A	3526	38.53	41.52	26.27	17.34	14.27	17.17	-1.16299	5.92992e-09	7.02203e-08	XP_015136919.1 PREDICTED: hyccin isoform X1 [Gallus gallus] &gt; AltName: Full=Protein FAM126A;XP_015136920.1 PREDICTED: hyccin isoform X1 [Gallus gallus] &gt;Q5ZM13.2 RecName: Full=Hyccin;XP_015136918.1 PREDICTED: hyccin isoform X1 [Gallus gallus] &gt;hyccin isoform X4 [Gallus gallus];XP_015136923.1 PREDICTED: hyccin isoform X1 [Gallus gallus];[Gallus gallus] &gt;XP_015136924.1 PREDICTED: hyccin…
429010	FAM126B	5823	4.62	4.64	3.03	1.95	1.34	2.48	-1.11395	3.82362e-05	0.00019379	XP_015144955.1 PREDICTED: protein FAM126B isoform X1 [Gallus gallus];XP_015144954.1 PREDICTED: protein FAM126B isoform X1 [Gallus gallus] &gt;XP_015144952.1 PREDICTED: protein FAM126B isoform X1 [Gallus gallus] &gt;XP_015144950.1 PREDICTED: protein FAM126B isoform X1 [Gallus gallus] &gt;XP_015144951.1 PREDICTED: protein FAM126B isoform X1 [Gallus gallus] &gt;protein FAM126B isoform X1 [Gallus gal…
100858502	FAM131A	2416	0.19	0.28	0.21	0.52	0.49	0.94	1.51712	0.00526129	0.0152148	protein FAM131A [Meleagris gallopavo]
419422	FAM132A	2821	179.67	158.2	158.52	11.11	11.85	11.89	-4.00511	2.45241e-171	5.26507e-167	adipolin isoform X1 [Meleagris gallopavo]
100859798	FAM134B	5142	0.03	0.19	0.05	0.59	0.38	0.44	2.36567	0.000150089	0.000649782	reticulophagy receptor FAM134B isoform X1 [Gallus gallus];reticulophagy receptor FAM134B isoform X2 [Gallus gallus];reticulophagy receptor FAM134B isoform X3 [Gallus gallus]
772215	FAM134C	2897	6.52	6.43	4.41	2.02	1.15	3.82	-1.2962	0.000415477	0.00160922	protein FAM134C [Gallus gallus]
426296	FAM136A	480	113.38	85.21	184.82	339.84	426.27	290.88	1.63128	4.18952e-07	3.40133e-06	XP_015157927.1 PREDICTED: protein FAM136A-like [Gallus gallus];FAM136A [Gallus gallus] &gt
100857953	FAM162B	5768	0.05	0.02	0.03	0.45	0.62	0.64	4.29947	9.91529e-14	2.46489e-12	protein FAM162B [Gallus gallus]
422224	FAM162BL	1042	2.95	3.34	4.73	17.5	19.54	15.35	2.22322	9.18434e-15	2.54096e-13	protein FAM162B isoform X1 [Gallus gallus] &gt;XP_015133924.1 PREDICTED: protein FAM162B isoform X1 [Gallus gallus]
100858326	FAM163B	932	0.19	0.27	0.23	2.09	0.99	1.64	2.47136	0.000491282	0.00187238	protein FAM163B [Gallus gallus] &gt;XP_015135272.1 PREDICTED: protein FAM163B [Gallus gallus]
771210	FAM166A	1660	0.91	0.46	0.59	2.7	2.64	1.57	1.90819	2.44696e-05	0.000129809	protein FAM166A [Gallus gallus]
419066	FAM168A	1966	13.9	19.68	8.21	4.78	5.89	4.52	-1.86054	1.89183e-09	2.45412e-08	protein FAM168A isoform X2 [Lepidothrix coronata];protein FAM168A isoform X1 [Sarcophilus harrisii] &gt;protein FAM168A isoform X1 [Columba livia];XP_007491073.1 PREDICTED: protein FAM168A isoform X3 [Monodelphis domestica];protein FAM168A isoform X1 [Lepidothrix coronata]
423991	FAM171B	8866	1.62	1.95	1.09	0.2	0.28	0.27	-2.581	9.83747e-18	3.74469e-16	protein FAM171B isoform X1 [Gallus gallus]
427109	FAM172A	2637	14.92	14.1	14.54	27.9	30.16	28.68	1.13622	8.04517e-12	1.55465e-10	Q5ZK44.1 RecName: Full=Protein FAM172A;FAM172A precursor [Gallus gallus] &gt;CAG31899.1 hypothetical protein RCJMB04_13e16 [Gallus gallus]; Flags: Precursor &gt
427273	FAM174A	1442	9.88	10.53	11.82	30.76	30.47	27.82	1.52363	5.77502e-15	1.63137e-13	membrane protein FAM174A isoform X1 [Gallus gallus];membrane protein FAM174A isoform X2 [Gallus gallus]
772003	FAM180A	2121	3.01	1.87	2.02	3.9	4.91	4.54	1.01454	0.000234512	0.000965066	AEJ89926.1 FAM180A protein [Gallus gallus];protein FAM180A [Gallus gallus] &gt
771731	FAM188B2	3843	0.54	0.54	0.64	0.17	0.1	0.24	-1.58942	0.00132343	0.00452071	protein FAM188B2 isoform X1 [Gallus gallus];protein FAM188B2 isoform X5 [Gallus gallus];uncharacterized protein RP11-166N6.1 isoform X6 [Gallus gallus];protein FAM188B2 isoform X4 [Gallus gallus]
101748342	FAM196A	4323	0.5	0.22	0.18	0.93	1.18	0.97	1.86166	2.50922e-06	1.6845e-05	protein FAM196A isoform X3 [Haliaeetus leucocephalus];LOW QUALITY PROTEIN: protein FAM196A [Gallus gallus]
100857278	FAM198A	2579	0.34	0.4	0.35	0	0	0.07	-4.01707	0.000141106	0.000614109	protein FAM198A [Gallus gallus]
771745	FAM19A2	4764	0.63	0.54	0.52	0.11	0.05	0.18	-2.26647	3.82849e-06	2.45428e-05	protein FAM19A2 isoform X2 [Coturnix japonica]
420983	FAM206A	724	18.1	14.59	26.45	49.88	37.36	35.17	1.12046	0.00015895	0.00068483	CAG32676.1 hypothetical protein RCJMB04_32i4 [Gallus gallus];protein Simiate isoform X1 [Gallus gallus]; AltName: Full=Protein FAM206A &gt;Simiate [Gallus gallus] &gt;Q5ZHW7.1 RecName: Full=Protein Simiate
416689	FAM208B	8803	5.16	5.47	3.27	1.41	0.94	1.76	-1.72823	2.47353e-11	4.41431e-10	protein FAM208B isoform X2 [Gallus gallus];protein FAM208B isoform X1 [Gallus gallus]
417439	FAM20A	2119	50.82	51	66.87	28.7	27.74	25.3	-1.07528	5.93183e-08	5.75465e-07	pseudokinase FAM20A isoform X2 [Gallus gallus];pseudokinase FAM20A isoform X1 [Gallus gallus];pseudokinase FAM20A isoform X3 [Gallus gallus];pseudokinase FAM20A isoform X5 [Gallus gallus];pseudokinase FAM20A isoform X4 [Gallus gallus]
423625	FAM213A	1179	49.68	46.01	60.55	138.66	147.74	132.54	1.48862	6.33299e-14	1.60713e-12	NP_001180448.1 redox-regulatory protein FAM213A [Gallus gallus] &gt;AKF02795.1 selenoprotein U [Gallus gallus];protein FAM213A [Gallus gallus] &gt
415416	FAM214A	4421	15.56	18.36	11.13	5.66	4.7	6.88	-1.38823	3.26989e-10	4.91261e-09	protein FAM214A isoform X2 [Gallus gallus];protein FAM214A isoform X3 [Gallus gallus] &gt;XP_015147387.1 PREDICTED: protein FAM214A isoform X3 [Gallus gallus] &gt;protein FAM214A isoform X4 [Gallus gallus];protein FAM214A isoform X1 [Gallus gallus];Q5ZI58.2 RecName: Full=Protein FAM214A
100858763	FAM214B	4643	15.17	13.72	17.55	34.85	36.28	33.57	1.21593	8.95413e-11	1.47988e-09	XP_015128184.1 PREDICTED: protein FAM214B-like [Gallus gallus] &gt;XP_015128186.1 PREDICTED: protein FAM214B-like [Gallus gallus] &gt;XP_015128187.1 PREDICTED: protein FAM214B-like [Gallus gallus];XP_015132955.1 PREDICTED: protein FAM214B [Gallus gallus] &gt;XP_015132950.1 PREDICTED: protein FAM214B [Gallus gallus] &gt;XP_015132956.1 PREDICTED: protein FAM214B [Gallus gallus] &gt;XP_015128179.1 P…
768856	FAM219A	9217	7.54	9.23	4	3.04	2.14	3.98	-1.14401	0.000151894	0.000656669	XP_015703783.1 PREDICTED: protein FAM219A isoform X1 [Coturnix japonica];XP_005143201.1 PREDICTED: protein FAM219A isoform X1 [Melopsittacus undulatus] &gt;XP_011595693.1 PREDICTED: protein FAM219A isoform X2 [Aquila chrysaetos canadensis] &gt;XP_005296285.1 PREDICTED: protein FAM219A isoform X5 [Chrysemys picta bellii] &gt;XP_015703784.1 PREDICTED: protein FAM219A isoform X2 [Coturnix japonica];…
423772	FAM21C	2289	32.46	28.25	33.45	25.19	21.3	27.91	-1.05661	2.12681e-08	2.25819e-07	WASH complex subunit FAM21C isoform X3 [Gallus gallus];complex subunit FAM21C [Gallus gallus];WASH complex subunit FAM21C isoform X5 [Gallus gallus];WASH complex subunit FAM21C isoform X1 [Gallus gallus];WASH complex subunit FAM21C isoform X2 [Gallus gallus];WASH complex subunit FAM21C isoform X4 [Gallus gallus]
420620	FAM221A	2397	0.09	0.17	0.17	7.67	8.26	10.37	4.14116	4.49639e-43	9.46402e-41	XP_015137336.1 PREDICTED: coiled-coil domain-containing protein 126 [Gallus gallus] &gt;XP_015709345.1 PREDICTED: coiled-coil domain-containing protein 126 [Coturnix japonica] &gt;coiled-coil domain-containing protein 126 isoform X1 [Meleagris gallopavo] &gt;XP_015709347.1 PREDICTED: coiled-coil domain-containing protein 126 [Coturnix japonica] &gt;XP_015137338.1 PREDICTED: coiled-coil domain-con…
421978	FAM228	1796	0.5	0.26	0.3	1.55	2.2	0.72	2.19276	0.000221518	0.000918279	protein FAM228B [Gallus gallus] &gt;XP_015140528.1 PREDICTED: protein FAM228B [Gallus gallus]
417963	FAM234B	3959	5.41	5.69	3.99	2.13	1.45	2.27	-1.32892	6.06272e-09	7.15763e-08	Q5F3L3.1 RecName: Full=Protein FAM234B &gt;FAM234B [Gallus gallus] &gt;CAH65271.1 hypothetical protein RCJMB04_14d19 [Gallus gallus]
769904	FAM26E	5134	1.35	1.43	0.98	0.29	0.25	0.3	-2.11843	3.59233e-12	7.26212e-11	FAM26E [Gallus gallus] &gt;CAH65052.1 hypothetical protein RCJMB04_2g1 [Gallus gallus]
100858896	FAM43B	3033	1.88	2.12	1.06	0.26	0.51	0.55	-1.89579	6.54139e-06	3.96155e-05	protein FAM43B [Coturnix japonica]
421845	FAM46A	5485	7.36	6.33	2.94	1.81	1.59	2.31	-1.36648	2.03685e-06	1.39487e-05	protein FAM46A isoform X1 [Gallus gallus] &gt;protein FAM46A [Meleagris gallopavo];XP_015140114.1 PREDICTED: protein FAM46A isoform X1 [Gallus gallus]
418140	FAM60A	2900	23.7	23.98	20.07	8.52	7.98	8.42	-1.43693	2.01549e-20	9.9932e-19	protein FAM60A isoform X3 [Gallus gallus];protein FAM60A isoform X2 [Gallus gallus];protein FAM60A isoform X1 [Gallus gallus]
771386	FAM63B	2671	19.09	17.54	14.02	9.75	8.01	10.93	-1.00152	4.21988e-07	3.42003e-06	protein FAM63B-like [Chlamydotis macqueenii];protein FAM63B [Gallus gallus];FAM63B, partial [Balearica regulorum gibbericeps]
417685	FAM64A	2765	6.91	6.99	3.47	1.17	0.85	2.32	-1.90705	7.37949e-07	5.63207e-06	uncharacterized protein FAM64A [Gallus gallus]
415665	FAM65A	4173	21.2	20.13	20.52	56.45	52.17	60.77	1.46868	7.11817e-31	7.69445e-29	protein FAM65A isoform X1 [Gallus gallus];protein FAM65A isoform X10 [Gallus gallus];protein FAM65A isoform X3 [Gallus gallus];protein FAM65A isoform X4 [Gallus gallus];protein FAM65A isoform X2 [Gallus gallus];protein FAM65A isoform X7 [Gallus gallus];protein FAM65A isoform X8 [Gallus gallus];protein FAM65A isoform X5 [Gallus gallus];protein FAM65A isoform X6 [Gallus gallus]
421003	FAM65B	3742	0.78	0.85	0.54	0.13	0.27	0.13	-2.38148	4.9288e-07	3.92931e-06	protein FAM65B isoform X2 [Gallus gallus];protein FAM65B isoform X1 [Gallus gallus];protein FAM65B isoform X3 [Gallus gallus];FAM65B [Gallus gallus] &gt; Short=MYONAP &gt; AltName: Full=Myogenesis-related and NCAM-associated protein;Q5F3L9.1 RecName: Full=Protein FAM65B;CAH65265.1 hypothetical protein RCJMB04_13m20 [Gallus gallus]
428169	FAM65C	4345	17.04	17.46	8.36	3.71	2.53	5.13	-1.82004	5.35909e-10	7.73734e-09	protein FAM65C isoform X2 [Gallus gallus];XP_015151978.1 PREDICTED: protein FAM65C isoform X1 [Gallus gallus] &gt;XP_015151982.1 PREDICTED: protein FAM65C isoform X1 [Gallus gallus] &gt;XP_015151990.1 PREDICTED: protein FAM65C isoform X1 [Gallus gallus] &gt;XP_015151994.1 PREDICTED: protein FAM65C isoform X1 [Gallus gallus] &gt;XP_015151981.1 PREDICTED: protein FAM65C isoform X1 [Gallus gallus] &…
770747	FAM83F	5437	0.04	0.04	0.07	0	0	0.01	-4.90977	0.00703061	0.0196537	protein FAM83F [Gallus gallus]
101750205	FAM83H	4468	1.55	1.28	1.01	5.86	5.73	7.38	2.34633	1.83154e-29	1.77123e-27	protein FAM83H [Gallus gallus]
107053045	FAM89A	2302	12.67	9.82	8.25	26.02	22.39	28.16	1.36983	1.33464e-13	3.25238e-12	protein FAM89A [Gallus gallus]
427468	FANCC	2063	2.46	1.66	1.68	7.64	7.04	8.23	1.37328	1.14811e-07	1.04933e-06	anemia group C protein [Gallus gallus] &gt;anemia complementation group C [Gallus gallus];Fanconi anemia group C protein isoform X1 [Gallus gallus];CAH65314.1 hypothetical protein RCJMB04_17e13 [Gallus gallus]
415935	FANCD2	5025	3.71	3.39	4.13	8.83	10.5	8.91	1.3917	1.67582e-11	3.0698e-10	anemia group D2 protein [Gallus gallus] &gt;XP_015148314.1 PREDICTED: Fanconi anemia group D2 protein isoform X1 [Gallus gallus]
419891	FANCE	2065	3.48	2.97	7.76	9.75	8.84	7.96	1.20988	3.29436e-05	0.000169608	Fanconi anemia group E protein [Gallus gallus]
378893	FANCG	2397	1.08	0.99	1.6	6.4	6.63	5.34	2.29301	2.88687e-16	9.62396e-15	XP_015128191.1 PREDICTED: Fanconi anemia group G protein-like isoform X2 [Gallus gallus];Fanconi anemia group G protein isoform X1 [Gallus gallus] &gt;Fanconi anemia group G protein-like isoform X1 [Gallus gallus]
424186	FAP	3112	164.96	210.22	48.3	14.61	11.59	23.47	-3.04448	2.87993e-13	6.80939e-12	endopeptidase FAP [Gallus gallus]
419043	FAR2	6016	5.15	5.58	2.79	1.58	2.59	2.38	-1.1746	2.05203e-06	1.40348e-05	XP_015726718.1 PREDICTED: fatty acyl-CoA reductase 2 [Coturnix japonica];XP_015726712.1 PREDICTED: fatty acyl-CoA reductase 2 [Coturnix japonica] &gt;XP_004938124.1 PREDICTED: fatty acyl-CoA reductase 2 [Gallus gallus] &gt;fatty acyl-CoA reductase 2 [Gallus gallus] &gt;fatty acyl-CoA reductase 2 isoform X1 [Anas platyrhynchos]
424812	FARSB	1898	22.55	22.65	24.44	56.74	60.68	51.78	1.33637	1.02272e-13	2.53836e-12	ligase beta subunit [Gallus gallus] &gt;CAG32232.1 hypothetical protein RCJMB04_20i16 [Gallus gallus]
395274	FAS	1667	18.58	16.15	18.51	8.67	6.54	9.52	-1.04782	6.34559e-08	6.1201e-07	tumor necrosis factor receptor superfamily member 6 isoform X3 [Gallus gallus];tumor necrosis factor receptor superfamily member 6 isoform X6 [Gallus gallus];tumor necrosis factor receptor superfamily member 6 isoform X1 [Gallus gallus];tumor necrosis factor receptor superfamily member 6 isoform X4 [Gallus gallus]
426636	FASTK	3085	19.59	18.62	24.78	45.56	44.25	41.4	1.09989	3.4648e-08	3.51705e-07	fas-activated serine/threonine kinase [Gallus gallus]
395168	FAT1	2152	126.87	104.46	109.63	94.71	78.4	107.55	-1.26929	2.73062e-06	1.81273e-05	XP_015141046.1 PREDICTED: protocadherin Fat 1 isoform X1 [Gallus gallus];protocadherin Fat 1 isoform X6 [Gallus gallus];protocadherin Fat 1 isoform X5 [Gallus gallus];protocadherin Fat 1 isoform X2 [Gallus gallus];protocadherin Fat 1 isoform X3 [Gallus gallus];protocadherin Fat 1 isoform X1 [Gallus gallus] &gt;protocadherin Fat 1 isoform X4 [Gallus gallus];protocadherin Fat 1 isoform X7 [Gallus g…
395167	FAT3	17074	0.02	0.05	0.02	0.08	0.13	0.19	2.16067	3.53489e-05	0.000180864	protocadherin Fat 3 isoform X6 [Gallus gallus];protocadherin Fat 3 isoform X4 [Gallus gallus];protocadherin Fat 3 isoform X1 [Gallus gallus] &gt;protocadherin Fat 3 isoform X2 [Gallus gallus];protocadherin Fat 3 isoform X5 [Gallus gallus];Fat 3 precursor [Gallus gallus];protocadherin Fat 3 isoform X3 [Gallus gallus];XP_015135321.1 PREDICTED: protocadherin Fat 3 isoform X1 [Gallus gallus]
395166	FAT4	16704	2.71	3.17	1.5	0.24	0.13	0.3	-3.42546	4.28136e-26	3.27105e-24	protocadherin Fat 4 [Gallus gallus]
101749142	FAU	545	2367.85	1968.13	3798.45	5090.96	5661.94	4126.09	1.00496	0.000548116	0.00206158	protein [Aeromonas piscicola] &gt;XP_015129382.1 PREDICTED: ubiquitin-like protein fubi and ribosomal protein S30 [Gallus gallus] &gt;OCA63072.1 hypothetical protein A9R10_07605 [Aeromonas piscicola]
373979	FBLN1	3289	44.11	49.3	31.37	7.66	6.24	8.63	-2.40776	8.39469e-34	1.06015e-31	Short=FIBL-1;precursor [Gallus gallus] &gt;AAC05387.1 fibulin-1, isoform D precursor [Gallus gallus]; Flags: Precursor &gt;isoform C precursor [Gallus gallus];O73775.2 RecName: Full=Fibulin-1
427583	FBLN2	6376	25.36	27.6	15.89	3.68	3.03	4.48	-2.5924	5.27335e-30	5.29035e-28	XP_015148933.1 PREDICTED: fibulin-2 [Gallus gallus];XP_015148931.1 PREDICTED: fibulin-2 [Gallus gallus] &gt;XP_015148927.1 PREDICTED: fibulin-2 [Gallus gallus] &gt;XP_015148928.1 PREDICTED: fibulin-2 [Gallus gallus] &gt;XP_015148930.1 PREDICTED: fibulin-2 [Gallus gallus] &gt;fibulin-2 [Gallus gallus] &gt;XP_015148929.1 PREDICTED: fibulin-2 [Gallus gallus] &gt
373992	FBN1	9515	94.64	140.6	53.86	17.31	13.11	22.53	-2.41235	5.07799e-15	1.44015e-13	fibrillin-1 isoform X1 [Gallus gallus];fibrillin-1 isoform X2 [Gallus gallus]
374203	FBN2	10268	2.87	3.51	1.8	0.88	1.09	1.09	-1.36398	2.52524e-07	2.14202e-06	fibrillin-2 isoform X2 [Gallus gallus];fibrillin-2 isoform X1 [Gallus gallus]
395079	FBN3	14034	6.03	7.72	3.79	0.07	0.06	0.1	-6.18717	1.58215e-87	1.54396e-84	LOW QUALITY PROTEIN: fibrillin-3 [Calidris pugnax]
417721	FBXL13	2778	0.07	0.07	0.08	0.15	0.28	0.43	1.95665	0.0119089	0.0312024	F-box/LRR-repeat protein 13 isoform X1 [Gallus gallus]
420722	FBXL2	3815	1.37	1.52	1.11	0.23	0.32	0.17	-2.4546	2.41592e-10	3.72043e-09	F-box/LRR-repeat protein 2 isoform X3 [Gallus gallus];F-box/LRR-repeat protein 2 isoform X1 [Gallus gallus];F-box/LRR-repeat protein 2 isoform X3 [Meleagris gallopavo]
422829	FBXL5	2598	25.03	24.27	17.95	10.21	9.41	11.96	-1.08467	2.68945e-09	3.39845e-08	F-box/LRR-repeat protein 5 isoform X2 [Gallus gallus];F-box/LRR-repeat protein 5 isoform X1 [Gallus gallus]
428492	FBXL7	3842	2.95	2.86	1.42	0.69	0.4	0.75	-2.00477	1.34941e-08	1.49255e-07	F-box/LRR-repeat protein 7 isoform X1 [Gallus gallus]
421289	FBXO11	9475	8.09	8.29	4.27	2.62	2.18	3.54	-1.26683	1.85859e-06	1.28592e-05	XP_015712387.1 PREDICTED: F-box only protein 11 isoform X3 [Coturnix japonica];F-box only protein 11 isoform X2 [Gallus gallus];F-box only protein 11 isoform X1 [Gallus gallus] &gt
419495	FBXO2	1979	2.88	2.49	3.1	5.85	7.14	6.83	1.17438	1.54322e-07	1.36175e-06	XP_015152700.1 PREDICTED: F-box only protein 2 [Gallus gallus] &gt;XP_015152701.1 PREDICTED: F-box only protein 2 [Gallus gallus] &gt;XP_015152703.1 PREDICTED: F-box only protein 2 [Gallus gallus];F-box only protein 2 [Gallus gallus] &gt;XP_015152702.1 PREDICTED: F-box only protein 2 [Gallus gallus] &gt
421906	FBXO25	2276	27.18	22.67	21.02	8.43	8.08	7.53	-1.51471	6.97299e-19	3.04894e-17	XP_004940545.2 PREDICTED: F-box only protein 25 isoform X1 [Gallus gallus];F-box only protein 25 isoform X2 [Gallus gallus];F-box only protein 25 isoform X1 [Gallus gallus] &gt
421612	FBXO30	5076	9.26	9.88	3.75	2.55	2.08	3.58	-1.46336	1.34528e-05	7.58847e-05	XP_015139784.1 PREDICTED: F-box only protein 30 [Gallus gallus] &gt;XP_015139776.1 PREDICTED: F-box only protein 30 [Gallus gallus] &gt;XP_015139788.1 PREDICTED: F-box only protein 30 [Gallus gallus] &gt;XP_015139780.1 PREDICTED: F-box only protein 30 [Gallus gallus] &gt;XP_015139775.1 PREDICTED: F-box only protein 30 [Gallus gallus] &gt;XP_015139785.1 PREDICTED: F-box only protein 30 [Gallus gal…
420343	FBXO32	4785	10.26	10.04	6.59	2.32	1.73	3.3	-2.04262	2.44542e-13	5.84641e-12	CAG32767.1 hypothetical protein RCJMB04_35f9 [Gallus gallus];XP_015138594.1 PREDICTED: F-box only protein 32 isoform X1 [Gallus gallus] &gt;XP_015711762.1 PREDICTED: F-box only protein 32 [Coturnix japonica] &gt;XP_010707586.1 PREDICTED: F-box only protein 32 [Meleagris gallopavo] &gt;only protein 32 [Gallus gallus] &gt
107057640	FBXO46	1982	17.01	15.91	27.66	40.63	55.42	34.88	1.16474	0.000149319	0.000646708	F-box only protein 46 [Gallus gallus] &gt;XP_015158206.1 PREDICTED: F-box only protein 46 [Gallus gallus]
422565	FBXO8	3031	5.97	5.21	3.84	2.07	1.43	2.58	-1.00073	6.47372e-06	3.92279e-05	XP_015131724.1 PREDICTED: F-box only protein 8 isoform X1 [Gallus gallus] &gt;F-box only protein 8 isoform X2 [Struthio camelus australis];only protein 8 [Gallus gallus] &gt;CAG32611.1 hypothetical protein RCJMB04_30p13 [Gallus gallus]
423355	FCF1	1209	14.44	13.04	18.92	36.4	33.85	34.75	1.23441	1.79676e-08	1.94038e-07	rRNA-processing protein FCF1 homolog [Gallus gallus]
419068	FCHSD2	3886	5.07	5.11	3.76	2.31	1.8	2.38	-1.24082	7.67174e-08	7.28782e-07	F-BAR and double SH3 domains protein 2 isoform X1 [Gallus gallus];F-BAR and double SH3 domains protein 2 isoform X2 [Gallus gallus]
422038	FDFT1	2611	39.24	38.02	46.12	82.54	82.5	84.92	1.06176	3.46986e-10	5.18402e-09	synthase [Gallus gallus] &gt;CAG31632.1 hypothetical protein RCJMB04_8p18 [Gallus gallus]
425061	FDPS	1330	97.61	89.45	145.3	379.14	400.31	327.13	1.7928	1.08253e-12	2.3452e-11	farnesyl pyrophosphate synthase isoform X1 [Gallus gallus];farnesyl pyrophosphate synthase isoform X3 [Gallus gallus]
374020	FECH	1498	1.92	3.83	0.59	0.37	0.64	0.48	-1.99788	0.00232277	0.0074241	ferrochelatase, mitochondrial [Coturnix japonica]
769677	FEN1	2446	17.67	16.88	18.24	46.04	35.66	47.02	1.32517	3.7141e-17	1.32897e-15	Short=FEN-1;Q5ZLN4.1 RecName: Full=Flap endonuclease 1; AltName: Full=Flap structure-specific endonuclease 1 &gt;CAG31359.1 hypothetical protein RCJMB04_5g12 [Gallus gallus];endonuclease 1 [Gallus gallus] &gt
416727	FERMT1	2220	3.56	3.59	3.3	7.86	7.38	9.04	1.21449	5.34722e-11	9.13281e-10	fermitin family homolog 1 [Gallus gallus] &gt;XP_015139024.1 PREDICTED: fermitin family homolog 1 [Gallus gallus];XP_004935305.1 PREDICTED: fermitin family homolog 1 [Gallus gallus] &gt
429374	FES	2702	0.03	0	0.03	0.17	0.14	0.26	3.12906	0.00588311	0.0168003	tyrosine-protein kinase Fes/Fps isoform X1 [Gallus gallus];tyrosine-protein kinase Fes/Fps isoform X3 [Gallus gallus]
417908	FGD6	7604	3.57	3.72	2.24	1.27	1.22	1.58	-1.1881	2.67608e-07	2.25862e-06	FYVE, RhoGEF and PH domain-containing protein 6 [Gallus gallus]
395704	FGF12	1092	0.89	0.59	0.95	2.7	2.29	2.84	2.06641	1.52114e-06	1.07285e-05	fibroblast growth factor 12 isoform X3 [Ficedula albicollis] &gt;XP_015727218.1 PREDICTED: fibroblast growth factor 12 isoform X3 [Coturnix japonica] &gt;XP_005051146.1 PREDICTED: fibroblast growth factor 12 isoform X1 [Ficedula albicollis] &gt;XP_014109777.1 PREDICTED: fibroblast growth factor 12 isoform X2 [Pseudopodoces humilis] &gt;XP_005484987.1 PREDICTED: fibroblast growth factor 12 isoform…
422330	FGF16	624	7.57	6.38	4.63	0	0	0.44	-5.19028	8.8092e-09	1.00598e-07	ABF83902.1 fibroblast growth factor 16 [Gallus gallus];growth factor 16 [Gallus gallus] &gt
395394	FGF19	2262	0.29	0.39	0.15	1.29	1.27	1.45	2.32547	2.20012e-07	1.88334e-06	growth factor 19 precursor [Gallus gallus]
415439	FGF7	1726	15.05	12.18	6.92	0.96	0.61	1.34	-3.2601	7.29516e-23	4.39943e-21	KFO90850.1 Fibroblast growth factor 7 [Buceros rhinoceros silvestris] &gt;XP_008923673.1 PREDICTED: fibroblast growth factor 7 [Manacus vitellinus] &gt;XP_019136563.1 PREDICTED: fibroblast growth factor 7 isoform X1 [Corvus cornix cornix] &gt;XP_009946505.1 PREDICTED: fibroblast growth factor 7 [Leptosomus discolor] &gt;XP_015494134.1 PREDICTED: fibroblast growth factor 7 isoform X1 [Parus major]…
422728	FGL1A	1692	25.18	25.7	17.33	6.94	5.19	8.55	-2.21428	7.49828e-20	3.51486e-18	protein 1 precursor [Gallus gallus] &gt;XP_015140919.1 PREDICTED: fibrinogen-like protein 1 isoform X1 [Gallus gallus]
768821	FGL2	3132	3.72	3.77	1.61	1.35	0.49	2.23	-1.13393	0.0173983	0.0434946	CAH65303.1 hypothetical protein RCJMB04_16g14 [Gallus gallus];precursor [Gallus gallus] &gt
777583	FGR	1967	1.26	1.79	1.21	0.14	0	0.53	-2.67032	0.000766295	0.00277383	Q02977.2 RecName: Full=Proto-oncogene tyrosine-protein kinase Yrk; AltName: Full=Yes-related kinase; AltName: Full=p60-Yrk &gt;CAA47996.1 p60yrk [Gallus gallus];tyrosine-protein kinase Yrk [Gallus gallus] &gt
422484	FHDC1	5788	4.23	3.88	2.5	1.47	1.21	2.06	-1.13029	1.63753e-05	9.05387e-05	LOW QUALITY PROTEIN: FH2 domain-containing protein 1 [Gallus gallus]
770787	FHL1	1909	212.69	205.02	176.94	49.76	45.86	56.36	-1.96019	9.17859e-49	2.40311e-46	four and a half LIM domains protein 1 isoform X4 [Gallus gallus];four and a half LIM domains protein 1 isoform X3 [Gallus gallus]
415672	FHOD1	4073	17.33	15.23	16.95	30.59	35.67	30.55	1.01776	1.27632e-08	1.41902e-07	FH1/FH2 domain-containing protein 1 isoform X1 [Gallus gallus];CAG31342.1 hypothetical protein RCJMB04_5e7 [Gallus gallus];domain-containing protein 1 [Gallus gallus] &gt
420952	FHOD3	9994	1.93	2.3	1.16	0.18	0.22	0.26	-2.98898	7.50208e-23	4.49894e-21	FH1/FH2 domain-containing protein 3 isoform X2 [Gallus gallus];FH1/FH2 domain-containing protein 3 isoform X5 [Gallus gallus];FH1/FH2 domain-containing protein 3 isoform X6 [Gallus gallus];FH1/FH2 domain-containing protein 3 isoform X1 [Gallus gallus];FH1/FH2 domain-containing protein 3 isoform X7 [Gallus gallus];FH1/FH2 domain-containing protein 3 isoform X4 [Gallus gallus];FH1/FH2 domain-contai…
416889	FICD	1693	12.83	12.86	12.96	5.85	6.67	5.74	-1.02243	3.27567e-07	2.71422e-06	adenosine monophosphate-protein transferase FICD [Gallus gallus]
421860	FILIP1	4844	21.36	19.68	13.73	5.1	4.36	5.17	-2.32711	3.6009e-21	1.88556e-19	filamin-A-interacting protein 1 isoform X1 [Gallus gallus] &gt;filamin-A-interacting protein 1 isoform X2 [Gallus gallus];filamin-A-interacting protein 1 isoform X3 [Gallus gallus];filamin-A-interacting protein 1 isoform X5 [Gallus gallus];XP_015140243.1 PREDICTED: filamin-A-interacting protein 1 isoform X1 [Gallus gallus];filamin-A-interacting protein 1 isoform X4 [Gallus gallus]
769163	FILIP1L	5763	8.96	8.02	5.21	2.4	0.95	3.89	-1.59951	3.48252e-05	0.000178482	filamin A-interacting protein 1-like isoform X1 [Gallus gallus]
427013	FKBP10	2803	253.37	280.39	340	110.1	100.01	104.21	-1.43619	2.39181e-14	6.34731e-13	peptidyl-prolyl cis-trans isomerase FKBP10 [Gallus gallus]
420636	FKBP14	2400	50.9	44.82	40.4	11.87	10.18	12.79	-1.92072	5.13879e-39	9.04301e-37	peptidyl-prolyl cis-trans isomerase FKBP14 [Gallus gallus];cis-trans isomerase FKBP14, partial [Cariama cristata]
417460	FKBP6	916	52.41	43.11	59.93	9.04	7.72	8.36	-2.52787	5.16353e-28	4.56197e-26	inactive peptidyl-prolyl cis-trans isomerase FKBP6 [Gallus gallus]
424129	FKBP7	1179	145.68	127.81	181.82	74.14	64.93	76.36	-1.02499	2.19543e-07	1.88084e-06	peptidyl-prolyl cis-trans isomerase FKBP7 [Gallus gallus]
420123	FKBP8	2007	46.08	42.34	60.94	98.67	105.59	98.67	1.06336	6.08495e-07	4.7384e-06	peptidyl-prolyl cis-trans isomerase FKBP8 isoform X1 [Gallus gallus]
395652	FKBP9	3262	502.96	530.82	365.91	93.96	74.92	126.88	-2.2054	1.67129e-26	1.31916e-24	cis-trans isomerase FKBP9 precursor [Gallus gallus]
419723	FLI1	3831	5.61	5.74	4.21	1.6	1.42	1.2	-1.66562	3.7611e-13	8.73886e-12	Friend leukemia integration 1 transcription factor isoform X2 [Gallus gallus];Friend leukemia integration 1 transcription factor isoform X1 [Gallus gallus];XP_009320875.1 PREDICTED: Friend leukemia integration 1 transcription factor isoform X4 [Pygoscelis adeliae];Friend leukemia integration 1 transcription factor isoform X5 [Aptenodytes forsteri] &gt
395261	FLNA	2673	274.32	370.76	97.65	25.76	22.41	37.42	-3.17957	6.0203e-17	2.12582e-15	[Gallus gallus] &gt;BAB63943.1 filamin [Gallus gallus];kDa protein, partial [Gallus gallus]
378913	FLNB	3869	544.22	508.69	439.48	320.64	274.5	342.86	-1.239	6.59811e-08	6.35509e-07	filamin-B isoform X3 [Gallus gallus];filamin-B isoform X4 [Gallus gallus];filamin-B isoform X2 [Gallus gallus];[Gallus gallus];filamin-B isoform X1 [Gallus gallus]
395260	FLNC	1195	34.96	29.35	19.6	13.55	11.34	12.64	-1.58443	5.63911e-13	1.27304e-11	actin-binding domain, partial [Gallus gallus]
428901	FLRT2	3018	2.43	3.7	3.07	1.61	0.8	1.5	-1.67759	1.8616e-09	2.41637e-08	leucine-rich repeat transmembrane protein FLRT2 [Gallus gallus] &gt;XP_004941905.1 PREDICTED: leucine-rich repeat transmembrane protein FLRT2 [Gallus gallus]
428552	FLRT3	6625	1.83	1.85	0.94	0.64	0.41	0.58	-1.46005	4.39557e-06	2.77147e-05	AltName: Full=Fibronectin-like domain-containing leucine-rich transmembrane protein 3; Flags: Precursor;F1NUK7.2 RecName: Full=Leucine-rich repeat transmembrane protein FLRT3;leucine-rich repeat transmembrane protein FLRT3 [Gallus gallus] &gt
374100	FLT1	4272	0.48	0.53	0.32	0.14	0.04	0.25	-1.5847	0.00762631	0.021067	vascular endothelial growth factor receptor 1 [Coturnix japonica]
423365	FLVCR2	1946	1.46	1.87	1.58	17.89	13.51	16.39	2.98452	3.53632e-41	7.02974e-39	feline leukemia virus subgroup C receptor-related protein 2 [Gallus gallus];feline leukemia virus subgroup C receptor-related protein 2 isoform X2 [Coturnix japonica]
107053781	FMC1	380	81.75	66.81	133.72	191.85	275.81	133.42	1.38042	0.000195633	0.000824023	UPF0562 protein C7orf55 homolog [Gallus gallus]
386747	FMN1	11468	4.07	5.25	1.71	0.69	0.45	0.99	-1.52334	8.05968e-08	7.61925e-07	Q05858.1 RecName: Full=Formin;formin isoform X1 [Gallus gallus]; AltName: Full=Limb deformity protein &gt;[Gallus gallus] &gt;CAA44555.1 limb deformity protein [Gallus gallus]
395267	FMO3	1879	9.97	7.74	7.62	19.51	13.64	24.31	1.22422	5.25699e-08	5.17005e-07	CAD24095.1 flavin-containing monooxygenase 3 [Gallus gallus];containing monooxygenase 3 [Gallus gallus] &gt
395814	FMOD	2610	0.68	0.3	0.34	0.1	0.04	0.1	-2.43466	0.00105273	0.00367438	Short=KSPG fibromodulin;precursor [Gallus gallus] &gt; Flags: Precursor &gt; Short=FM;P51887.1 RecName: Full=Fibromodulin; AltName: Full=Keratan sulfate proteoglycan fibromodulin;AAC60016.1 fibromodulin [Gallus gallus]
396133	FN1	7986	1609.36	2377.48	1307.04	229.71	168.29	258.55	-2.99346	5.88475e-36	8.53646e-34	fibronectin isoform X3 [Gallus gallus];fibronectin isoform X5 [Gallus gallus];precursor [Gallus gallus];fibronectin isoform X1 [Gallus gallus];fibronectin isoform X2 [Gallus gallus];fibronectin isoform X4 [Gallus gallus]
424495	FNBP1L	3092	22.66	23.69	14.42	8.76	6.18	11.1	-1.37989	1.52091e-07	1.34649e-06	formin-binding protein 1-like [Falco cherrug];formin-binding protein 1-like isoform X3 [Gallus gallus];formin-binding protein 1-like isoform X1 [Gallus gallus];formin-binding protein 1-like isoform X2 [Gallus gallus]
424984	FNDC3B	6920	39.49	51.07	17.73	9.17	8.39	11.23	-1.87692	3.56029e-09	4.38279e-08	XP_015147148.1 PREDICTED: fibronectin type III domain-containing protein 3B isoform X1 [Gallus gallus];type III domain-containing protein 3B [Gallus gallus] &gt;XP_015147147.1 PREDICTED: fibronectin type III domain-containing protein 3B isoform X1 [Gallus gallus] &gt
419011	FOLH1	3723	29.7	34.24	18.29	5.63	4.87	5.93	-2.22176	3.7829e-23	2.32043e-21	putative N-acetylated-alpha-linked acidic dipeptidase [Gallus gallus]
396512	FOS	2399	182.69	146.49	174.3	74.5	63.03	76.07	-1.17798	3.47536e-14	8.98945e-13	AAA48670.1 c-fos proto-oncogene product [Gallus gallus];c-Fos [Gallus gallus] &gt;AAA76823.1 c-fos proto-oncogene [Gallus gallus] &gt; AltName: Full=Cellular oncogene fos &gt;P11939.1 RecName: Full=Proto-oncogene c-Fos
396039	FOXC2	1699	3.41	3.79	2.63	0.56	0.36	0.94	-2.38187	2.50589e-09	3.18715e-08	AAB53749.1 winged helix transcriptional factor MFH-1 [Gallus gallus];box protein C2 [Gallus gallus] &gt
395794	FOXD3	1472	0	0	0	0.11	0.15	0.19	4.63862	0.0175314	0.0437959	box protein D3 [Gallus gallus]
395624	FOXF1	2691	0.14	0.27	0.25	0.02	0.02	0.06	-2.64968	0.00880407	0.0239138	forkhead box protein F1 [Gallus gallus]
101748691	FOXI2	1401	0.04	0.08	0.24	1.88	2.38	1.68	3.80599	1.67053e-10	2.63516e-09	XP_015144532.1 PREDICTED: forkhead box protein I2 [Gallus gallus];forkhead box protein I2 [Gallus gallus] &gt
107049008	FOXK2	6971	3.2	3.74	1.35	0.47	0.27	0.92	-2.3047	1.68463e-07	1.47142e-06	forkhead box protein K2 [Gallus gallus]
100857767	FOXO6	4498	2.05	2.11	1.7	0.6	0.7	0.65	-1.53548	7.61651e-10	1.07155e-08	forkhead box protein O6 [Coturnix japonica]
769935	FOXP2	5988	0.36	0.56	0.3	0.03	0.02	0.06	-3.25914	7.3031e-08	6.96846e-07	forkhead box protein P2 isoform X5 [Pelodiscus sinensis];forkhead box protein P2 isoform X5 [Calidris pugnax];XP_014819452.1 PREDICTED: forkhead box protein P2 isoform X1 [Calidris pugnax];box P2 [Gallus gallus] &gt;AER14047.1 forkhead box protein 2 transcript variant 4 [Gallus gallus];forkhead box protein P2 isoform X1 [Calidris pugnax] &gt;box P2 [Taeniopygia guttata];XP_014819449.1 PREDICTED: …
419712	FOXRED1	1603	7.17	6.43	9.94	16.15	19.15	13.46	1.10907	7.19125e-05	0.00033969	FAD-dependent oxidoreductase domain-containing protein 1 [Gallus gallus]
419035	FRMD4A	6460	9.51	8.79	4.72	3.75	2.41	3.76	-1.2073	8.73513e-06	5.15063e-05	FERM domain-containing protein 4A [Calypte anna];XP_015728301.1 PREDICTED: FERM domain-containing protein 4A isoform X4 [Coturnix japonica];FERM domain-containing protein 4A isoform X6 [Gallus gallus] &gt;FERM domain-containing protein 4A isoform X7 [Gallus gallus] &gt;XP_015728463.1 PREDICTED: FERM domain-containing protein 4A isoform X6 [Coturnix japonica];FERM domain-containing protein 4A isof…
426071	FRMD4B	4566	3.16	3.45	2.28	11	8.23	13.61	1.91961	4.35364e-18	1.70881e-16	FERM domain-containing protein 4B isoform X7 [Gallus gallus];FERM domain-containing protein 4B isoform X1 [Gallus gallus];FERM domain-containing protein 4B isoform X3 [Gallus gallus];FERM domain-containing protein 4B isoform X2 [Gallus gallus];FERM domain-containing protein 4B isoform X8 [Gallus gallus];FERM domain-containing protein 4B isoform X4 [Gallus gallus]
418640	FRMPD4	5974	0.18	0.21	0.13	0.02	0.04	0.06	-2.12443	0.00234134	0.00747899	FERM and PDZ domain-containing protein 4 isoform X1 [Gallus gallus];FERM and PDZ domain-containing protein 4 isoform X5 [Gallus gallus];FERM and PDZ domain-containing protein 4 isoform X2 [Gallus gallus];FERM and PDZ domain-containing protein 4 isoform X3 [Gallus gallus]
429082	FRRS1	3847	3.54	4.05	2.32	1.09	0.68	1.54	-1.60169	6.81554e-07	5.25019e-06	XP_015146237.1 PREDICTED: ferric-chelate reductase 1 isoform X2 [Gallus gallus] &gt;ferric-chelate reductase 1 isoform X2 [Gallus gallus] &gt;ferric-chelate reductase 1 isoform X1 [Gallus gallus];XP_004936614.1 PREDICTED: ferric-chelate reductase 1 isoform X2 [Gallus gallus] &gt;XP_015146238.1 PREDICTED: ferric-chelate reductase 1 isoform X2 [Gallus gallus]
416485	FSCN1	1473	190.42	173.78	125.27	26.24	18.68	43.79	-2.42071	1.28691e-18	5.4068e-17	ADF45507.1 fascin 1 [Gallus gallus];[Gallus gallus] &gt
396119	FST	2107	34.78	34.19	24.08	7.64	5.73	8.85	-1.91045	7.64146e-25	5.32644e-23	Q90844.1 RecName: Full=Follistatin; Short=FS; AltName: Full=Activin-binding protein;precursor [Gallus gallus] &gt; Flags: Precursor &gt;CAA60915.1 follistatin [Gallus gallus]
395349	FSTL1	4161	371.09	440.62	358.34	117.74	104.23	114.2	-1.75664	2.26798e-33	2.78236e-31	follistatin-related protein 1 [Coturnix japonica]
395970	FTH1	870	12183.5	9993.97	17912.6	37931.1	44704.6	34755.8	1.62938	1.3295e-09	1.77949e-08	CAA75004.1 ferritin H chain [Gallus gallus]; Short=Ferritin H subunit &gt;P08267.2 RecName: Full=Ferritin heavy chain;heavy chain [Gallus gallus] &gt;AAA48768.1 ferritin H subunit [Gallus gallus] &gt
419943	FTSJ3	3061	15.2	13.45	19.16	37.88	38.79	34.93	1.26168	1.63341e-09	2.15139e-08	XP_015154801.1 PREDICTED: pre-rRNA processing protein FTSJ3 isoform X1 [Gallus gallus];processing protein FTSJ3 [Gallus gallus];pre-rRNA processing protein FTSJ3 isoform X1 [Gallus gallus] &gt
421668	FUCA2	2136	5.93	6.43	3.02	1.13	1.8	1.48	-1.92285	5.79287e-09	6.87111e-08	plasma alpha-L-fucosidase [Gallus gallus]
395073	FUT10	1650	1.28	1.1	1.24	4.8	3.83	4.62	1.91739	6.35742e-12	1.24305e-10	10 [Gallus gallus] &gt;XP_015135896.1 PREDICTED: alpha-(1,3)-fucosyltransferase 10 isoform X1 [Gallus gallus]
428092	FUT4	1071	0.69	1.64	0.34	0	0	0.19	-3.66882	0.00364129	0.0110479	4 [Gallus gallus] &gt;AAC60060.1 alpha-1,3-fucosyltransferase [Gallus gallus]
427244	FXN	3084	3.82	3.75	3.34	8.02	7.82	8.3	1.19488	6.3712e-13	1.42483e-11	frataxin, mitochondrial [Gallus gallus]
419770	FXYD2	475	1	0.78	2.52	4.6	7.25	6.22	2.13844	0.000327903	0.00130276	ATPase subunit gamma [Gallus gallus];sodium/potassium-transporting ATPase subunit gamma isoform X1 [Gallus gallus]
374062	FZD1	3568	118.95	116.26	67.41	41.3	27.42	50.15	-1.08913	2.59936e-06	1.73579e-05	Short=cFz-1;AAB87968.1 7-transmembrane protein frizzled-1 [Gallus gallus];O57328.1 RecName: Full=Frizzled-1;precursor [Gallus gallus] &gt; Short=Fz-1; Flags: Precursor &gt
378788	FZD6	4126	8.49	8.28	3.96	2.32	2.1	3.36	-1.37731	4.896e-06	3.05559e-05	precursor [Gallus gallus]
374059	FZD8	2572	13.37	10.95	12.7	5.19	3.09	5.9	-1.43619	1.66858e-09	2.19367e-08	frizzled-8-like [Sturnus vulgaris];LOW QUALITY PROTEIN: frizzled-8 [Gallus gallus]
419860	G0S2	699	2174.44	2286.3	4161.25	825.82	903.61	685.16	-1.74425	5.96473e-09	7.04771e-08	ADI87380.1 GOS2 [Gallus gallus] &gt;ADO85304.1 G0/G1 switch protein 2 [Gallus gallus];switch protein 2 [Gallus gallus] &gt
423305	G2E3	3614	3.78	4.9	1.82	0.71	0.77	1.15	-1.91545	5.46613e-10	7.88128e-09	XP_015142849.1 PREDICTED: G2/M phase-specific E3 ubiquitin-protein ligase isoform X1 [Gallus gallus];XP_015142848.1 PREDICTED: G2/M phase-specific E3 ubiquitin-protein ligase isoform X1 [Gallus gallus] &gt;G2/M phase-specific E3 ubiquitin-protein ligase isoform X3 [Gallus gallus];G2/M phase-specific E3 ubiquitin-protein ligase isoform X2 [Gallus gallus];G2/M phase-specific E3 ubiquitin-protein li…
100857298	G6PC	1822	0.32	0.25	0.32	1.6	0.62	0.7	1.7448	0.00300047	0.00931153	glucose-6-phosphatase [Gallus gallus] &gt;XP_004948688.1 PREDICTED: glucose-6-phosphatase [Gallus gallus]
422456	GAB1	3982	14.42	14.75	7.75	3.09	2.63	3.61	-1.97599	4.86601e-14	1.24515e-12	GRB2-associated-binding protein 1 isoform X4 [Gallus gallus];GRB2-associated-binding protein 1 isoform X1 [Gallus gallus];GRB2-associated-binding protein 1 isoform X3 [Gallus gallus];GRB2-associated-binding protein 1 isoform X2 [Gallus gallus]
428717	GAB3	5830	0.92	1.04	0.55	3.28	2.61	3.36	1.84016	9.4691e-13	2.06925e-11	GRB2-associated-binding protein 3 isoform X2 [Coturnix japonica];GRB2-associated-binding protein 3 isoform X1 [Coturnix japonica];GRB2-associated-binding protein 3 isoform X1 [Gallus gallus];GRB2-associated-binding protein 3 isoform X4 [Gallus gallus]
769118	GABARAPL1	3402	44.93	50.33	37.76	21.84	18.63	23.4	-1.0151	6.45239e-11	1.0899e-09	gamma-aminobutyric acid receptor-associated protein-like 1 [Camelus dromedarius]
422770	GABRA4	12143	0.3	0.32	0.21	0.08	0.08	0.12	-1.52646	3.10467e-05	0.000160806	gamma-aminobutyric acid receptor subunit alpha-4 isoform X1 [Gallus gallus];gamma-aminobutyric acid receptor subunit alpha-4 isoform X2 [Gallus gallus]
395395	GAD2	4368	0.01	0.02	0.06	0.2	0.09	0.32	2.63377	0.00412706	0.0122992	glutamate decarboxylase 2 [Gallus gallus]
107055382	GADD45GIP1	1921	15	10.97	22.5	41.41	53.02	33.81	1.33398	2.46271e-05	0.000130548	growth arrest and DNA damage-inducible proteins-interacting protein 1 [Gallus gallus]
423394	GALC	7874	16.02	20.88	8.68	3.53	2.7	4.4	-2.06108	2.27921e-12	4.74151e-11	galactocerebrosidase [Gallus gallus];galactocerebrosidase isoform X2 [Meleagris gallopavo]
415596	GALK2	2668	12.94	11.66	9.77	5.76	5.88	7.35	-1.05878	4.36022e-07	3.52313e-06	N-acetylgalactosamine kinase isoform X1 [Meleagris gallopavo];kinase [Gallus gallus] &gt;CAG31006.1 hypothetical protein RCJMB04_1i18 [Gallus gallus]
420978	GALNT12	3430	2.83	2.21	1.56	0.75	0.59	0.87	-1.58736	2.89608e-07	2.4278e-06	polypeptide N-acetylgalactosaminyltransferase 12 isoform X2 [Gallus gallus];polypeptide N-acetylgalactosaminyltransferase 12 isoform X1 [Gallus gallus]
420642	GALNT15	11468	1.63	1.79	0.99	0.26	0.14	0.3	-2.62967	2.47292e-16	8.26966e-15	polypeptide N-acetylgalactosaminyltransferase 15 isoform X2 [Gallus gallus];polypeptide N-acetylgalactosaminyltransferase 15 isoform X1 [Gallus gallus]
421540	GALNT2	4609	57.33	59.32	41.28	15.17	12.85	16.49	-1.78349	2.70348e-25	1.94768e-23	polypeptide N-acetylgalactosaminyltransferase 2 isoform X1 [Gallus gallus]
112533346	GALNT4	5026	19.67	20.13	11.53	7.91	6.96	8.08	-1.11032	4.08381e-07	3.32372e-06	polypeptide N-acetylgalactosaminyltransferase 4 [Meleagris gallopavo]
424324	GALNT5	2439	12.03	9.85	15.23	3.29	3.49	3.37	-1.89347	7.9819e-16	2.49801e-14	polypeptide N-acetylgalactosaminyltransferase 5 isoform X1 [Coturnix japonica]
416796	GALNT9	5360	0.23	0.24	0.13	0.01	0	0.05	-3.19051	0.000782454	0.00282423	polypeptide N-acetylgalactosaminyltransferase 9 isoform X1 [Gallus gallus];polypeptide N-acetylgalactosaminyltransferase 9 isoform X2 [Lepidothrix coronata];polypeptide N-acetylgalactosaminyltransferase 9 isoform X2 [Anser cygnoides domesticus]
431509	GALT	2762	3.02	2.58	3.55	8.26	10.33	9.06	1.60158	5.34768e-12	1.05815e-10	XP_015132939.1 PREDICTED: galactose-1-phosphate uridylyltransferase isoform X2 [Gallus gallus];galactose-1-phosphate uridylyltransferase isoform X2 [Gallus gallus] &gt;galactose-1-phosphate uridylyltransferase isoform X1 [Gallus gallus]
423232	GANC	4307	11.53	12.04	7.62	4.19	3.16	4.73	-1.36889	7.18859e-10	1.01601e-08	alpha-glucosidase C [Gallus gallus];neutral alpha-glucosidase C isoform X1 [Gallus gallus]
421098	GAREM1	2964	6.32	5.43	4.09	5.53	7	5.62	-1.19002	6.09966e-06	3.72133e-05	GRB2-associated and regulator of MAPK protein isoform X1 [Gallus gallus];GRB2-associated and regulator of MAPK protein isoform X3 [Gallus gallus]
417931	GAS2L3	5448	3.47	3.93	2.15	1.51	1.18	1.51	-1.08719	1.14087e-05	6.53679e-05	XP_015140242.1 PREDICTED: GAS2-like protein 3 isoform X1 [Gallus gallus];XP_015140233.1 PREDICTED: GAS2-like protein 3 isoform X1 [Gallus gallus] &gt;protein 3 [Gallus gallus] &gt;XP_015140236.1 PREDICTED: GAS2-like protein 3 isoform X1 [Gallus gallus] &gt;XP_015140227.1 PREDICTED: GAS2-like protein 3 isoform X1 [Gallus gallus] &gt
418737	GAS6	2548	24.01	23.69	19.35	0.81	0.58	1.26	-4.61729	3.04852e-76	2.11124e-73	growth arrest-specific protein 6 [Gallus gallus]
416018	GATA2	3259	2.23	3.14	1.39	0.48	0.43	0.55	-2.18608	1.93771e-09	2.51061e-08	AltName: Full=Transcription factor NF-E1b &gt;XP_013039798.1 PREDICTED: endothelial transcription factor GATA-2 isoform X2 [Anser cygnoides domesticus] &gt;XP_015148563.1 PREDICTED: GATA-binding factor 2 isoform X1 [Gallus gallus] &gt;factor 2 [Gallus gallus] &gt;endothelial transcription factor GATA-2 isoform X1 [Anser cygnoides domesticus] &gt;XP_015148564.1 PREDICTED: GATA-binding factor 2 iso…
396391	GATA5	1989	0.03	0	0	0.17	0.46	0.2	5.03321	0.000995494	0.00349442	factor GATA-5 [Gallus gallus]
396390	GATA6	4179	19.19	21.83	14.69	98.34	104.83	95.07	2.75894	5.31932e-65	2.71906e-62	transcription factor GATA-6 isoform X1 [Gallus gallus];transcription factor GATA-6 isoform X2 [Gallus gallus];P43693.1 RecName: Full=Transcription factor GATA-6; AltName: Full=GATA-binding factor 6 &gt;AAA57505.1 GATA-6 transcription factor [Gallus gallus];LOW QUALITY PROTEIN: transcription factor GATA-6-like [Chlamydotis macqueenii];factor GATA-6 [Gallus gallus] &gt
426098	GATAD2B	1981	31.21	33.62	26.24	14.58	12.27	17.49	-1.0104	4.64653e-09	5.62325e-08	transcriptional repressor p66-beta isoform X1 [Gallus gallus] &gt;XP_015128636.1 PREDICTED: transcriptional repressor p66-beta isoform X1 [Gallus gallus] &gt;XP_015128639.1 PREDICTED: transcriptional repressor p66-beta isoform X1 [Gallus gallus];XP_015128638.1 PREDICTED: transcriptional repressor p66-beta isoform X1 [Gallus gallus] &gt;transcriptional repressor p66-beta isoform X4 [Gallus gallus]
416976	GATC	1517	18.54	14.68	20.36	38.46	38.48	34.44	1.11275	9.89923e-08	9.19233e-07	glutamyl-tRNA(Gln) amidotransferase subunit C, mitochondrial isoform X1 [Gallus gallus];glutamyl-tRNA(Gln) amidotransferase subunit C, mitochondrial isoform X2 [Gallus gallus]
770898	GATSL3	1590	28.63	25.93	35.59	133.5	118.06	128.96	2.12516	1.37828e-28	1.26454e-26	GATS-like protein 3 isoform X2 [Gallus gallus];GATS-like protein 3 isoform X1 [Gallus gallus]
100859407	GBA2	3145	23.26	21.84	25.54	57.89	64.01	58.48	1.39924	1.13186e-15	3.47142e-14	non-lysosomal glucosylceramidase [Gallus gallus]
417972	GBE	3282	0.92	0.83	0.77	0.33	0.3	0.3	-1.50017	8.13048e-05	0.000376842	XP_017683166.1 PREDICTED: cytoglobin-1-like isoform X1 [Lepidothrix coronata];heat shock 70 kDa protein 12A-like isoform X1 [Gallus gallus];XP_017683164.1 PREDICTED: cytoglobin-1-like isoform X1 [Lepidothrix coronata] &gt;XP_017683163.1 PREDICTED: cytoglobin-1-like isoform X1 [Lepidothrix coronata] &gt;XP_017683165.1 PREDICTED: cytoglobin-1-like isoform X1 [Lepidothrix coronata] &gt;[Gallus gallu…
427964	GBE1	4255	10.91	10.83	8.24	20.37	25.93	17.43	1.11223	1.46323e-06	1.03677e-05	1,4-alpha-glucan-branching enzyme isoform X5 [Gallus gallus];1,4-alpha-glucan-branching enzyme isoform X1 [Gallus gallus];1,4-alpha-glucan-branching enzyme isoform X3 [Gallus gallus]
423758	GBF1	7181	22.22	25.18	13.4	6.44	3.99	8.81	-1.63182	2.61437e-08	2.72466e-07	Golgi-specific brefeldin A-resistance guanine nucleotide exchange factor 1 isoform X4 [Gallus gallus];Golgi-specific brefeldin A-resistance guanine nucleotide exchange factor 1 isoform X1 [Gallus gallus];Golgi-specific brefeldin A-resistance guanine nucleotide exchange factor 1 isoform X5 [Gallus gallus];Golgi-specific brefeldin A-resistance guanine nucleotide exchange factor 1 isoform X2 [Gallus…
419563	GBP1	3518	8.8	10.41	9.4	18.87	18.65	24.25	1.14741	1.38586e-11	2.56002e-10	guanylate-binding protein 1 [Gallus gallus]
415922	GBP4L	2158	16.78	14.91	21.34	34.29	41.21	31.44	1.06525	8.19245e-06	4.85867e-05	guanylate-binding protein 1-like [Gallus gallus]
395950	GBX1	1609	0.31	0.45	0.6	6.42	6.17	5.32	3.75442	2.58993e-25	1.87217e-23	homeobox protein GBX-2 [Coturnix japonica]
101750333	GCAT	1487	5.19	5.62	8.13	18.07	18.86	16.53	1.54781	2.85004e-09	3.57404e-08	2-amino-3-ketobutyrate coenzyme A ligase, mitochondrial [Gallus gallus]
423003	GCHFR	1057	3.41	2.79	3.2	6.15	5.78	7.46	1.11082	4.81918e-05	0.000238614	cyclohydrolase 1 feedback regulatory protein [Gallus gallus] &gt;XP_015718739.1 PREDICTED: GTP cyclohydrolase 1 feedback regulatory protein [Coturnix japonica]
428479	GCNT2	3173	0.1	0.09	0.05	0.4	0.23	0.39	2.10855	0.00145417	0.0049126	N-acetyllactosaminide beta-1,6-N-acetylglucosaminyl-transferase [Pygoscelis adeliae]
769684	GCOG8	1972	17.42	13.35	19.77	38.27	46.46	36.84	1.32202	1.86412e-08	2.00304e-07	conserved oligomeric Golgi complex subunit 8, partial [Meleagris gallopavo]
415803	GCSH	908	22.67	17.22	26.61	63.09	58.94	49.51	1.44416	2.51817e-09	3.20086e-08	Flags: Precursor &gt;cleavage system H protein, mitochondrial precursor [Gallus gallus] &gt;BAA14314.1 H-protein [Gallus gallus];P11183.2 RecName: Full=Glycine cleavage system H protein, mitochondrial; AltName: Full=Lipoic acid-containing protein;AAA48812.1 hydrogen carrier protein [Gallus gallus] &gt
427253	GDA	2245	4.83	4.95	1.95	1.26	0.82	1.52	-1.65265	2.4222e-05	0.000128623	guanine deaminase [Gallus gallus]
107049246	GDF11	1835	4.15	3.46	4.88	1.2	1.51	1.42	-1.50792	8.07558e-07	6.1112e-06	growth/differentiation factor 11 [Gallus gallus];growth/differentiation factor 11 [Meleagris gallopavo]
428655	GDF7	9271	0.46	0.72	0.38	0.09	0.06	0.07	-2.81821	1.91478e-11	3.46613e-10	growth/differentiation factor 7 [Gallus gallus]
404533	GDF9	1673	2.37	2.69	1.94	0.03	0.03	0.19	-4.65827	5.80419e-13	1.30756e-11	factor 9 [Gallus gallus] &gt;AAS68522.2 growth differentiation factor 9 precursor [Gallus gallus]
422217	GDPD2	2645	0.28	0.27	0.5	0.04	0.11	0.07	-2.24798	0.00425237	0.0126254	glycerophosphoinositol inositolphosphodiesterase GDPD2 [Gallus gallus] &gt;XP_015133914.1 PREDICTED: glycerophosphoinositol inositolphosphodiesterase GDPD2 [Gallus gallus] &gt;XP_015133915.1 PREDICTED: glycerophosphoinositol inositolphosphodiesterase GDPD2 [Gallus gallus]
419070	GDPD5	4495	0.65	0.8	0.77	0.28	0.11	0.1	-2.0986	1.08815e-05	6.26816e-05	XP_015136464.1 PREDICTED: glycerophosphodiester phosphodiesterase domain-containing protein 5 isoform X1 [Gallus gallus];glycerophosphodiester phosphodiesterase domain-containing protein 5 isoform X2 [Meleagris gallopavo];XP_015136463.1 PREDICTED: glycerophosphodiester phosphodiesterase domain-containing protein 5 isoform X1 [Gallus gallus] &gt;glycerophosphodiester phosphodiesterase domain-conta…
100858151	GDPGP1	1292	3.68	3.61	4.91	1.2	1.85	2.6	-1.06286	0.00514948	0.0149317	GDP-D-glucose phosphorylase 1 [Gallus gallus]
404771	GEM	1304	63.53	58.98	44.85	16.34	8.54	29.3	-1.59093	3.83763e-06	2.45794e-05	GTP-binding protein GEM [Coturnix japonica]
426266	GEMIN6	951	11.87	10.16	15.49	41.48	37.22	35.94	1.67974	1.48224e-12	3.15696e-11	protein 6 [Gallus gallus]
770283	GFOD1	6526	6.56	9.32	4.87	2.06	2.32	2.67	-1.72854	3.4701e-11	6.08159e-10	glucose-fructose oxidoreductase domain-containing protein 1 isoform X1 [Gallus gallus];glucose-fructose oxidoreductase domain-containing protein 1 isoform X2 [Gallus gallus]
426962	GFPT2	2463	31.27	32.41	23.24	10.85	10.42	10.93	-1.43467	2.51178e-16	8.38652e-15	XP_013031549.1 PREDICTED: glutamine--fructose-6-phosphate aminotransferase [isomerizing] 2 [Anser cygnoides domesticus] &gt;XP_013031548.1 PREDICTED: glutamine--fructose-6-phosphate aminotransferase [isomerizing] 2 [Anser cygnoides domesticus] &gt;glutamine--fructose-6-phosphate aminotransferase [isomerizing] 2 isoform X2 [Gallus gallus] &gt;XP_013031552.1 PREDICTED: glutamine--fructose-6-phospha…
395994	GFRA1	3046	8.79	0.95	0.45	0.22	0.24	0.41	-1.39486	0.00416465	0.0123975	family receptor alpha-1 precursor [Gallus gallus] &gt; Short=GFR-alpha-1; Short=GDNFR-alpha-1; Short=GDNF receptor alpha-1;GDNF family receptor alpha-1-like [Sarcophilus harrisii];AAB61570.1 GDNF receptor alpha [Gallus gallus]; AltName: Full=TGF-beta-related neurotrophic factor receptor 1; Flags: Precursor &gt;O13156.1 RecName: Full=GDNF family receptor alpha-1
416577	GGA2	2123	5	4.36	5.09	11.01	15.07	10.67	1.30425	1.21469e-08	1.35541e-07	ADP-ribosylation factor-binding protein GGA2 isoform X1 [Gallus gallus];ADP-ribosylation factor-binding protein GGA2 isoform X2 [Gallus gallus]
421144	GGH	3629	16.37	17.88	9.38	5.18	4.24	7.37	-1.36962	5.63634e-07	4.44061e-06	gamma-glutamyl hydrolase [Gallus gallus]
416943	GGT5	3956	0.8	0.56	0.39	0.05	0.07	0.15	-2.64348	3.54725e-06	2.2889e-05	XP_015130942.1 PREDICTED: gamma-glutamyltransferase 5 isoform X2 [Gallus gallus];gamma-glutamyltransferase 5 isoform X1 [Gallus gallus];gamma-glutamyltransferase 5 isoform X2 [Gallus gallus] &gt;XP_015130941.1 PREDICTED: gamma-glutamyltransferase 5 isoform X2 [Gallus gallus] &gt
419121	GGT7	7227	1.18	1.22	0.93	0.45	0.35	0.68	-1.14207	8.90218e-05	0.000408378	gamma-glutamyltransferase 7 [Gallus gallus]
408184	GHR	2026	9.05	12.04	2.74	0.71	0.5	2.22	-2.76275	8.81745e-07	6.60509e-06	AGG38006.1 growth hormone receptor [Gallus gallus];growth hormone receptor [Gallus gallus] &gt
770547	GIF	1427	0.29	0.3	0.27	0.64	0.76	0.94	1.50332	0.013062	0.0338069	gastric intrinsic factor [Gallus gallus]
420413	GIMAP6	3543	0.48	0.42	0.53	3.3	4.08	3.72	2.99745	5.90285e-28	5.19378e-26	XP_003640698.1 PREDICTED: GTPase IMAP family member 5 [Gallus gallus] &gt;XP_015136606.1 PREDICTED: GTPase IMAP family member 5 [Gallus gallus];GTPase IMAP family member 5 [Gallus gallus] &gt
101751647	GIMAP7L5	1174	0.17	0.62	0.5	12.83	14.77	10.7	4.58866	6.36182e-34	8.08177e-32	GTPase IMAP family member 7-like [Gallus gallus];GTPase IMAP family member 7-like isoform X5 [Gallus gallus];GTPase IMAP family member 7-like isoform X2 [Gallus gallus];GTPase IMAP family member 7-like isoform X1 [Gallus gallus]
425297	GINS1	1022	2.27	1.34	2.01	22.01	18.31	19.69	3.48368	1.93905e-38	3.33035e-36	CAH65451.1 hypothetical protein RCJMB04_38i16 [Gallus gallus];replication complex GINS protein PSF1 [Gallus gallus] &gt
415824	GINS2	1698	4.14	3.55	5.19	23.57	22.28	25.57	2.3895	5.78448e-25	4.0717e-23	XP_015148130.1 PREDICTED: DNA replication complex GINS protein PSF2 isoform X2 [Gallus gallus] &gt;XP_015148133.1 PREDICTED: DNA replication complex GINS protein PSF2 isoform X2 [Gallus gallus];DNA replication complex GINS protein PSF2 isoform X1 [Gallus gallus];XP_015148132.1 PREDICTED: DNA replication complex GINS protein PSF2 isoform X2 [Gallus gallus] &gt;DNA replication complex GINS protein …
112530986	GIPC1	1213	48.67	44.7	68.2	121.69	121.06	106.76	1.09412	1.03454e-06	7.61414e-06	PDZ domain-containing protein GIPC1 [Alligator sinensis]
424549	GIPC2	2144	3.21	3.41	2.94	6.27	6.16	7.95	1.10899	5.82978e-08	5.66077e-07	PDZ domain-containing protein GIPC2 [Gallus gallus];LOW QUALITY PROTEIN: PDZ domain-containing protein GIPC2 [Coturnix japonica]
100858765	GIPR	533	1.61	1.62	2.05	0.37	1.47	2.06	-1.58969	0.00364599	0.0110606	gastric inhibitory polypeptide receptor [Gallus gallus];F-box only protein 46 [Nipponia nippon]
395278	GJA1	3176	92.38	121.49	29.54	1.66	0.52	9.72	-3.95239	0.000283398	0.00114237	XP_010705732.1 PREDICTED: gap junction alpha-1 protein [Meleagris gallopavo] &gt;XP_013030843.1 PREDICTED: gap junction alpha-1 protein [Anser cygnoides domesticus] &gt;EOB02919.1 Gap junction alpha-1 protein, partial [Anas platyrhynchos];gap junction alpha-1 protein [Anas platyrhynchos] &gt;XP_015714251.1 PREDICTED: gap junction alpha-1 protein [Coturnix japonica] &gt
395846	GJA8	9084	0.02	0.03	0.02	0	0	0	-5.07196	0.00353566	0.0107593	XP_015151294.1 PREDICTED: gap junction alpha-8 protein isoform X1 [Gallus gallus] &gt;XP_015151300.1 PREDICTED: gap junction alpha-8 protein isoform X1 [Gallus gallus] &gt;gap junction alpha-8 protein isoform X1 [Gallus gallus] &gt;XP_015151311.1 PREDICTED: gap junction alpha-8 protein isoform X1 [Gallus gallus];XP_015151308.1 PREDICTED: gap junction alpha-8 protein isoform X1 [Gallus gallus] &gt
428225	GJB5	1593	0	0.08	0	0.31	0.17	0.44	4.33406	0.00143189	0.0048526	gap junction beta-5 protein [Gallus gallus] &gt;XP_004947840.1 PREDICTED: gap junction beta-5 protein [Gallus gallus] &gt;XP_015153307.1 PREDICTED: gap junction beta-5 protein [Gallus gallus] &gt;XP_015153309.1 PREDICTED: gap junction beta-5 protein [Gallus gallus] &gt;XP_015153308.1 PREDICTED: gap junction beta-5 protein [Gallus gallus] &gt;XP_015153310.1 PREDICTED: gap junction beta-5 protein […
396501	GJC3	1985	37.89	32.76	34.3	12.7	8.68	16.88	-1.58027	6.80928e-12	1.32537e-10	AltName: Full=Gap junction alpha-7 protein &gt;XP_015154704.1 PREDICTED: gap junction gamma-1 protein isoform X1 [Gallus gallus] &gt;XP_015154706.1 PREDICTED: gap junction gamma-1 protein isoform X1 [Gallus gallus] &gt;XP_015154707.1 PREDICTED: gap junction gamma-1 protein isoform X1 [Gallus gallus] &gt; AltName: Full=Connexin-45;P18861.1 RecName: Full=Gap junction gamma-1 protein;XP_015154700.1 …
419515	GKN2	767	20.51	18.53	29.66	129.91	135.31	123.73	2.58487	1.8047e-26	1.41405e-24	gastrokine-2 [Gallus gallus]
420720	GLB1	3166	42.09	51.86	30.47	9.11	9.09	11.51	-2.04068	2.20867e-20	1.09258e-18	transmembrane protein with metallophosphoesterase domain isoform X1 [Aquila chrysaetos canadensis];preproprotein [Gallus gallus]
396492	GLG1	7177	39.45	47.44	27.34	13.27	12.18	17.62	-1.21721	2.26113e-10	3.49742e-09	apparatus protein 1 precursor [Gallus gallus] &gt;AAA48769.1 cysteine-rich fibroblast growth factor receptor [Gallus gallus]; AltName: Full=Cysteine-rich fibroblast growth factor receptor; Flags: Precursor &gt;Q02391.1 RecName: Full=Golgi apparatus protein 1
396045	GLI1	3922	0.24	0.31	0.52	0.05	0.08	0.02	-2.79364	0.00014054	0.000611916	finger protein GLI1 [Gallus gallus]
431643	GLIS3	6775	1.52	1.98	0.69	0.09	0.08	0.25	-3.36549	2.51121e-12	5.19396e-11	zinc finger protein GLIS3 [Gallus gallus] &gt;XP_003643037.2 PREDICTED: zinc finger protein GLIS3 [Gallus gallus]
101750166	GLOD4	1545	33.39	28.36	44.17	80.71	88.19	75.01	1.2581	8.94073e-08	8.38936e-07	domain-containing protein 4 [Gallus gallus]
396069	GLRX	566	158.02	118.59	194.27	517	544.6	442.03	1.80472	8.13192e-14	2.03953e-12	Short=TTase-1 &gt;P79764.1 RecName: Full=Glutaredoxin-1;[Gallus gallus] &gt; AltName: Full=Thioltransferase-1;CAA70437.1 glutaredoxin [Gallus gallus]
424043	GLS2	4226	52.51	52.55	34.88	25.84	19.51	27.17	-1.06443	7.27788e-07	5.5664e-06	XP_010281081.1 PREDICTED: glutaminase kidney isoform, mitochondrial, partial [Phaethon lepturus];glutaminase kidney isoform, mitochondrial, partial [Pelecanus crispus] &gt;glutaminase kidney isoform, mitochondrial isoform X2 [Gallus gallus];CAG32337.1 hypothetical protein RCJMB04_23e15 [Gallus gallus];glutaminase kidney isoform, mitochondrial isoform X1 [Gallus gallus];kidney isoform, mitochondri…
415898	GLT8D1	1938	52.7	46.9	47.2	22.13	18.76	24.94	-1.10997	2.75409e-14	7.21949e-13	8 domain-containing protein 1 [Gallus gallus]
418085	GLT8D2	1852	14.3	11.77	10.31	5.11	4.37	7.21	-1.07546	1.87418e-06	1.29587e-05	glycosyltransferase 8 domain-containing protein 2 isoform X1 [Anser cygnoides domesticus]
428568	GLTSCR1L	7439	1.84	2.44	1.54	0.54	0.39	0.76	-1.58911	5.34719e-08	5.25352e-07	GLTSCR1-like protein isoform X1 [Gallus gallus] &gt;XP_015139331.1 PREDICTED: GLTSCR1-like protein isoform X1 [Gallus gallus];XP_015139330.1 PREDICTED: GLTSCR1-like protein isoform X1 [Gallus gallus] &gt;XP_015139329.1 PREDICTED: GLTSCR1-like protein isoform X1 [Gallus gallus] &gt
423612	GLUD2	1886	47.79	49.31	25.99	12.17	8.74	20.21	-1.5393	6.72118e-07	5.18308e-06	glutamate dehydrogenase 1, mitochondrial [Gallus gallus]
426988	GLYR1	3182	30.74	38.02	13.79	6.59	5.66	9.46	-2.15048	3.87049e-09	4.74832e-08	putative oxidoreductase GLYR1 [Zonotrichia albicollis];putative oxidoreductase GLYR1 isoform X2 [Monodelphis domestica];putative oxidoreductase GLYR1, partial [Haliaeetus albicilla];putative oxidoreductase GLYR1 isoform X2 [Calidris pugnax];putative oxidoreductase GLYR1 isoform X3 [Calidris pugnax]
421004	GMNN	1083	5.89	4.49	8.16	19.46	20.03	18.01	1.68354	1.53925e-09	2.03862e-08	geminin isoform X1 [Gallus gallus] &gt;XP_015137872.1 PREDICTED: geminin isoform X1 [Gallus gallus]
420842	GMPR2	2312	6.46	7.78	3.1	0.4	0.51	0.95	-3.02086	8.47423e-14	2.12043e-12	CAG32187.1 hypothetical protein RCJMB04_19j20 [Gallus gallus];GMP reductase 1 isoform X1 [Gallus gallus];reductase 1 [Gallus gallus] &gt
769924	GNA12	8147	8.89	10.04	5.8	3.41	3.21	4.81	-1.07423	3.99243e-06	2.54494e-05	guanine nucleotide-binding protein subunit alpha-12 [Gallus gallus]
431611	GNA14	6549	0	0	0	0.72	1.07	0	9.06337	0.0203766	0.0498253	guanine nucleotide-binding protein subunit alpha-14 [Gallus gallus]
474379	GNAL	4498	9.91	10.12	8.34	3.82	3.49	4.66	-1.20386	1.31284e-12	2.8129e-11	XP_005042058.1 PREDICTED: guanine nucleotide-binding protein G(olf) subunit alpha isoform X1 [Ficedula albicollis] &gt;XP_008503740.1 PREDICTED: guanine nucleotide-binding protein G(olf) subunit alpha isoform X1 [Calypte anna] &gt;XP_009887370.1 PREDICTED: guanine nucleotide-binding protein G(olf) subunit alpha isoform X1 [Charadrius vociferus] &gt;XP_011589304.1 PREDICTED: guanine nucleotide-bin…
395425	GNAT2	3069	13.67	11.47	19.77	32.9	36.89	29.42	1.18598	7.21496e-06	4.32918e-05	guanine nucleotide-binding protein G(t) subunit alpha-2 isoform X1 [Gallus gallus]
770226	GNAZ	3846	0.26	0.54	0.2	0	0.01	0.09	-3.27066	0.000605521	0.00224912	KFR09611.1 Guanine nucleotide-binding protein G(z) subunit alpha, partial [Opisthocomus hoazin] &gt;KFZ53360.1 Guanine nucleotide-binding protein G(z) subunit alpha, partial [Caprimulgus carolinensis] &gt;KFW71917.1 Guanine nucleotide-binding protein G(z) subunit alpha, partial [Pygoscelis adeliae] &gt;KFQ86197.1 Guanine nucleotide-binding protein G(z) subunit alpha, partial [Phoenicopterus ruber…
416781	GNB1L	2718	1.8	1.67	1.86	2.82	3.34	3.59	1.00893	2.71742e-05	0.000142502	guanine nucleotide-binding protein subunit beta-like protein 1 isoform X1 [Gallus gallus]
769603	GNG10	1118	23.93	19.69	25.42	49.18	45.99	51.9	1.15317	1.48271e-10	2.35795e-09	nucleotide-binding protein G(I)/G(S)/G(O) subunit gamma-10 [Gallus gallus]
771582	GNG4	939	1.26	1.13	0.98	4.46	4.1	4.01	1.97862	2.85849e-07	2.3991e-06	guanine nucleotide-binding protein G(I)/G(S)/G(O) subunit gamma-4 isoform X1 [Gallus gallus]
769542	GNMT	1091	2.85	3.74	4.43	12.86	18.21	13.45	2.08628	9.68734e-12	1.85363e-10	glycine N-methyltransferase isoform X2 [Gallus gallus];glycine N-methyltransferase isoform X1 [Gallus gallus]
418096	GNPTAB	4928	19.92	20.7	11.34	8.31	4.37	12.64	-1.03072	0.00199922	0.00650914	N-acetylglucosamine-1-phosphotransferase subunits alpha/beta isoform X2 [Gallus gallus];N-acetylglucosamine-1-phosphotransferase subunits alpha/beta isoform X1 [Gallus gallus]
395368	GNRHR	1947	0.14	0.47	0.02	0.02	0	0.05	-3.69911	0.00250769	0.00793364	gonadotropin-releasing hormone receptor isoform X1 [Gallus gallus]
417097	GOLGA1	4995	8.63	9.63	5.51	3.35	2.26	3.96	-1.27609	5.73452e-07	4.50473e-06	golgin subfamily A member 1 isoform X1 [Gallus gallus]
416791	GOLGA3	8479	13.34	14.68	8.65	5.23	4.48	5.59	-1.22036	8.34786e-09	9.56861e-08	XP_015131159.1 PREDICTED: golgin subfamily A member 3 isoform X1 [Gallus gallus];golgin subfamily A member 3 isoform X1 [Gallus gallus] &gt;XP_015131158.1 PREDICTED: golgin subfamily A member 3 isoform X1 [Gallus gallus] &gt;golgin subfamily A member 3 isoform X2 [Gallus gallus]
420758	GOLGA4	8372	6.65	7.02	3.9	2.05	1.59	2.5	-1.33178	8.70528e-09	9.94644e-08	golgin subfamily A member 4 isoform X2 [Gallus gallus];golgin subfamily A member 4 isoform X1 [Gallus gallus];golgin subfamily A member 4 isoform X5 [Gallus gallus];golgin subfamily A member 4 isoform X3 [Gallus gallus]
423419	GOLGA5	3263	14.18	13.11	10.01	5.14	4.31	5.67	-1.28517	2.63687e-12	5.43291e-11	XP_015143238.1 PREDICTED: golgin subfamily A member 5 [Gallus gallus] &gt;golgin subfamily A member 5 [Gallus gallus] &gt;XP_015143239.1 PREDICTED: golgin subfamily A member 5 [Gallus gallus]
426868	GOLGB1	10794	9.62	9.97	7.45	2.44	1.77	3.79	-1.71161	5.6929e-12	1.11719e-10	golgin subfamily B member 1 isoform X2 [Gallus gallus];XP_015146497.1 PREDICTED: golgin subfamily B member 1 isoform X1 [Gallus gallus];golgin subfamily B member 1 isoform X1 [Gallus gallus] &gt
107049011	GOLIM4	4247	47.39	47.76	26.74	15.56	13.03	19.7	-1.31628	3.53538e-08	3.58531e-07	Golgi integral membrane protein 4 [Gallus gallus]
770364	GOPC	3540	21.51	21.27	14.89	9.32	8.58	11.11	-1.30845	5.22901e-08	5.14725e-07	Golgi-associated PDZ and coiled-coil motif-containing protein isoform X2 [Gallus gallus];Golgi-associated PDZ and coiled-coil motif-containing protein isoform X1 [Gallus gallus]
100857508	GP5	5288	1.22	1.14	2.41	5.36	4.27	4.67	1.58291	1.11012e-06	8.10348e-06	platelet glycoprotein V [Gallus gallus] &gt;XP_004943386.1 PREDICTED: platelet glycoprotein V [Gallus gallus]
423368	GPATCH2L	8290	2.1	3.31	0.22	0.02	0.15	0.15	-4.01454	0.00115778	0.0040033	G patch domain-containing protein 2-like isoform X1 [Gallus gallus] &gt;XP_015143192.1 PREDICTED: G patch domain-containing protein 2-like isoform X1 [Gallus gallus] &gt;XP_004941872.1 PREDICTED: G patch domain-containing protein 2-like isoform X1 [Gallus gallus] &gt;XP_015143193.1 PREDICTED: G patch domain-containing protein 2-like isoform X1 [Gallus gallus];G patch domain-containing protein 2-l…
100859444	GPATCH4	1365	22.48	24.05	43.32	63.89	76.46	52.25	1.15602	0.000267939	0.00108594	G patch domain-containing protein 4 [Gallus gallus]
429143	GPC2	6076	23.25	23.32	17.28	5.44	4.41	6.77	-2.34373	4.23448e-21	2.20121e-19	glypican-5-like [Gallus gallus]
770863	GPC3	1604	2.05	2.03	2.45	14.53	18.21	12.04	2.69878	4.56044e-25	3.22066e-23	glypican-3 isoform X1 [Coturnix japonica];glypican-3 [Meleagris gallopavo];glypican-3 isoform X1 [Gallus gallus];glypican-3 isoform X3 [Gallus gallus];glypican-3 [Gallus gallus]
421311	GPCPD1	3610	18.32	27.17	8.88	4.76	3.69	4.99	-1.93118	1.39043e-09	1.84952e-08	glycerophosphocholine phosphodiesterase GPCPD1 isoform X3 [Gallus gallus];glycerophosphocholine phosphodiesterase GPCPD1 isoform X1 [Gallus gallus] &gt;glycerophosphocholine phosphodiesterase GPCPD1 isoform X2 [Gallus gallus];XP_015139406.1 PREDICTED: glycerophosphocholine phosphodiesterase GPCPD1 isoform X1 [Gallus gallus];XP_004935341.1 PREDICTED: glycerophosphocholine phosphodiesterase GPCPD1 …
424263	GPD1L2	3079	0.91	1.48	1	4.67	2.85	4.34	1.84593	2.96106e-10	4.48631e-09	glycerol-3-phosphate dehydrogenase 1-like protein [Gallus gallus] &gt;XP_015145446.1 PREDICTED: glycerol-3-phosphate dehydrogenase 1-like protein [Gallus gallus]
416457	GPER1	12021	2.6	2.75	1.86	0.98	0.57	0.95	-1.49498	7.18785e-10	1.01601e-08	G-protein coupled estrogen receptor 1 isoform X1 [Gallus gallus]
418632	GPM6B	4966	18.76	17.65	10.79	4.78	5.47	5.92	-1.18346	1.13403e-09	1.54679e-08	XP_015128992.1 PREDICTED: neuronal membrane glycoprotein M6-b isoform X5 [Gallus gallus];neuronal membrane glycoprotein M6-b-like [Caprimulgus carolinensis];neuronal membrane glycoprotein M6-b isoform X4 [Meleagris gallopavo] &gt;neuronal membrane glycoprotein M6-b isoform X3 [Meleagris gallopavo] &gt;neuronal membrane glycoprotein M6-b isoform X8 [Gallus gallus];neuronal membrane glycoprotein M6…
419576	GPN2	1523	18.48	16.64	26	49.08	51.91	42.29	1.277	3.05747e-07	2.55213e-06	GPN-loop GTPase 2 [Gallus gallus]
428431	GPNMB	3560	3.88	3.67	3.04	29.27	28.26	33.51	3.14947	8.26854e-95	9.86207e-92	transmembrane glycoprotein NMB [Gallus gallus]
426454	GPR155	4470	3.91	4.14	1.79	1.07	0.92	1.37	-1.49723	4.44021e-06	2.79797e-05	integral membrane protein GPR155 isoform X1 [Gallus gallus] &gt;XP_015145085.1 PREDICTED: integral membrane protein GPR155 isoform X1 [Gallus gallus];integral membrane protein GPR155 isoform X2 [Gallus gallus];XP_015145084.1 PREDICTED: integral membrane protein GPR155 isoform X1 [Gallus gallus] &gt;integral membrane protein GPR155 isoform X3 [Gallus gallus];XP_004942787.1 PREDICTED: integral memb…
419439	GPR157	3581	6.75	8.7	6.19	1.37	1	1.75	-2.36685	3.7357e-22	2.11057e-20	probable G-protein coupled receptor 157 [Gallus gallus]
100859400	GPR158	3528	0.76	0.89	0.15	0	0.04	0	-5.39963	1.83045e-06	1.27051e-05	G-protein coupled receptor 158 precursor [Gallus gallus]
418375	GPR161	4407	5.36	5.86	2.42	1.05	1.23	1.82	-1.68689	6.97418e-07	5.35893e-06	XP_004938289.1 PREDICTED: G-protein coupled receptor 161 isoform X1 [Gallus gallus] &gt;XP_004938290.1 PREDICTED: G-protein coupled receptor 161 isoform X1 [Gallus gallus] &gt;XP_015152234.1 PREDICTED: G-protein coupled receptor 161 isoform X1 [Gallus gallus];G-protein coupled receptor 161 isoform X1 [Gallus gallus] &gt;G-protein coupled receptor 161 isoform X2 [Gallus gallus]
101749516	GPR171	1742	2.83	2.27	2.13	0.19	0	0.13	-4.45946	7.93952e-14	1.99361e-12	G-protein coupled receptor 171 [Gallus gallus]
769212	GPR183	3997	1.13	1.12	0.69	2.92	2.4	3.18	1.52075	2.39927e-09	3.05878e-08	G-protein coupled receptor 183 isoform X1 [Gallus gallus]
772385	GPR21	1705	0.59	0.48	0.61	2.6	1.37	1.33	1.69928	0.000210232	0.000878106	probable G-protein coupled receptor 21 [Gallus gallus]
417748	GPR37	1440	4.47	6.55	4.85	0.98	0.34	1.43	-2.4931	1.02879e-08	1.16047e-07	receptor GPR37 precursor [Gallus gallus] &gt;BAF42859.1 putative G-protein coupled receptor [Gallus gallus]
428904	GPR4	2862	1.76	1.44	0.86	0.12	0.1	0.36	-2.76074	1.70849e-07	1.48862e-06	ovarian cancer G-protein coupled receptor 1 isoform X2 [Gallus gallus];ovarian cancer G-protein coupled receptor 1 isoform X1 [Gallus gallus] &gt;XP_015143233.1 PREDICTED: ovarian cancer G-protein coupled receptor 1 isoform X1 [Gallus gallus]
100859224	GPR62	2035	0.64	0.56	0.93	2.47	2.75	2.8	1.9485	1.56728e-08	1.71498e-07	probable G-protein coupled receptor 62 [Gallus gallus] &gt;XP_004944525.1 PREDICTED: probable G-protein coupled receptor 62 [Gallus gallus]
415746	GPT2	6859	2.09	2.75	2	0.63	0.53	0.66	-1.98937	1.62242e-17	6.02626e-16	alanine aminotransferase 2 [Gallus gallus]
100857115	GPX1	867	299.48	253.03	446.94	671.01	848.25	594.12	1.16326	3.63743e-05	0.000185271	peroxidase 1 [Gallus gallus]
100857454	GPX2	716	1.46	1.9	4.43	6.85	8.33	3.31	1.33684	0.019695	0.0483402	glutathione peroxidase 2 [Meleagris gallopavo]
427638	GPX3	1026	81.22	59.16	101.15	168.89	193.16	148.02	1.15223	7.8098e-06	4.64971e-05	peroxidase 3 precursor [Gallus gallus]
769528	GRAMD1B	8114	2.27	2.26	1.64	1	1.08	0.91	-1.03034	5.20222e-06	3.23073e-05	GRAM domain-containing protein 1B isoform X2 [Parus major];GRAM domain-containing protein 1B isoform X12 [Coturnix japonica];GRAM domain-containing protein 1B isoform X7 [Meleagris gallopavo];GRAM domain-containing protein 1B isoform X4 [Serinus canaria];GRAM domain-containing protein 1B isoform X3 [Coturnix japonica];GRAM domain-containing protein 1B isoform X6 [Aquila chrysaetos canadensis];GRA…
418354	GRAMD1C	2326	3.65	3.29	3.79	8.46	9.42	8.99	1.36314	5.02707e-11	8.63409e-10	GRAM domain-containing protein 1C isoform X5 [Gallus gallus];GRAM domain-containing protein 1C isoform X2 [Gallus gallus];GRAM domain-containing protein 1C isoform X6 [Gallus gallus];GRAM domain-containing protein 1C isoform X4 [Gallus gallus];GRAM domain-containing protein 1C isoform X1 [Gallus gallus]
421064	GREB1L	8683	1.82	1.61	1.15	0.41	0.32	0.41	-1.96754	4.1422e-15	1.18889e-13	XP_015133446.1 PREDICTED: GREB1-like protein isoform X2 [Gallus gallus];GREB1-like protein isoform X1 [Gallus gallus] &gt;XP_015133443.1 PREDICTED: GREB1-like protein isoform X1 [Gallus gallus] &gt;GREB1-like protein isoform X5 [Gallus gallus];GREB1-like protein isoform X2 [Gallus gallus] &gt;GREB1-like protein isoform X3 [Gallus gallus];XP_015133441.1 PREDICTED: GREB1-like protein isoform X1 [Ga…
428651	GRHL1	4553	0.55	0.79	0.81	0.43	0.17	0.34	-1.15463	0.00577664	0.0165314	grainyhead-like protein 1 homolog isoform X4 [Gallus gallus];grainyhead-like protein 1 homolog isoform X2 [Gallus gallus];grainyhead-like protein 1 homolog isoform X3 [Gallus gallus];grainyhead-like protein 1 homolog isoform X1 [Gallus gallus]
429506	GRHL2	5880	1.92	2.11	1.08	3.58	3.1	3.91	1.10142	1.06083e-05	6.12396e-05	grainyhead-like protein 2 homolog isoform X3 [Gallus gallus];grainyhead-like protein 2 homolog isoform X4 [Gallus gallus];grainyhead-like protein 2 homolog isoform X1 [Gallus gallus];grainyhead-like protein 2 homolog isoform X2 [Gallus gallus]
428934	GRID1	6915	0.34	0.53	0.13	0.02	0.05	0.08	-2.19225	0.00193179	0.00631546	glutamate receptor ionotropic, delta-1 isoform X2 [Gallus gallus];glutamate receptor ionotropic, delta-1 isoform X1 [Gallus gallus];glutamate receptor ionotropic, delta-1 isoform X1 [Anas platyrhynchos];glutamate receptor ionotropic, delta-1 isoform X4 [Gallus gallus]
418489	GRIK1	2174	1.24	1.22	1.35	5.98	4.52	5.56	1.82179	2.163e-14	5.75434e-13	glutamate receptor ionotropic, kainate 1 isoform X1 [Gallus gallus];glutamate receptor ionotropic, kainate 1 isoform X3 [Gallus gallus];glutamate receptor ionotropic, kainate 1 isoform X2 [Gallus gallus];glutamate receptor ionotropic, kainate 1 isoform X2 [Chrysemys picta bellii]
427678	GRIN2A	12158	0.1	0.14	0.14	0.03	0.01	0.02	-2.329	0.000123867	0.000546621	glutamate receptor ionotropic, NMDA 2A isoform X3 [Gallus gallus];glutamate receptor ionotropic, NMDA 2A isoform X1 [Gallus gallus];glutamate receptor ionotropic, NMDA 2A isoform X2 [Gallus gallus]
395431	GRK1	826	0.93	1.12	1.2	0	0.24	0	-3.68385	0.00270081	0.00847221	AAC08428.1 G-protein coupled receptor kinase 1 [Gallus gallus];kinase [Gallus gallus] &gt
416904	GRK3	3029	3.97	4.26	3.5	1.56	1.58	1.75	-1.24195	4.52169e-09	5.48763e-08	beta-adrenergic receptor kinase 2 isoform X1 [Gallus gallus]
423929	GRK5	12420	0.27	0.31	0.22	0.11	0.03	0.15	-1.44436	0.00285769	0.0089217	G protein-coupled receptor kinase 5 [Gallus gallus]
429125	GRK7	9141	0.25	0.34	0.4	0.13	0.11	0.12	-1.41655	0.000361645	0.00142357	G protein-coupled receptor kinase 7 [Gallus gallus]
419906	GRM4	3988	0.26	0.31	0.44	0.04	0.02	0.17	-2.13282	0.00478809	0.0140412	XP_015154476.1 PREDICTED: metabotropic glutamate receptor 4 [Gallus gallus];metabotropic glutamate receptor 4 [Gallus gallus] &gt
768554	GRPEL2	4503	16.05	12.97	0	0	0	0	-12.2618	0.00169798	0.0056369	grpE protein homolog 2, mitochondrial [Gallus gallus]
426132	GSDMA	1750	3.14	2.87	4.34	12.26	14.51	12.06	1.92559	4.38938e-10	6.43246e-09	gasdermin-A isoform X1 [Gallus gallus];gasdermin-A isoform X3 [Gallus gallus];gasdermin-A isoform X2 [Gallus gallus]
426226	GSE1	3956	10.96	11.99	9.21	4.3	2.88	5.02	-1.68275	4.21167e-13	9.63969e-12	genetic suppressor element 1 isoform X1 [Gallus gallus];genetic suppressor element 1 isoform X2 [Gallus gallus];genetic suppressor element 1 isoform X1 [Coturnix japonica]
768455	GSG1L2	8398	0.01	0	0	0.08	0.01	0.04	4.5841	0.00932206	0.0251584	germ cell-specific gene 1-like protein 2 [Coturnix japonica]
417253	GSL	1560	7.53	4.33	5.52	73.45	64.75	62.94	3.44279	1.6463e-64	8.03284e-62	XP_010719073.1 PREDICTED: glutamine synthetase isoform X2 [Meleagris gallopavo] &gt;XP_010719072.1 PREDICTED: glutamine synthetase isoform X2 [Meleagris gallopavo] &gt;XP_015135168.1 PREDICTED: glutamine synthetase [Gallus gallus] &gt;XP_015734180.1 PREDICTED: glutamine synthetase isoform X3 [Coturnix japonica];glutamine synthetase isoform X1 [Meleagris gallopavo];XP_004945849.1 PREDICTED: glutam…
395774	GSN	2605	231.26	210.43	218.75	109.35	89.85	116.18	-1.02229	2.60243e-14	6.86961e-13	AltName: Full=Brevin;gelsolin isoform X1 [Coturnix japonica]; AltName: Full=Actin-depolymerizing factor;gelsolin isoform X1 [Gallus gallus]; Flags: Precursor &gt;O93510.1 RecName: Full=Gelsolin;gelsolin isoform X3 [Gallus gallus]; Short=ADF; AltName: Full=Homogenin;precursor [Gallus gallus] &gt;AAC62928.1 homogenin [Gallus gallus]
771783	GSR	1666	19.76	16.34	23.81	45.92	50.51	45.18	1.2947	2.70615e-09	3.41153e-08	glutathione reductase, mitochondrial [Gallus gallus]
428135	GSS	2158	13.07	12.05	13.72	24.8	28.46	25.28	1.05611	8.58197e-09	9.816e-08	glutathione synthetase [Gallus gallus];glutathione synthetase isoform X1 [Coturnix japonica]
414895	GSTA2	1282	8.09	6.97	7.81	18.81	13.73	15.87	1.12702	5.3492e-08	5.25352e-07	S-transferase [Gallus gallus] &gt;XP_015140310.1 PREDICTED: glutathione S-transferase isoform X1 [Gallus gallus] &gt; AltName: Full=Class-alpha &gt;AAA16573.2 class-alpha glutathione S-transferase [Gallus gallus];XP_015140311.1 PREDICTED: glutathione S-transferase isoform X1 [Gallus gallus] &gt;Q08393.2 RecName: Full=Glutathione S-transferase
414896	GSTA3	911	0	0.07	0.06	22.97	27.08	25.34	9.25544	1.04315e-18	4.44354e-17	Q08392.1 RecName: Full=Glutathione S-transferase;AAA16572.1 glutathione S-transferase [Gallus gallus];S-transferase [Gallus gallus] &gt; AltName: Full=GST class-alpha &gt
395976	GSTM2	787	138.56	121.53	222.31	341.27	405.03	282.26	1.17993	5.49105e-05	0.000267683	AltName: Full=GSTM1-1 &gt;P20136.4 RecName: Full=Glutathione S-transferase 2; AltName: Full=GST class-mu;CAA41202.1 glutathione S-transferases CL2 [Gallus gallus]; AltName: Full=GST-CL2;S-transferase 2 [Gallus gallus] &gt
423374	GSTZ1	1053	5.79	5.75	7.74	16.04	13.79	15.63	1.25224	2.29293e-07	1.95811e-06	isomerase isoform 2 [Gallus gallus];isomerase isoform 3 [Gallus gallus];maleylacetoacetate isomerase isoform X1 [Picoides pubescens];isomerase isoform 1 [Gallus gallus];maleylacetoacetate isomerase isoform X2 [Gallus gallus];maleylacetoacetate isomerase isoform X1 [Gallus gallus]
770910	GTF2A2	712	35.37	32.34	53.55	79.47	101.11	78.84	1.26862	4.20165e-06	2.66328e-05	protein product [Mus musculus]
418931	GTF3A	1290	19.32	17.85	23.15	44.55	44.7	41.83	1.1794	2.68122e-09	3.39005e-08	factor IIIA [Gallus gallus]
417164	GTF3C5	3931	3.37	2.87	3.35	6.38	6.1	6.34	1.01736	1.52452e-08	1.67245e-07	general transcription factor 3C polypeptide 5 isoform X1 [Meleagris gallopavo];CAG31239.1 hypothetical protein RCJMB04_4a9 [Gallus gallus];transcription factor 3C polypeptide 5 [Gallus gallus] &gt
421754	GTF3C6	1005	9.75	7.92	13.52	23.05	26.76	22.42	1.23459	5.24947e-06	3.25537e-05	general transcription factor 3C polypeptide 6 isoform X3 [Gallus gallus];general transcription factor 3C polypeptide 6 isoform X1 [Gallus gallus];CAG31963.1 hypothetical protein RCJMB04_14h22 [Gallus gallus];transcription factor 3C polypeptide 6 [Gallus gallus] &gt
421449	GTPBP2	3926	14.99	15.02	12.76	5.69	5.79	6.64	-1.19517	1.42807e-15	4.32428e-14	GTP-binding protein 2 [Gallus gallus]
771678	GUCY1A2	20285	0	0	0	0.02	0.01	0.02	5.5552	0.000728448	0.00265113	guanylate cyclase soluble subunit alpha-2 [Gallus gallus]
422407	GUCY1A3	3173	0	0	0	0.3	0.17	0.34	6.71633	2.18366e-06	1.48311e-05	guanylate cyclase soluble subunit alpha-3 [Gallus gallus]
429128	GUCY1B4	4245	3.47	5.91	1.25	0.71	0.35	0.65	-1.55435	1.43773e-06	1.02139e-05	guanylate cyclase soluble subunit beta-2 isoform X2 [Gallus gallus];LOW QUALITY PROTEIN: guanylate cyclase soluble subunit beta-2-like [Coturnix japonica]
423988	GULP1	3069	52.05	52.87	27.18	16.81	14.29	23.29	-1.23663	2.53288e-06	1.69932e-05	PTB domain-containing engulfment adapter protein 1 isoform X2 [Coturnix japonica];PTB domain-containing engulfment adapter protein 1 isoform X1 [Gallus gallus];PTB domain-containing engulfment adapter protein 1 isoform X3 [Coturnix japonica];PTB domain-containing engulfment adapter protein 1 isoform X5 [Coturnix japonica]
416097	GXYLT2	2789	53.6	64.86	23.98	5.17	4.9	11.49	-2.7518	4.41262e-13	1.00889e-11	glucoside xylosyltransferase 2 isoform X1 [Gallus gallus];glucoside xylosyltransferase 2 isoform X2 [Gallus gallus]
424230	GYPC	863	4.85	10.22	1.25	0.39	0.37	0.66	-3.4294	2.77597e-06	1.83942e-05	AAP70025.1 glycophorin C [Gallus gallus];[Gallus gallus] &gt
421233	GZF1	3036	13.96	13.44	9.43	5.37	3.97	6.24	-1.46262	1.70053e-09	2.2275e-08	LOW QUALITY PROTEIN: GDNF-inducible zinc finger protein 1 [Meleagris gallopavo];GDNF-inducible zinc finger protein 1-like isoform X1 [Meleagris gallopavo] &gt;XP_019468025.1 PREDICTED: GDNF-inducible zinc finger protein 1-like isoform X1 [Meleagris gallopavo];XP_019468024.1 PREDICTED: GDNF-inducible zinc finger protein 1-like isoform X1 [Meleagris gallopavo] &gt;GDNF-inducible zinc finger protein…
100859124	GZMM	2576	15.28	15.05	24.65	34.91	46.2	30.87	1.07574	0.000231778	0.000955644	granzyme M-like [Gallus gallus]
417947	H2AFJ	390	59.85	59.72	73.21	132.28	129.88	116.68	1.23821	2.77758e-08	2.8766e-07	H2A.J, partial [Anas platyrhynchos]
100857391	H2AFX	884	10.19	7.84	12	24.59	26.49	25.5	1.42611	5.08716e-09	6.10487e-08	histone H2A [Lepidothrix coronata]
426361	H2AFZ	905	163.74	147.85	211.59	394.24	374.43	355.29	1.17669	1.43522e-08	1.57852e-07	histone H2A.Z [Columba livia]
428188	H6PD	6026	4.58	4.93	2.59	1.65	1.56	2.18	-1.14957	1.18406e-05	6.759e-05	XP_015152632.1 PREDICTED: GDH/6PGL endoplasmic bifunctional protein [Gallus gallus];GDH/6PGL endoplasmic bifunctional protein [Gallus gallus] &gt
427232	HACD4	3562	0.25	0.31	0.24	0.96	0.58	0.86	1.61063	5.19319e-05	0.000254433	very-long-chain (3R)-3-hydroxyacyl-CoA dehydratase 4 [Gallus gallus]
395813	HAND2	670	26.95	26.27	34.55	54.93	57.18	59.92	1.06838	4.41929e-07	3.56549e-06	and neural crest derivatives-expressed protein 2 [Gallus gallus]
416728	HAO1	2903	0.25	0.18	0.02	0	0	0	-5.28787	0.00487978	0.0142614	oxidase 1 [Gallus gallus];hydroxyacid oxidase 1 isoform X1 [Gallus gallus]
396475	HAPLN1	5185	1.29	1.69	0.66	0.33	0.6	0.51	-1.1592	0.00232962	0.00744266	XP_015136080.1 PREDICTED: hyaluronan and proteoglycan link protein 1 isoform X1 [Gallus gallus] &gt;and proteoglycan link protein 1 precursor [Gallus gallus] &gt;AAA48941.1 cartilage link protein [Gallus gallus]; AltName: Full=Cartilage-linking protein 1;P07354.1 RecName: Full=Hyaluronan and proteoglycan link protein 1;AAA48940.1 cartilage link protein [Gallus gallus] &gt;XP_015136082.1 PREDICTED…
425975	HAPLN2	1892	0.22	0.35	0.49	1.14	1.21	1.1	1.69886	0.00054974	0.00206588	hyaluronan and proteoglycan link protein 2 isoform X1 [Gallus gallus]
423193	HARBI1	1606	19.21	24	33.19	7.92	7.47	7.66	-1.70145	3.68081e-11	6.41944e-10	XP_015142732.1 PREDICTED: putative nuclease HARBI1 [Gallus gallus];putative nuclease HARBI1 [Gallus gallus] &gt
374037	HAT1	1529	14.92	16.18	15.2	36.59	32.78	34.23	1.20539	1.33232e-14	3.63913e-13	AAG09795.1 histone acetyltransferase-1 [Gallus gallus];acetyltransferase type B catalytic subunit [Gallus gallus] &gt;histone acetyltransferase type B catalytic subunit isoform X1 [Coturnix japonica]
416380	HAUS1	1156	5.4	5.67	9.3	26.91	29.86	25.63	2.07684	2.97138e-13	7.01018e-12	CAG32124.1 hypothetical protein RCJMB04_18e19 [Gallus gallus];HAUS augmin-like complex subunit 1 isoform X1 [Gallus gallus];augmin-like complex subunit 1 [Gallus gallus] &gt
395654	HBEGF	816	7.8	5.93	8.82	55.02	43.88	52.42	2.82043	3.75727e-36	5.5778e-34	EGF-like growth factor precursor [Gallus gallus] &gt; Contains: RecName: Full=Heparin-binding EGF-like growth factor; Short=HB-EGF; Short=HBEGF; Flags: Precursor &gt;Q9W7C5.1 RecName: Full=Proheparin-binding EGF-like growth factor;AAD29416.1 heparin-binding EGF-like growth factor [Gallus gallus]
417705	HBP1	2682	39.68	39.48	26.31	13.09	9.95	19.34	-1.28231	1.86572e-07	1.61382e-06	HMG box-containing protein 1 isoform X2 [Gallus gallus];HMG box-containing protein 1 isoform X1 [Gallus gallus]
426867	HCLS1	4966	0.29	0.19	0.72	4.47	4.71	1.5	3.20644	4.06592e-09	4.9682e-08	CAG30943.1 hypothetical protein RCJMB04_1b22 [Gallus gallus];lineage cell-specific protein [Gallus gallus] &gt;hematopoietic lineage cell-specific protein isoform X1 [Gallus gallus]
431590	HCN1	3676	0.01	0	0	0.09	0.13	0.09	4.66201	0.0029084	0.00906642	potassium/sodium hyperpolarization-activated cyclic nucleotide-gated channel 1 [Gallus gallus]
100859704	HCN3	4313	0.27	0.35	0.39	0.08	0.04	0.13	-1.95128	0.00111395	0.00386605	potassium/sodium hyperpolarization-activated cyclic nucleotide-gated channel 3 [Gallus gallus]
374207	HDAC4	8215	2.83	3.44	1.87	1.32	1.14	1.38	-1.06809	1.89382e-05	0.000103247	deacetylase 4 [Gallus gallus] &gt;XP_015144580.1 PREDICTED: histone deacetylase 4 isoform X8 [Gallus gallus] &gt;histone deacetylase 4 isoform X3 [Gallus gallus];histone deacetylase 4 isoform X4 [Meleagris gallopavo];histone deacetylase 4 isoform X2 [Gallus gallus];histone deacetylase 4 isoform X7 [Meleagris gallopavo];BAB60957.1 histone deacetylase-4 [Gallus gallus];histone deacetylase 4 isoform…
776936	HDGF	1121	169.42	145.56	300.8	480.91	557.15	393.78	1.28033	4.58541e-05	0.000228144	hepatoma-derived growth factor [Gallus gallus]
415463	HDGFRP3	2511	22.54	22.62	19.36	10.34	9.47	11.34	-1.00902	3.04946e-12	6.24702e-11	growth factor-related protein 3 [Chelonia mydas];hepatoma-derived growth factor-related protein 3 [Trichechus manatus latirostris]
416385	HDHD2	2060	3.7	4.06	3.49	8.91	8.08	9.24	1.25818	1.78346e-11	3.25035e-10	XP_010723457.1 PREDICTED: haloacid dehalogenase-like hydrolase domain-containing protein 2 [Meleagris gallopavo];haloacid dehalogenase-like hydrolase domain-containing protein 2 [Gallus gallus] &gt
101747936	HDHD3	1086	46.82	40.96	66.85	139.01	163.09	127.78	1.54296	1.98292e-09	2.56453e-08	haloacid dehalogenase-like hydrolase domain-containing protein 3 [Meleagris gallopavo]
423311	HEATR5A	6492	15.41	19.75	6.85	5.35	3.03	6.64	-1.56849	4.57522e-06	2.87041e-05	HEAT repeat-containing protein 5A isoform X2 [Gallus gallus];XP_015143113.1 PREDICTED: HEAT repeat-containing protein 5A isoform X1 [Gallus gallus];XP_015143111.1 PREDICTED: HEAT repeat-containing protein 5A isoform X1 [Gallus gallus] &gt;HEAT repeat-containing protein 5A isoform X1 [Gallus gallus] &gt;HEAT repeat-containing protein 5A isoform X3 [Gallus gallus];XP_015143112.1 PREDICTED: HEAT rep…
427031	HECTD2	5212	5.7	5.45	2.79	0.84	0.57	1.32	-2.32809	3.33605e-12	6.78879e-11	probable E3 ubiquitin-protein ligase HECTD2 isoform X1 [Gallus gallus]
420774	HECW1	8638	0.77	0.69	0.51	0.12	0.04	0.07	-3.27552	3.12771e-15	9.09877e-14	E3 ubiquitin-protein ligase HECW1 isoform X6 [Gallus gallus];E3 ubiquitin-protein ligase HECW1 isoform X3 [Gallus gallus];E3 ubiquitin-protein ligase HECW1 isoform X2 [Gallus gallus];E3 ubiquitin-protein ligase HECW1 isoform X4 [Meleagris gallopavo];E3 ubiquitin-protein ligase HECW1 isoform X5 [Gallus gallus];E3 ubiquitin-protein ligase HECW1 isoform X1 [Gallus gallus]
424050	HECW2	13194	5.35	5.77	4.28	2.6	1.96	2.81	-1.17467	2.81246e-08	2.91131e-07	XP_015144975.1 PREDICTED: E3 ubiquitin-protein ligase HECW2 [Gallus gallus];E3 ubiquitin-protein ligase HECW2 [Gallus gallus] &gt
424257	HEG1	11236	0.83	0.92	0.48	0.26	0.2	0.35	-1.42817	8.77666e-06	5.17228e-05	protein HEG homolog 1 isoform X1 [Gallus gallus]
419265	HELZ2	4680	9.62	12.45	7.42	6.37	4.88	7.52	-1.01909	0.000607124	0.0022543	XP_015152086.1 PREDICTED: helicase with zinc finger domain 2 [Gallus gallus];helicase with zinc finger domain 2 [Gallus gallus] &gt;XP_004947338.1 PREDICTED: helicase with zinc finger domain 2 [Gallus gallus] &gt
418682	HERC2	15250	4.17	4.82	2.37	1.29	0.95	1.82	-1.45063	4.08402e-07	3.32372e-06	E3 ubiquitin-protein ligase HERC2 isoform X2 [Gallus gallus];ubiquitin-protein ligase HERC2 [Gallus gallus] &gt;E3 ubiquitin-protein ligase HERC2 isoform X3 [Gallus gallus];XP_015133197.1 PREDICTED: E3 ubiquitin-protein ligase HERC2 isoform X1 [Gallus gallus]
422514	HERC3	2702	26.79	25.86	28.8	12.77	12.45	14.48	-1.48099	6.31805e-21	3.2219e-19	probable E3 ubiquitin-protein ligase HERC3 isoform X1 [Meleagris gallopavo];probable E3 ubiquitin-protein ligase HERC3 isoform X2 [Gallus gallus];CAH65316.1 hypothetical protein RCJMB04_17g7 [Gallus gallus];E3 ubiquitin-protein ligase HERC3 [Gallus gallus] &gt
100857796	HEXIM1	1308	95.09	76.24	147.73	290.56	339.59	238.95	1.50644	3.49216e-07	2.88581e-06	protein HEXIM1 [Gallus gallus]
771101	HEYL	2809	1.55	1.65	2.45	0.49	0.38	0.43	-2.09599	2.01796e-08	2.14898e-07	hairy/enhancer-of-split related with YRPW motif-like protein [Gallus gallus]
424509	HFM1	2164	1.27	1.19	1.04	0.48	0.28	0.55	-1.44666	0.000818724	0.00293589	probable ATP-dependent DNA helicase HFM1 isoform X2 [Coturnix japonica];probable ATP-dependent DNA helicase HFM1 [Gallus gallus]
428675	HGS	2751	39.1	36.42	44.65	84.61	97.63	73.18	1.17692	5.53382e-08	5.41009e-07	hepatocyte growth factor-regulated tyrosine kinase substrate isoform X1 [Gallus gallus];hepatocyte growth factor-regulated tyrosine kinase substrate isoform X2 [Gallus gallus]
396182	HHEX	1841	5.99	6.32	7.27	14.83	13.1	12.76	1.10206	7.33089e-08	6.98566e-07	hematopoietically-expressed homeobox protein HHEX [Coturnix japonica];CAA45966.1 probox protein [Gallus gallus]; AltName: Full=Homeobox protein PRH &gt;homeobox protein HHEX [Gallus gallus] &gt; Short=Homeobox protein HEX;Q05502.1 RecName: Full=Hematopoietically-expressed homeobox protein HHEX
423448	HHIPL1	2742	18.36	15.27	16.06	6.13	5.68	8.2	-1.52151	3.90242e-15	1.12157e-13	HHIP-like protein 1 [Gallus gallus]
396164	HIC1	3512	32.94	27.28	32.24	8.86	9.74	10.2	-1.69025	1.16921e-25	8.71591e-24	in cancer 1 protein [Gallus gallus] &gt;CAA55653.1 gammaFBP-A [Gallus gallus];Full=Hypermethylated in cancer 1 protein; AltName: Full=GammaFBP &gt; Short=Hic-1;CAA55644.1 gammaFBP-C, partial [Gallus gallus]
416768	HIC2	9086	4.21	5.1	2.64	1.34	1.44	1.6	-1.36254	1.54426e-08	1.69324e-07	XP_015130718.1 PREDICTED: hypermethylated in cancer 2 protein isoform X1 [Gallus gallus];XP_015130717.1 PREDICTED: hypermethylated in cancer 2 protein isoform X1 [Gallus gallus] &gt;NP_001264413.1 hypermethylated in cancer 2 protein [Gallus gallus] &gt;XP_015130716.1 PREDICTED: hypermethylated in cancer 2 protein isoform X1 [Gallus gallus] &gt;XP_015130715.1 PREDICTED: hypermethylated in cancer 2…
374177	HIF1A	5310	74.33	82.15	44.86	28.64	24.76	27.63	-1.31538	1.17179e-09	1.59324e-08	hypoxia-inducible factor 1-alpha isoform X1 [Gallus gallus]; Short=HIF-1-alpha;BAA34234.2 hypoxia-inducible factor-1 alpha [Gallus gallus];hypoxia-inducible factor 1-alpha isoform X2 [Gallus gallus] &gt; Short=HIF1-alpha &gt;factor 1-alpha [Gallus gallus] &gt;XP_015142751.1 PREDICTED: hypoxia-inducible factor 1-alpha isoform X3 [Gallus gallus];Q9YIB9.2 RecName: Full=Hypoxia-inducible factor 1-alp…
107049602	HIF3A	2006	7.43	9.62	6.83	1.7	1.73	1.79	-2.10896	2.49786e-18	1.02341e-16	LOW QUALITY PROTEIN: hypoxia-inducible factor 3-alpha [Gallus gallus]
416227	HIGD2A	460	181.19	120.43	278.96	569.81	725.13	398.67	1.73359	7.34006e-07	5.60797e-06	HIG1 domain family member 2A, mitochondrial [Gallus gallus]
100859112	HINT1	516	29.53	23.68	42.24	121.4	152.89	78.75	2.04478	1.72117e-09	2.25091e-08	histidine triad nucleotide-binding protein 2, mitochondrial [Gallus gallus]
395424	HINT2	574	165.69	145.71	220.95	497.08	475.88	390.34	1.48087	3.36139e-10	5.03599e-09	triad nucleotide-binding protein 1 [Gallus gallus] &gt;BAA93454.1 protein kinase C inhibitor [Gallus gallus] &gt;XP_010724176.1 PREDICTED: histidine triad nucleotide-binding protein 1 [Meleagris gallopavo] &gt;BAA93455.1 protein kinase C inhibitor [Gallus gallus]
770683	HIP1	4853	103.42	95.32	101.21	44.53	43.34	41.36	-1.17246	1.62126e-15	4.88173e-14	huntingtin-interacting protein 1 isoform X1 [Gallus gallus];huntingtin-interacting protein 1 isoform X3 [Gallus gallus];huntingtin-interacting protein 1 isoform X4 [Gallus gallus]
427881	HIST1H2A3	2497	0.37	0.22	0.38	0.79	1.22	0.42	1.41396	0.0149342	0.0380065	histone H2A-IV-like [Gallus gallus]
417955	HIST1H2A4L3	1227	33.15	27.32	51.3	112.58	136.44	66.4	1.57746	1.09789e-05	6.3175e-05	histone H2A-IV-like [Gallus gallus];H2A type 2-C, partial [Anas platyrhynchos]
427895	HIST1H2A4L4	553	37.06	29.73	46.91	70.93	86.48	59.31	1.07146	0.000130721	0.0005738	histone H2A-IV-like [Gallus gallus]
417957	HIST1H2B5	585	28.37	23.73	35.67	84.65	85.45	69.55	1.41488	1.20537e-08	1.34641e-07	histone H2B type 2-E-like [Sarcophilus harrisii] &gt;XP_007483146.1 PREDICTED: histone H2B type 2-E-like [Monodelphis domestica];histone H2B 1/2/3/4/6-like [Gallus gallus]
417956	HIST1H2B7	381	35.33	22.11	23.41	38.65	81.87	67.78	1.53132	4.81778e-05	0.0002386	XP_007483146.1 PREDICTED: histone H2B type 2-E-like [Monodelphis domestica];histone H2B type 2-E-like [Sarcophilus harrisii] &gt
427886	HIST1H2B8	381	12.77	8.75	16.7	25.45	37.23	27.11	1.5307	0.000238888	0.000980816	XP_009968229.1 PREDICTED: histone H2B 8 [Tyto alba] &gt;XP_006125954.1 PREDICTED: histone H2B 8 [Pelodiscus sinensis] &gt;KFO84046.1 Histone H2B 8 [Buceros rhinoceros silvestris] &gt;XP_009675851.1 PREDICTED: histone H2B 8 [Struthio camelus australis] &gt;XP_006128696.1 PREDICTED: histone H2B 8 [Pelodiscus sinensis] &gt;KFQ75823.1 Histone H2B 8 [Phoenicopterus ruber ruber] &gt;XP_008943695.1 PRED…
769973	HIST1H2BF	745	51.89	45.14	70.91	109.04	118.59	116.89	1.12305	1.38645e-06	9.88236e-06	LOW QUALITY PROTEIN: uncharacterized protein LOC100734710 [Cavia porcellus]
100858607	HIST1H2BO	520	0.58	0	0	9.07	16.93	7.58	6.16099	8.27047e-10	1.15598e-08	histone H2B 1/2/3/4/6-like [Gallus gallus]
100858681	HIST1H3H	840	3.79	2.74	4.29	23.72	27.06	14.38	2.69151	2.57484e-14	6.81228e-13	hereditary hemochromatosis protein [Pan paniscus]
417946	HIST1H46	356	90.01	91.43	129.48	242.8	264.39	238.84	1.63673	1.72162e-09	2.25091e-08	histone H4-like [Panthera pardus];1, H4c [Homo sapiens]
100858049	HIST1H46L2	436	86.42	74.48	119.53	191.43	263.63	171.02	1.37054	2.34644e-06	1.58464e-05	uncharacterized protein LOC100856160 [Canis lupus familiaris]
770005	HIST1H4B	444	60.14	43.12	91.48	120	169.7	121.64	1.27849	0.000104424	0.000471278	uncharacterized protein LOC102395151 [Bubalus bubalis]
427884	HIST1H4D	553	12.66	14.52	33.5	53.42	52.01	34.66	1.32624	0.00131701	0.00450165	protein N308_05170, partial [Struthio camelus australis];uncharacterized protein LOC101679762 [Mustela putorius furo]
417953	HIST2H3A	963	0.74	0.97	1.77	5.15	4.5	3.04	1.96496	6.98862e-05	0.000330992	histone H3.1-like [Galeopterus variegatus]
770022	HIST2H3D	1177	15.93	13.8	14.63	7.41	5.81	7.19	-1.06317	1.09071e-07	1.00156e-06	uncharacterized protein LOC107311753 [Coturnix japonica]
417950	HIST2H4B	312	70.49	76.51	102.13	193.61	192.9	187.43	1.64531	8.97735e-10	1.24667e-08	1, H4c [Homo sapiens]
420856	HIVEP1	8811	6.82	7.52	3.91	2.29	1.44	3.46	-1.30056	2.7828e-05	0.000145753	zinc finger protein 40 isoform X3 [Gallus gallus] &gt;zinc finger protein 40 isoform X2 [Gallus gallus];XP_015131466.1 PREDICTED: zinc finger protein 40 isoform X3 [Gallus gallus];zinc finger protein 40 isoform X1 [Gallus gallus]
421672	HIVEP2	9965	4.29	5.16	2.27	0.8	0.71	1.06	-2.12445	2.75564e-13	6.5371e-12	XP_015139684.1 PREDICTED: transcription factor HIVEP2 [Gallus gallus] &gt;XP_015139686.1 PREDICTED: transcription factor HIVEP2 [Gallus gallus] &gt;XP_015139685.1 PREDICTED: transcription factor HIVEP2 [Gallus gallus] &gt;transcription factor HIVEP2 [Gallus gallus] &gt;XP_015139687.1 PREDICTED: transcription factor HIVEP2 [Gallus gallus]
428208	HIVEP3	13138	0.97	1.28	0.38	0.19	0.12	0.18	-2.18378	1.40885e-08	1.5543e-07	XP_004947739.1 PREDICTED: transcription factor HIVEP3 isoform X1 [Gallus gallus] &gt;XP_004947740.1 PREDICTED: transcription factor HIVEP3 isoform X1 [Gallus gallus] &gt;transcription factor HIVEP3 isoform X1 [Gallus gallus] &gt;XP_004947741.1 PREDICTED: transcription factor HIVEP3 isoform X1 [Gallus gallus] &gt;XP_425767.4 PREDICTED: transcription factor HIVEP3 isoform X1 [Gallus gallus] &gt;XP_…
107052956	HLX	2149	0.98	1.15	1.53	2.59	2.68	2.15	1.07944	0.00107626	0.00374554	H2.0-like homeobox protein isoform X1 [Gallus gallus];H2.0-like homeobox protein isoform X2 [Gallus gallus]
429823	HMCN1	17289	0.06	0.12	0.05	0.01	0	0.01	-3.31288	3.26532e-05	0.000168274	hemicentin-1 isoform X8 [Gallus gallus];hemicentin-1 isoform X5 [Gallus gallus];hemicentin-1 isoform X6 [Gallus gallus];hemicentin-1 isoform X7 [Gallus gallus];hemicentin-1 isoform X1 [Gallus gallus];hemicentin-1 isoform X4 [Gallus gallus];hemicentin-1 isoform X3 [Gallus gallus]
378795	HMGA1	921	34.82	36.95	51.07	106.62	101.88	98.27	1.42813	1.26526e-10	2.03933e-09	XP_015142946.1 PREDICTED: serine/threonine-protein kinase VRK1 isoform X1 [Gallus gallus];serine/threonine-protein kinase VRK1 isoform X1 [Gallus gallus] &gt
395851	HMGA2	840	3.16	4.85	4.49	4.81	4.82	4.84	1.299	0.000839248	0.00300147	uncharacterized protein LOC104167840, partial [Cariama cristata];uncharacterized protein LOC104326813 [Opisthocomus hoazin]
424380	HMGCS2	2236	0.21	0.62	0.33	1.96	2.42	1.72	2.46211	6.07718e-08	5.88768e-07	hydroxymethylglutaryl-CoA synthase, mitochondrial [Gallus gallus]
396287	HMOX1	900	41.59	29.57	32.77	97.9	66.83	130.67	1.57136	6.99365e-11	1.17578e-09	CAA39661.1 haem oxygenase [Gallus gallus]; Short=HO-1 &gt;oxygenase 1 [Gallus gallus] &gt;P14791.2 RecName: Full=Heme oxygenase 1
416663	HMOX2	1718	23.65	22.31	27.28	52.69	55.34	52.29	1.18354	7.54466e-11	1.2615e-09	heme oxygenase 2 isoform X2 [Gallus gallus];heme oxygenase 2 isoform X2 [Coturnix japonica]
424298	HNMT	2228	4.38	6.3	4.21	2.88	1.75	4.03	-1.09831	5.71456e-05	0.000277444	N-methyltransferase isoform 1 [Gallus gallus] &gt;XP_015145318.1 PREDICTED: histamine N-methyltransferase isoform X1 [Gallus gallus];N-methyltransferase isoform 2 [Gallus gallus]
426516	HNRNPKL	1999	65.77	65.31	59.51	13.89	12.11	16.7	-2.15801	5.85237e-45	1.32258e-42	CAG32390.1 hypothetical protein RCJMB04_24e23 [Gallus gallus];XP_015155913.1 PREDICTED: heterogeneous nuclear ribonucleoprotein K isoform X1 [Gallus gallus] &gt;XP_018779061.1 PREDICTED: heterogeneous nuclear ribonucleoprotein K-like isoform X1 [Serinus canaria];XP_015155915.1 PREDICTED: heterogeneous nuclear ribonucleoprotein K isoform X1 [Gallus gallus] &gt;XP_015155914.1 PREDICTED: heterogeneo…
770036	HOGA1	1400	0.3	0.31	0.51	2.4	3.17	2.55	3.01448	1.42625e-10	2.28338e-09	4-hydroxy-2-oxoglutarate aldolase, mitochondrial [Gallus gallus]
415458	HOMER2	5920	0.13	0.16	0.08	0.36	0.4	0.52	1.78876	1.93896e-05	0.000105466	homer protein homolog 2 isoform X2 [Meleagris gallopavo]
424675	HOOK1	5749	1.8	2.58	0.98	0.72	0.45	0.92	-1.25835	0.000539397	0.00203128	Hook homolog 1 [Gallus gallus] &gt;CAG32266.1 hypothetical protein RCJMB04_21h9 [Gallus gallus];Q5ZJ27.1 RecName: Full=Protein Hook homolog 1 &gt
427297	HOOK3	5168	23.31	20.53	18.05	11.44	8.55	14.54	-1.1686	6.04822e-07	4.71664e-06	protein Hook homolog 3 isoform X6 [Gallus gallus];protein Hook homolog 3 isoform X3 [Gallus gallus];protein Hook homolog 3 isoform X2 [Gallus gallus];protein Hook homolog 3 isoform X5 [Gallus gallus];protein Hook homolog 3 isoform X1 [Gallus gallus];protein Hook homolog 3 isoform X4 [Gallus gallus]
417012	HORMAD2	3436	0.14	0.07	0.06	1.67	1.96	1.06	3.7385	2.40377e-16	8.06352e-15	XP_015150400.1 PREDICTED: HORMA domain-containing protein 2 isoform X5 [Gallus gallus] &gt;HORMA domain-containing protein 2 isoform X5 [Gallus gallus] &gt;XP_015733480.1 PREDICTED: HORMA domain-containing protein 2 isoform X1 [Coturnix japonica];XP_015733477.1 PREDICTED: HORMA domain-containing protein 2 isoform X1 [Coturnix japonica] &gt;XP_015150401.1 PREDICTED: HORMA domain-containing protein…
105463054	HOXA10-AS	1409	17.96	22.38	30.94	6.68	7.82	5.04	-1.79572	7.61794e-14	1.91735e-12	homeobox protein Hox-A9 [Egretta garzetta];protein N338_09931, partial [Podiceps cristatus]
395307	HOXA4	1818	6.89	7.49	8.54	3.83	3.36	3.72	-1.02547	4.78745e-06	2.99132e-05	AltName: Full=Homeobox protein Hox-1.4;P17277.1 RecName: Full=Homeobox protein Hox-A4;protein Hox-A4 [Gallus gallus] &gt;CAA36896.1 unnamed protein product [Gallus gallus]; Short=Chox-1.4 &gt
100858404	HOXA5	1472	9.72	11.15	10.32	3.81	3.17	4.37	-1.2728	6.51965e-09	7.63197e-08	protein Hox-A5 [Gallus gallus] &gt;Q6B3N0.1 RecName: Full=Homeobox protein Hox-A5 &gt;XP_015709243.1 PREDICTED: homeobox protein Hox-A5 isoform X1 [Coturnix japonica] &gt;XP_015709244.1 PREDICTED: homeobox protein Hox-A5 isoform X2 [Coturnix japonica];AAT90845.1 homeodomain transcription factor [Gallus gallus];homeobox protein Hox-A5 isoform X2 [Gallus gallus] &gt
395290	HOXA7	2356	28.86	28.46	22.43	9.75	8.06	11.23	-1.42301	1.02006e-16	3.5322e-15	homeobox protein Hox-A7 [Coturnix japonica];protein Hox-A7, partial [Leptosomus discolor]
396096	HOXA9	1701	10.21	10.27	8.52	5.52	2.8	5.15	-1.07047	5.21671e-05	0.00025541	XP_015709333.1 PREDICTED: homeobox protein Hox-A9 [Coturnix japonica];protein Hox-A9 [Gallus gallus] &gt
425096	HOXB5	1441	2.36	1.63	2.43	0.75	0.38	0.63	-1.83575	4.21103e-05	0.00021128	XP_013055680.1 PREDICTED: homeobox protein Hox-B5 [Anser cygnoides domesticus] &gt;AAW48484.1 homeodomain transcription factor [Gallus gallus] &gt;XP_015741091.1 PREDICTED: homeobox protein Hox-B5 [Coturnix japonica] &gt;protein Hox-B5 [Gallus gallus] &gt;XP_005026218.1 PREDICTED: homeobox protein Hox-B5 [Anas platyrhynchos] &gt;EOA96622.1 Homeobox protein Hox-B5, partial [Anas platyrhynchos];pro…
777548	HOXB6	1382	4.56	4.22	4.71	0.94	1.5	1.61	-1.6015	1.73646e-06	1.21039e-05	homeobox protein Hox-B6 isoform X1 [Anas platyrhynchos] &gt;XP_012961121.1 PREDICTED: homeobox protein Hox-B6 isoform X1 [Anas platyrhynchos];XP_015741100.1 PREDICTED: homeobox protein Hox-B6 [Coturnix japonica];homeobox protein Hox-B6 [Gallus gallus] &gt
770471	HOXC10	1642	0	0	0	0.44	0.19	0.57	6.20173	4.94822e-05	0.000244046	protein Hox-C10 [Gallus gallus]
395711	HOXC8	2894	5.45	6.93	4.85	1.8	1.05	1.53	-1.7912	9.59538e-13	2.09353e-11	protein Hox-C8, partial [Pygoscelis adeliae]
425723	HOXC9	824	3.49	4.32	5.65	11.76	10.5	7.01	1.20078	0.000866128	0.00308475	protein HoxC9 [Gallus gallus]
771246	HOXD10	2266	3.65	3.06	3.03	0	0.18	0.14	-4.90424	2.72891e-22	1.5665e-20	XP_015145080.1 PREDICTED: homeobox protein Hox-D10 [Gallus gallus] &gt;XP_015145079.1 PREDICTED: homeobox protein Hox-D10 [Gallus gallus] &gt;homeobox protein Hox-D10 [Gallus gallus] &gt;XP_015723943.1 PREDICTED: homeobox protein Hox-D10 [Coturnix japonica]
395328	HOXD11	1391	2.3	1.17	2.04	0	0.12	0	-6.14305	1.15776e-07	1.0577e-06	Short=Chox-4E &gt;protein Hox-D11 [Gallus gallus] &gt;homeobox protein Hox-D11 isoform X1 [Gallus gallus]; Short=Chox-4.6; AltName: Full=Homeobox protein Hox-4E; Short=Ghox-4.6; AltName: Full=Homeobox protein Hox-4.6;AAA48822.1 homeodomain-containing protein [Gallus gallus];P24342.2 RecName: Full=Homeobox protein Hox-D11
431212	HOXD3	3445	7.92	8.03	7.81	3.16	46.09	3.38	-1.22629	3.0555e-11	5.38576e-10	homeobox protein Hox-C8a [Meleagris gallopavo];homeobox protein Hox-D3 [Gallus gallus] &gt;XP_015145078.1 PREDICTED: homeobox protein Hox-D3 [Gallus gallus];XP_015145074.1 PREDICTED: homeobox protein Hox-D3 [Gallus gallus] &gt;XP_015145076.1 PREDICTED: homeobox protein Hox-D3 [Gallus gallus] &gt;XP_015145073.1 PREDICTED: homeobox protein Hox-D3 [Gallus gallus] &gt;XP_015145075.1 PREDICTED: homeob…
771214	HOXD9	1961	11.59	11.51	14.22	2.17	2.66	2.3	-2.33585	1.71748e-22	1.00197e-20	homeobox protein Hox-D9 [Gallus gallus]
416852	HPD	1713	1.56	0.95	1.46	3.15	3.64	2.97	1.36387	4.05473e-05	0.000204249	dioxygenase [Gallus gallus]
422567	HPGD	1652	0.1	0.12	0.02	4.21	3.43	3.63	5.23296	7.21969e-22	3.97435e-20	15-hydroxyprostaglandin dehydrogenase [NAD(+)] [Meleagris gallopavo] &gt;XP_015131725.1 PREDICTED: 15-hydroxyprostaglandin dehydrogenase [NAD(+)] isoform X1 [Gallus gallus];dehydrogenase [NAD(+)] [Gallus gallus]
423834	HPSE2	2545	0.13	0.07	0.24	1.19	0.63	0.56	2.25628	0.000395714	0.00154297	inactive heparanase-2 isoform X3 [Gallus gallus] &gt;XP_015144300.1 PREDICTED: inactive heparanase-2 isoform X2 [Gallus gallus] &gt;heparanase-2 [Amazona aestiva];XP_015144302.1 PREDICTED: inactive heparanase-2 isoform X2 [Gallus gallus];inactive heparanase-2 isoform X2 [Gallus gallus] &gt;XP_015144297.1 PREDICTED: inactive heparanase-2 isoform X1 [Gallus gallus];XP_015144301.1 PREDICTED: inactiv…
419076	HPX	1494	2.24	2.49	4.73	0.98	0.75	0.76	-1.89219	2.40276e-05	0.000127837	hemopexin [Gallus gallus]
395140	HS2ST1	2315	9.99	11.05	6.05	4.81	2.93	4.74	-1.07028	0.00010709	0.00048171	Short=cHS2ST &gt;Q76KB1.1 RecName: Full=Heparan sulfate 2-O-sulfotransferase 1;BAD00706.1 heparan sulfate 2-O-sulfotransferase [Gallus gallus];sulfate 2-O-sulfotransferase 1 [Gallus gallus] &gt
416581	HS3ST2	1705	0	0	0.03	0.19	0.34	0.19	4.61315	0.00374543	0.0113111	heparan sulfate glucosamine 3-O-sulfotransferase 2 [Gallus gallus]
395150	HS6ST2	2882	9.43	10.26	5.8	17.1	14.62	18.47	1.31787	3.70843e-13	8.62583e-12	Short=cHS6ST-2 &gt;Q76LW2.1 RecName: Full=Heparan-sulfate 6-O-sulfotransferase 2; Short=HS6ST-2;6-O-sulfotransferase 2 [Gallus gallus] &gt;heparan-sulfate 6-O-sulfotransferase 2 [Anas platyrhynchos];BAD02830.1 heparan sulfate 6-O-sulfotransferase-2 [Gallus gallus]
771930	HSD11B1A	1537	10.03	11.1	14.82	1.49	1.06	0.89	-3.35978	1.78803e-26	1.40612e-24	corticosteroid 11-beta-dehydrogenase isozyme 1 isoform X2 [Gallus gallus];corticosteroid 11-beta-dehydrogenase isozyme 1 isoform X1 [Gallus gallus]
100858361	HSD11B2	2252	0.13	0.1	0.12	0.41	0.8	0.38	1.89894	0.00461055	0.013565	corticosteroid 11-beta-dehydrogenase isozyme 2 isoform X2 [Gallus gallus];corticosteroid 11-beta-dehydrogenase isozyme 2 isoform X1 [Gallus gallus]
425758	HSD17B10	1307	76.7	67.42	105.7	190.27	222.92	180.42	1.3094	7.71791e-08	7.32195e-07	3-hydroxyacyl-CoA dehydrogenase type-2 isoform X2 [Gallus gallus];3-hydroxyacyl-CoA dehydrogenase type-2 isoform X1 [Gallus gallus]
424367	HSD17B7	1951	18.94	19.38	22.97	56.3	55.29	57.8	1.50956	3.18886e-18	1.28446e-16	reductase isoform 1 [Gallus gallus];reductase isoform 2 [Gallus gallus]
396015	HSD3B1	2747	0.89	1.2	1.04	0.15	0.14	0.06	-3.16761	1.26481e-09	1.69926e-08	beta-hydroxysteroid dehydrogenase 1 [Gallus gallus] &gt;BAA07820.1 3beta-hydroxysteroid dehydrogenase/delta5-delta4 isomerase [Gallus gallus];BAA07819.1 3beta-hydroxysteroid dehydrogenase/delta5-delta4 isomerase [Gallus gallus] &gt
100858057	HSDL2	1506	28.5	23.49	30.51	66	58.82	69.44	1.28579	1.85642e-13	4.47312e-12	hydroxysteroid dehydrogenase-like protein 2 [Gallus gallus]
418548	HSF2BP	1462	2.63	2.88	3.63	7.58	7.3	9.3	1.36521	5.71303e-08	5.57007e-07	heat shock factor 2-binding protein isoform X3 [Gallus gallus];heat shock factor 2-binding protein isoform X8 [Anser cygnoides domesticus];heat shock factor 2-binding protein isoform X1 [Coturnix japonica];heat shock factor 2-binding protein isoform X1 [Gallus gallus];heat shock factor 2-binding protein isoform X2 [Gallus gallus]
374163	HSP90B1	2732	276.57	256.73	287.94	126.06	120.75	131.6	-1.07404	1.93552e-14	5.18126e-13	shock protein 108 [Gallus gallus]
423917	HSPA12A	6246	8.69	11.37	6.41	2.93	2.82	2.99	-1.55086	4.6905e-12	9.35877e-11	heat shock 70 kDa protein 12A [Gallus gallus];heat shock 70 kDa protein 12A isoform X2 [Anser cygnoides domesticus]
423504	HSPA2	2320	905.95	811.23	830.84	392.48	306.96	465.65	-1.09047	1.03006e-11	1.95356e-10	AFX69291.1 heat shock protein 70 [Gallus gallus];AAP37960.1 heat shock protein 70 [Gallus gallus] &gt;AAN18280.1 heat shock protein Hsp70 [Gallus gallus] &gt;AAP37961.1 heat shock protein 70 [Gallus gallus] &gt;AAP37962.1 heat shock protein 70 [Gallus gallus] &gt;AAP37963.1 heat shock protein 70 [Gallus gallus] &gt;AAN18281.1 heat shock protein Hsp70 [Gallus gallus] &gt;AAP37964.1 heat shock prot…
396487	HSPA5	2324	559.78	575.12	680.66	287.89	263.23	305.35	-1.04371	2.19634e-10	3.40702e-09	AAA48785.1 78-kD glucose-regulated protein precursor [Gallus gallus] &gt; Short=GRP-78; Short=BiP;BAF37040.1 heat shock protein 70kDa [Coturnix japonica]; AltName: Full=Heat shock 70 kDa protein 5;kDa glucose-regulated protein precursor [Gallus gallus] &gt; AltName: Full=Immunoglobulin heavy chain-binding protein; Flags: Precursor &gt;Q90593.1 RecName: Full=78 kDa glucose-regulated protein
395853	HSPA8	2119	367.19	316.13	340.22	709.78	578.9	793.43	1.0671	4.06224e-13	9.34751e-12	KFQ42144.1 Heat shock cognate 71 kDa protein, partial [Nestor notabilis] &gt;KGL83135.1 Heat shock cognate 71 kDa protein, partial [Tinamus guttatus] &gt;KFW09416.1 Heat shock cognate 71 kDa protein, partial [Fulmarus glacialis] &gt;KFV80841.1 Heat shock cognate 71 kDa protein, partial [Struthio camelus australis] &gt;KFP18752.1 Heat shock cognate 71 kDa protein, partial [Egretta garzetta] &gt;KF…
396227	HSPB1	751	243.09	194.88	389.34	1006.4	1229.43	790.85	1.96489	2.72811e-10	4.15978e-09	heat shock protein beta-1 [Coturnix japonica]
416988	HSPB8	1567	12.82	12.94	18.72	56.46	67.78	49.26	2.02136	5.92053e-15	1.67027e-13	heat shock protein beta-8 [Gallus gallus]
428310	HSPB9	936	8.3	11.66	15.96	81.79	100.96	63.64	2.84258	6.03547e-20	2.85409e-18	shock protein beta-9 [Gallus gallus]
100858988	HSPBP1	1611	58.89	52.42	102.28	153.27	195.43	123.69	1.20125	0.000168828	0.000723323	hsp70-binding protein 1 [Gallus gallus]
424363	HTATIP2	922	6.4	4.58	9.13	16.19	18.01	10.48	1.23	0.000715366	0.00260662	oxidoreductase HTATIP2 isoform X2 [Gallus gallus];oxidoreductase HTATIP2 isoform X1 [Gallus gallus]
112533344	HTD2	802	0.84	2.09	0.9	2.85	10.49	1.13	2.1099	0.00735687	0.0204406	hydroxyacyl-thioester dehydratase type 2, mitochondrial-like [Calypte anna]
428707	HTR2C	2734	0.48	0.21	0.26	0	0	0	-6.23135	2.28246e-05	0.000122078	XP_015133917.1 PREDICTED: 5-hydroxytryptamine receptor 2A isoform X1 [Gallus gallus] &gt;receptor 2C precursor [Gallus gallus] &gt;5-hydroxytryptamine receptor 2C isoform X2 [Gallus gallus];AEC53544.1 5-hydroxytryptamine (serotonin) receptor 2C precursor [Gallus gallus];XP_004940707.1 PREDICTED: 5-hydroxytryptamine receptor 2A isoform X1 [Gallus gallus] &gt
430019	HTR6	8310	0.16	0.22	0.32	0.74	0.56	0.5	1.09763	0.00293748	0.00913982	receptor 6 [Gallus gallus] &gt;ADB27921.1 5-hydroxytryptamine receptor 6 precursor-like protein [Gallus gallus]
423794	HTR7	3689	0.6	1.1	0.9	0	0.02	0.03	-3.83447	5.03427e-06	3.13187e-05	receptor 7 [Gallus gallus] &gt;XP_015143880.1 PREDICTED: 5-hydroxytryptamine receptor 7 isoform X2 [Gallus gallus] &gt;5-hydroxytryptamine receptor 7 isoform X1 [Gallus gallus];5-hydroxytryptamine receptor 7 isoform X3 [Gallus gallus];ADD73554.1 5-hydroxytryptamine receptor 7 precursor [Gallus gallus]
422868	HTRA3	2714	8.86	7.81	6.44	2.8	2.18	3.38	-1.4226	2.70705e-11	4.80709e-10	serine protease HTRA3 [Gallus gallus]
428471	HUS1	1369	8	5.71	7.88	22.42	15.41	20.98	1.35493	9.86343e-09	1.11569e-07	checkpoint protein HUS1 isoform X1 [Gallus gallus] &gt;checkpoint protein HUS1 isoform X4 [Gallus gallus];XP_015131399.1 PREDICTED: checkpoint protein HUS1 isoform X1 [Gallus gallus];checkpoint protein HUS1 isoform X3 [Gallus gallus];checkpoint protein HUS1 isoform X2 [Gallus gallus]
415908	HYAL2	1958	12.98	11.59	17.41	32.08	31.54	31.61	1.22573	3.20795e-08	3.28273e-07	hyaluronidase-2 [Gallus gallus]
415358	HYKK	1226	6.59	7.85	9.07	20.32	19.82	17.44	1.31479	1.69343e-08	1.84083e-07	XP_015134369.1 PREDICTED: hydroxylysine kinase isoform X1 [Gallus gallus];XP_015134368.1 PREDICTED: hydroxylysine kinase isoform X1 [Gallus gallus] &gt;hydroxylysine kinase isoform X1 [Gallus gallus] &gt;XP_015134367.1 PREDICTED: hydroxylysine kinase isoform X1 [Gallus gallus] &gt;hydroxylysine kinase isoform X2 [Gallus gallus]
770307	HYPK	516	245.03	234.59	467.81	682.14	838.59	553.94	1.27661	8.52116e-05	0.000392492	protein K [Gallus gallus] &gt;XP_015728922.1 PREDICTED: huntingtin-interacting protein K [Coturnix japonica]
415957	IARS	4420	37.08	47.19	32.09	16.75	12.77	20.72	-1.2003	9.05918e-09	1.03288e-07	isoleucine--tRNA ligase, cytoplasmic isoform X1 [Gallus gallus]
421844	IBTK	2081	18.52	15.85	17.06	11.82	12.79	13.82	-1.28071	7.10726e-08	6.80275e-07	XP_004940474.1 PREDICTED: inhibitor of Bruton tyrosine kinase isoform X1 [Gallus gallus];inhibitor of Bruton tyrosine kinase isoform X3 [Gallus gallus];inhibitor of Bruton tyrosine kinase isoform X1 [Gallus gallus] &gt;inhibitor of Bruton tyrosine kinase isoform X2 [Gallus gallus]
420581	ICA1	1669	2.79	2.2	2.05	8.56	8.1	7.01	1.25019	9.26513e-08	8.66346e-07	islet cell autoantigen 1 isoform X2 [Gallus gallus];XP_015137383.1 PREDICTED: islet cell autoantigen 1 isoform X1 [Gallus gallus];XP_015137385.1 PREDICTED: islet cell autoantigen 1 isoform X3 [Gallus gallus] &gt;islet cell autoantigen 1 isoform X1 [Gallus gallus] &gt;XP_015137386.1 PREDICTED: islet cell autoantigen 1 isoform X3 [Gallus gallus];islet cell autoantigen 1 isoform X3 [Gallus gallus] &…
112530969	ICAM5	3605	1.61	1.55	0.89	0.34	0.16	0.63	-1.83607	0.000111734	0.000499131	intercellular adhesion molecule 5 [Aquila chrysaetos canadensis]
415378	ICE2	3467	0.44	1.09	0.29	0.05	0.07	0.15	-2.69387	9.55459e-05	0.000435607	little elongation complex subunit 2 isoform X2 [Gallus gallus];little elongation complex subunit 2 isoform X1 [Gallus gallus]
421896	ICK	4063	6.59	7.78	6.35	3.93	3.52	4.17	-1.13718	5.12638e-08	5.05783e-07	serine/threonine-protein kinase ICK isoform X1 [Gallus gallus] &gt;serine/threonine-protein kinase ICK isoform X2 [Gallus gallus];XP_004940534.1 PREDICTED: serine/threonine-protein kinase ICK isoform X1 [Gallus gallus]
424105	ICOS	663	0.89	1.03	0.4	0	0	0.1	-4.18666	0.0118656	0.0311117	CAM98676.1 inducible T-cell co-stimulator protein precursor [Gallus gallus];T-cell costimulator precursor [Gallus gallus] &gt
395282	ID1	598	104.45	106.64	153.38	445.5	522.78	347.53	1.97549	1.19151e-13	2.93354e-12	AAK93834.1 helix-loop-helix protein [Gallus gallus];protein inhibitor ID-1 [Gallus gallus] &gt
374150	ID4	1368	148.94	133.71	166.35	358.57	365.69	320.93	1.27986	4.95045e-12	9.84997e-11	DNA-binding protein inhibitor ID-4 isoform X2 [Coturnix japonica];DNA-binding protein inhibitor ID-4 isoform X1 [Coturnix japonica]
423814	IDE	5848	8.44	10.15	4.21	3.25	2.34	3.97	-1.18685	7.11333e-05	0.000336305	insulin-degrading enzyme isoform X2 [Coturnix japonica];insulin-degrading enzyme [Anas platyrhynchos]
107052203	IER5L	1488	408.14	339.12	734.69	1090.01	1345.14	825.92	1.19637	0.000368159	0.00144577	immediate early response gene 5-like protein [Gallus gallus]
403121	IFI27L2	618	38.03	22.1	54.13	76.92	88.35	68.16	1.9559	7.43813e-07	5.67482e-06	interferon alpha-inducible protein 27, mitochondrial isoform X1 [Gallus gallus];XP_015153130.1 PREDICTED: interferon alpha-inducible protein 27, mitochondrial isoform X2 [Gallus gallus];interferon alpha-inducible protein 27, mitochondrial isoform X2 [Gallus gallus] &gt
420129	IFI30	1185	14.5	13.87	27.68	218.39	267.86	179.43	3.63125	4.16237e-29	3.97164e-27	gamma-interferon-inducible lysosomal thiol reductase [Gallus gallus]
420011	IFI35	1559	35.12	35.06	50.01	81.77	92.02	78.23	1.05868	1.20499e-06	8.73102e-06	uncharacterized protein LOC104914612 [Meleagris gallopavo];interferon-induced 35 kDa protein isoform X1 [Gallus gallus]
403120	IFI6	478	39.44	50.49	79.85	699.85	743.84	599.92	3.74967	8.99214e-38	1.47368e-35	ISG12(2) [Anas platyrhynchos]
422992	IFITM5	1177	1.03	1.35	1.06	2.79	2.27	2.7	1.23581	0.00112815	0.00391026	transmembrane protein 5 [Gallus gallus]
416123	IFT122	2279	11.32	11.41	10.18	10.27	8.96	8.97	-1.07625	3.39024e-06	2.19762e-05	intraflagellar transport protein 122 homolog isoform X1 [Gallus gallus];intraflagellar transport protein 122 homolog isoform X2 [Gallus gallus]
100859554	IGBP1L	3764	0.9	0.84	1.32	2.08	2.33	1.72	1.04108	0.00112546	0.00390157	-
415535	IGDCC3	1863	14.31	19.58	20.37	7.57	8.74	11.43	-1.27265	1.33377e-08	1.47754e-07	immunoglobulin superfamily DCC subclass member 3 [Gallus gallus];immunoglobulin superfamily DCC subclass member 3-like, partial [Apteryx australis mantelli]
395097	IGF2	5595	9.86	10.22	7.32	28.03	29.13	23.26	1.53788	8.81975e-21	4.46583e-19	AAB46818.1 prepro-insulin-like growth factor-II [Gallus gallus];P33717.2 RecName: Full=Insulin-like growth factor II; Short=IGF-II;insulin-like growth factor II isoform X1 [Gallus gallus];growth factor II precursor [Gallus gallus] &gt; Flags: Precursor &gt
420617	IGF2BP3	4512	7.81	8.62	5.02	3.43	3.07	3.69	-1.04565	3.02568e-06	1.98589e-05	XP_019328328.1 PREDICTED: insulin-like growth factor 2 mRNA-binding protein 3 isoform X1 [Aptenodytes forsteri] &gt; Short=IGF2 mRNA-binding protein 3;growth factor 2 mRNA-binding protein 3 [Gallus gallus] &gt;XP_010575907.1 PREDICTED: insulin-like growth factor 2 mRNA-binding protein 3 isoform X1 [Haliaeetus leucocephalus] &gt;Q5ZLP8.1 RecName: Full=Insulin-like growth factor 2 mRNA-binding prot…
427649	IGFALS	2790	0.2	0.17	0.2	6.12	6.09	6.63	5.09804	3.57333e-57	1.2786e-54	insulin-like growth factor-binding protein complex acid labile subunit [Coturnix japonica]
419114	IGSF1	1658	0.32	0.24	0.28	1.24	1.88	1.09	2.37426	4.7047e-06	2.94304e-05	immunoglobulin superfamily member 1 isoform X1 [Gallus gallus] &gt;immunoglobulin superfamily member 1 isoform X4 [Gallus gallus];immunoglobulin superfamily member 1 isoform X3 [Gallus gallus];XP_015151705.1 PREDICTED: immunoglobulin superfamily member 1 isoform X1 [Gallus gallus]
425035	IGSF10	10051	0.04	0.07	0.05	0	0	0	-6.00417	7.60449e-05	0.000356387	immunoglobulin superfamily member 10 [Gallus gallus]
771906	IGSF6	1391	0.26	0.22	0.08	0.44	1.23	0.87	2.62752	0.000819543	0.00293736	immunoglobulin superfamily member 6 isoform X1 [Gallus gallus];immunoglobulin superfamily member 6 isoform X3 [Gallus gallus];superfamily member 6 precursor [Gallus gallus]
395309	IKZF2	4551	2.41	3.36	3.14	1.76	2.48	1.71	-1.3806	2.72381e-09	3.42977e-08	CAC59948.1 lymphoid transcription factor [Gallus gallus];zinc finger protein Helios isoform X5 [Gallus gallus] &gt;zinc finger protein Helios isoform X7 [Meleagris gallopavo];zinc finger protein Helios isoform X4 [Meleagris gallopavo];XP_015144589.1 PREDICTED: zinc finger protein Helios isoform X5 [Gallus gallus] &gt;XP_015144591.1 PREDICTED: zinc finger protein Helios isoform X5 [Gallus gallus] …
107051287	IL11	1608	9.51	6.92	10.37	0.85	0.7	0.87	-3.39967	1.44777e-27	1.24328e-25	interleukin-11 [Coturnix japonica]
693251	IL11RA	1764	34.17	28.32	40.45	69.45	78.31	75.21	1.15709	1.91261e-08	2.04717e-07	interleukin-11 receptor subunit alpha isoform X1 [Gallus gallus];interleukin-11 receptor subunit alpha isoform X3 [Gallus gallus];interleukin-11 receptor subunit alpha isoform X2 [Gallus gallus];interleukin-11 receptor subunit alpha isoform X4 [Gallus gallus]
424705	IL12RB2	8362	0.54	0.52	0.82	1.87	1.72	1.25	1.39859	6.37799e-06	3.87134e-05	XP_015146526.1 PREDICTED: interleukin-12 receptor subunit beta-2 isoform X1 [Gallus gallus];receptor subunit beta-2 precursor [Gallus gallus] &gt;interleukin-12 receptor subunit beta-2 isoform X1 [Gallus gallus] &gt;CAF21997.2 interleukin 12 receptor beta 2, partial [Gallus gallus]
422219	IL13RA2	1571	11.57	11.27	14.8	2.45	3.09	1.61	-2.34879	3.28436e-14	8.53656e-13	interleukin-13 receptor subunit alpha-2 isoform X1 [Gallus gallus] &gt;XP_015133715.1 PREDICTED: interleukin-13 receptor subunit alpha-2 isoform X1 [Gallus gallus];interleukin-13 receptor subunit alpha-2 isoform X2 [Gallus gallus]
395258	IL15	933	12.61	9.14	12.47	1.12	0.34	0.53	-4.63902	6.24684e-32	7.13369e-30	XP_015131598.1 PREDICTED: interleukin-15 isoform X1 [Gallus gallus];interleukin-15 isoform X2 [Gallus gallus];interleukin-15 isoform X1 [Gallus gallus] &gt
416686	IL15RA	1252	1.47	1.07	1.1	2.53	2.23	2.26	1.04822	0.00554238	0.0159439	interleukin-15 receptor subunit alpha isoform X2 [Gallus gallus];interleukin-15 receptor subunit alpha isoform X1 [Gallus gallus];interleukin-15 receptor subunit alpha isoform X3 [Gallus gallus]
374270	IL16	4767	2.52	2.55	1.5	1	0.75	1.05	-1.18488	1.59083e-05	8.81452e-05	16 [Gallus gallus]
395186	IL17RD	6036	2.01	2.9	1.14	0.82	0.52	0.92	-1.20945	0.000232645	0.000958849	Flags: Precursor &gt;receptor D precursor [Gallus gallus] &gt; Short=IL-17RD; AltName: Full=Sef homolog;Q7T2L7.1 RecName: Full=Interleukin-17 receptor D;protein, partial [Gallus gallus]; Short=IL-17 receptor D;AAP70001.1 FGF signaling antagonist SEF [Gallus gallus]; Short=cSEF
101752289	IL17RE	2500	7.77	5.96	6.93	15.77	17.93	14.77	1.51504	1.54547e-09	2.0456e-08	interleukin-17 receptor E [Gallus gallus]
395312	IL18	3677	6.23	8.79	5.39	2.14	2.24	2.47	-1.52516	1.70654e-11	3.11811e-10	interleukin-18 isoform X4 [Gallus gallus];interleukin-18 isoform X3 [Gallus gallus];interleukin-18 isoform X2 [Gallus gallus];interleukin-18 isoform X1 [Gallus gallus]
395196	IL1B	1151	4.62	3.13	5.18	26.77	27.21	28.24	2.66024	2.49606e-26	1.94159e-24	interleukin-1 beta isoform X1 [Gallus gallus]
396481	IL1R1	5136	9.54	9.87	6.09	20.21	19.01	21.47	1.35697	7.06559e-13	1.5706e-11	AAA48924.1 IL-1 receptor I [Gallus gallus];receptor type 1 precursor [Gallus gallus] &gt
418715	IL1R2	2405	0.6	0.37	0.42	2.85	2.3	3.29	2.64849	1.27391e-15	3.88545e-14	interleukin-1 receptor type 2 isoform X1 [Gallus gallus];interleukin-1 receptor type 2 isoform X2 [Gallus gallus]
424908	IL1RAP	2753	9.33	10.98	10.9	31.44	28.26	33.44	1.58998	2.88262e-23	1.78349e-21	XP_015147072.1 PREDICTED: interleukin-1 receptor accessory protein isoform X6 [Gallus gallus];interleukin-1 receptor accessory protein isoform X1 [Gallus gallus];interleukin-1 receptor accessory protein isoform X7 [Gallus gallus];interleukin-1 receptor accessory protein isoform X4 [Gallus gallus];interleukin-1 receptor accessory protein isoform X2 [Gallus gallus];XP_015147071.1 PREDICTED: interle…
374136	IL1RL1	1524	1.47	1.16	1.33	10.32	12.08	10.7	2.92913	1.41372e-31	1.58907e-29	interleukin-1 receptor-like 1 isoform X1 [Gallus gallus];receptor-like 1 isoform L precursor [Gallus gallus] &gt;receptor-like 1 isoform 3 precursor [Gallus gallus] &gt;BAB20774.1 ST2LV [Gallus gallus];receptor-like 1 isoform LV precursor [Gallus gallus] &gt;BAB20773.1 ST2L [Gallus gallus];BAB20772.1 ST2 [Gallus gallus]
421686	IL20RA	2179	1.5	1.47	1.5	0.19	0.09	0.16	-3.3011	1.53712e-11	2.83022e-10	interleukin-20 receptor subunit alpha isoform X1 [Gallus gallus]
100858424	IL34	1184	43.54	27	42.44	529	577.15	477.43	3.88029	5.3129e-61	2.28125e-58	interleukin-34 [Gallus gallus] &gt;DAA64791.1 TPA_exp: interleukin 34 [Gallus gallus]
417039	IL4I1	1862	0.05	0.03	0.02	0.29	0.3	0.54	3.49491	0.000850082	0.00303667	oxidase precursor [Gallus gallus]
395337	IL6	1681	246.49	245.79	276.7	15.17	13.82	15.76	-3.5203	1.28823e-117	4.6095e-114	precursor [Gallus gallus] &gt;CAC40812.1 interleukin-6 precursor [Gallus gallus] &gt;CAC15566.2 interleukin-6 precursor [Gallus gallus] &gt;Q90YI0.1 RecName: Full=Interleukin-6; Flags: Precursor &gt;interleukin-6 isoform X1 [Gallus gallus]; Short=IL-6; Short=ChIL-6;ADL14564.1 interleukin-6 [Gallus gallus]
693252	IL6R	1820	2.52	1.59	3.47	5.32	6.08	5.47	1.19469	0.00033261	0.00131895	BAD90557.1 interleukin-6 receptor alpha chain [Gallus gallus];receptor subunit alpha precursor [Gallus gallus] &gt
420193	IL7	3755	0.03	0.05	0.08	0.35	0.29	0.39	2.79441	1.02554e-06	7.5557e-06	interleukin 7 isoform X1 [Gallus gallus] &gt;CAH65520.1 interleukin-7 [Gallus gallus];CAP62363.1 interleukin 7 [Gallus gallus];7 precursor [Gallus gallus] &gt
395872	IL8L1	1250	36.92	38.08	44.51	5.5	4.19	6.87	-2.80323	1.34027e-36	2.04073e-34	precursor [Gallus gallus] &gt;CAA75212.1 K60 protein [Gallus gallus] &gt;AAF86485.1 CXC chemokine K60 [Gallus gallus]
107053172	IMP3	1158	42.17	35.45	54.18	152.22	208.31	118.58	1.9403	2.21767e-11	3.97579e-10	U3 small nucleolar ribonucleoprotein protein IMP3 [Gallus gallus]
421032	IMPA2	2897	35.28	42.5	29.98	8.08	7.27	8.67	-2.11875	5.73936e-34	7.33442e-32	inositol monophosphatase 2 [Gallus gallus]
418393	IMPG2	6167	0.17	0.14	0.15	0.06	0.03	0.06	-1.43913	0.0158666	0.04008	matrix proteoglycan 2 precursor [Gallus gallus];interphotoreceptor matrix proteoglycan 2 isoform X1 [Gallus gallus]
101747308	INA	2225	0.21	0.07	0.1	0.66	1.19	0.98	2.96874	1.56109e-06	1.09706e-05	alpha-internexin [Gallus gallus]
107053356	INAFM2	883	38.73	28.04	50.25	98.98	102.78	86.82	1.37941	1.19961e-07	1.09021e-06	putative transmembrane protein INAFM2 [Gallus gallus]
396361	INHBA	4062	132.48	133.75	174.14	74.55	74.04	64.97	-1.17536	1.37395e-09	1.83213e-08	inhibin beta A chain [Meleagris gallopavo]
427331	INIP	1109	28.61	23.49	31.72	73	64.02	73.99	1.3781	1.40736e-13	3.42182e-12	XP_014127022.1 PREDICTED: SOSS complex subunit C [Zonotrichia albicollis] &gt;XP_010576450.1 PREDICTED: SOSS complex subunit C [Haliaeetus leucocephalus] &gt;XP_014811872.1 PREDICTED: SOSS complex subunit C [Calidris pugnax] &gt;XP_014811873.1 PREDICTED: SOSS complex subunit C [Calidris pugnax] &gt;KQK77901.1 SOSS complex subunit C [Amazona aestiva];XP_009924850.1 PREDICTED: SOSS complex subunit …
423210	INO80	6817	6.03	6.29	3.4	2.22	1.94	2.8	-1.13181	6.34011e-06	3.85488e-05	helicase INO80 [Gallus gallus] &gt;XP_015142552.1 PREDICTED: DNA helicase INO80 isoform X1 [Gallus gallus];XP_015142551.1 PREDICTED: DNA helicase INO80 isoform X1 [Gallus gallus] &gt
107049493	INO80B	1327	32.58	28.53	51.49	82.66	108.03	71.28	1.28129	2.09734e-05	0.000113135	INO80 complex subunit B [Gallus gallus]
107049248	INPP1	2253	37.36	31.57	38.65	13.24	9.91	14.37	-1.38565	1.64434e-12	3.4815e-11	inositol polyphosphate 1-phosphatase [Gallus gallus] &gt;XP_015128064.1 PREDICTED: inositol polyphosphate 1-phosphatase [Gallus gallus] &gt;XP_015128065.1 PREDICTED: inositol polyphosphate 1-phosphatase [Gallus gallus]
418690	INPP4A	5932	6.1	6.83	2.67	1.95	1.72	2.33	-1.37048	1.7876e-05	9.81535e-05	XP_015133262.1 PREDICTED: type I inositol 3,4-bisphosphate 4-phosphatase isoform X1 [Gallus gallus] &gt;type I inositol 3,4-bisphosphate 4-phosphatase isoform X3 [Gallus gallus];type I inositol 3,4-bisphosphate 4-phosphatase isoform X8 [Gallus gallus] &gt;type I inositol 3,4-bisphosphate 4-phosphatase isoform X11 [Gallus gallus] &gt;type I inositol 3,4-bisphosphate 4-phosphatase isoform X5 [Melea…
417135	INPP5E	5203	1.16	2.41	3.72	6	7.77	4.11	1.37774	0.00105047	0.0036671	72 kDa inositol polyphosphate 5-phosphatase [Gallus gallus] &gt;XP_015135289.1 PREDICTED: 72 kDa inositol polyphosphate 5-phosphatase [Gallus gallus]
423932	INPP5F	5088	9.31	10.97	5.7	3.1	2.65	3.84	-1.39318	3.1643e-08	3.24114e-07	phosphatidylinositide phosphatase SAC2 isoform X2 [Gallus gallus];phosphatidylinositide phosphatase SAC2 isoform X1 [Gallus gallus]
416996	INPP5J	3037	1.49	1.12	1.8	0.35	0.27	0.41	-2.07538	5.8088e-08	5.64295e-07	phosphatidylinositol 4,5-bisphosphate 5-phosphatase A [Gallus gallus]
423067	INSC	2849	0.31	0.39	0.09	0	0	0.08	-3.29166	0.00793176	0.0218261	protein inscuteable homolog [Gallus gallus]
101750875	INTS5	2932	3.47	3.24	3.6	7.55	8.45	6.03	1.16253	7.75371e-07	5.88851e-06	integrator complex subunit 5 [Gallus gallus]
418876	INTS6	2335	26.28	25.62	19.63	13.35	10.01	16	-1.0559	3.16719e-06	2.06739e-05	integrator complex subunit 6 isoform X1 [Gallus gallus];integrator complex subunit 6 isoform X2 [Gallus gallus]
422494	INTU	3590	2.73	2.96	1.71	0.9	0.86	1.79	-1.02176	0.00284632	0.00889226	protein inturned isoform X1 [Gallus gallus];protein inturned isoform X2 [Gallus gallus]
418142	IPO8	3695	6.93	8.48	2.74	1.3	1.17	2.3	-1.88178	1.51e-06	1.06604e-05	importin-8 isoform X2 [Gallus gallus];importin-8 isoform X1 [Gallus gallus]
415951	IPPK	4690	5.81	6.31	2.89	0.66	0.33	1.05	-2.85271	7.20396e-13	1.59775e-11	2-kinase [Gallus gallus]
416473	IQCE	4879	17.77	18.54	11.8	8.33	6.71	9.42	-1.02288	2.14496e-06	1.46005e-05	IQ domain-containing protein E isoform X1 [Gallus gallus]
427211	IQGAP2	2224	2.88	3.79	2.21	1.16	1.86	1.51	-1.73189	1.57366e-06	1.10517e-05	GTPase-activating-like protein IQGAP2 [Gallus gallus];ras GTPase-activating-like protein IQGAP2 isoform X4 [Gallus gallus];ras GTPase-activating-like protein IQGAP2 isoform X2 [Gallus gallus];ras GTPase-activating-like protein IQGAP2 isoform X3 [Gallus gallus];ras GTPase-activating-like protein IQGAP2 isoform X6 [Gallus gallus];ras GTPase-activating-like protein IQGAP2 isoform X7 [Gallus gallus];…
415591	IQGAP3	7180	56.42	60.43	30.61	17.14	11.12	22.06	-1.51732	6.72233e-08	6.46602e-07	ras GTPase-activating-like protein IQGAP1 [Gallus gallus]
415976	IQSEC1	7561	13.73	16.04	7.94	6.04	4.22	5.45	-1.21934	1.831e-06	1.27051e-05	IQ motif and SEC7 domain-containing protein 1 isoform X14 [Gallus gallus];IQ motif and SEC7 domain-containing protein 1 isoform X10 [Gallus gallus];IQ motif and SEC7 domain-containing protein 1 isoform X3 [Gallus gallus];IQ motif and SEC7 domain-containing protein 1 isoform X8 [Gallus gallus];IQ motif and SEC7 domain-containing protein 1 isoform X6 [Gallus gallus];IQ motif and SEC7 domain-contain…
423037	IRAG1	3003	22.69	21.67	12.88	2.93	2.9	3.85	-2.87564	1.95961e-22	1.13705e-20	protein MRVI1 isoform X3 [Gallus gallus];protein MRVI1 isoform X1 [Gallus gallus] &gt;XP_015141935.1 PREDICTED: protein MRVI1 isoform X1 [Gallus gallus] &gt;XP_015141937.1 PREDICTED: protein MRVI1 isoform X1 [Gallus gallus] &gt;XP_015141929.1 PREDICTED: protein MRVI1 isoform X1 [Gallus gallus] &gt;XP_015141940.1 PREDICTED: protein MRVI1 isoform X1 [Gallus gallus];XP_015141934.1 PREDICTED: protein…
418205	IRAG2	2822	12.51	13.3	11.68	4.06	2.61	4.91	-1.67918	9.176e-14	2.29069e-12	lymphoid-restricted membrane protein-like isoform X2 [Coturnix japonica];XP_015724570.1 PREDICTED: lymphoid-restricted membrane protein-like isoform X1 [Coturnix japonica] &gt;lymphoid-restricted membrane protein-like isoform X1 [Coturnix japonica] &gt;lymphoid-restricted membrane protein-like isoform X5 [Coturnix japonica];XP_015724576.1 PREDICTED: lymphoid-restricted membrane protein-like isofo…
416118	IRAK2	3649	48.04	49.41	29.84	16.31	14.05	19.21	-1.16868	7.05712e-09	8.21189e-08	interleukin-1 receptor-associated kinase-like 2 isoform X1 [Gallus gallus]
374179	IRF4	7483	0	0.01	0.07	2.33	1.9	1.19	6.15399	7.43975e-06	4.44666e-05	regulatory factor 4 [Gallus gallus] &gt;AAK08199.1 interferon regulatory factor 4 deltaE6 [Gallus gallus];interferon regulatory factor 4 isoform X1 [Gallus gallus] &gt;AAK08198.1 interferon regulatory factor 4 [Gallus gallus]
422347	IRS4	2744	19.85	19.2	16.97	11.3	8.5	14.57	-1.25347	4.02657e-06	2.56518e-05	insulin receptor substrate 4, partial [Anas platyrhynchos];insulin receptor substrate 4 [Gallus gallus]
373975	IRX2	3113	10.2	9.75	7.2	0.53	0.37	0.63	-3.75914	1.87976e-55	6.2087e-53	XP_015137852.1 PREDICTED: iroquois-class homeodomain protein IRX-2 isoform X1 [Gallus gallus] &gt;homeodomain protein IRX-2 [Gallus gallus] &gt;CAB57948.1 iroquois homologue 2 [Gallus gallus]
770775	IRX5	2436	0.74	0.55	0.75	3.94	2.82	3.95	2.43762	9.37166e-18	3.58007e-16	LOW QUALITY PROTEIN: iroquois-class homeodomain protein IRX-5 [Gallus gallus]
107054265	IRX6	2120	0.48	0.47	0.52	2.67	2.54	2.5	2.47497	3.39403e-13	7.92026e-12	LOW QUALITY PROTEIN: iroquois-class homeodomain protein IRX-6 [Pseudopodoces humilis];iroquois-class homeodomain protein IRX-6 [Gallus gallus]
415742	ITFG1	2016	30.05	35.22	22.24	10.63	6.31	14.18	-1.45466	1.27901e-07	1.15277e-06	CAG31517.1 hypothetical protein RCJMB04_7f7 [Gallus gallus];immunomodulatory protein precursor [Gallus gallus] &gt
395951	ITGA1	2772	6.23	11.38	1.05	0.22	0.14	1.91	-3.67705	0.000136694	0.000596602	CAG31942.1 hypothetical protein RCJMB04_14b4 [Gallus gallus];BAA23160.1 alpha1 integrin [Gallus gallus];Q5ZK01.1 RecName: Full=Protein pelota homolog &gt;pelota homolog [Gallus gallus] &gt;alpha-1 precursor [Gallus gallus] &gt
100857227	ITGA2	6577	0.33	0.29	0.08	0.07	0.01	0.07	-2.23325	0.00242093	0.00769544	integrin alpha-2 isoform X1 [Gallus gallus]
424121	ITGA4	15554	3.03	3.67	0.67	0.05	0.03	0.1	-5.33412	4.67716e-11	8.07836e-10	integrin alpha-4 [Gallus gallus]
396225	ITGA8	5578	22.61	20.35	13.06	5.33	5.03	6.57	-1.60807	2.87538e-15	8.39886e-14	P26009.1 RecName: Full=Integrin alpha-8;integrin alpha-8 isoform X1 [Gallus gallus];CAA41409.1 integrin alpha 8 subunit [Gallus gallus]; Flags: Precursor &gt; Contains: RecName: Full=Integrin alpha-8 light chain;alpha-8 precursor [Gallus gallus] &gt; Contains: RecName: Full=Integrin alpha-8 heavy chain
101748640	ITGAD	5514	30.65	33.78	30.81	5.86	6.07	7.11	-2.07477	3.86579e-46	9.12029e-44	integrin alpha-D isoform X2 [Gallus gallus];integrin alpha-D isoform X1 [Gallus gallus]
396420	ITGAV	4744	227.24	294.29	127.1	74.59	57.32	90.5	-1.40067	5.72115e-08	5.57546e-07	Flags: Precursor &gt;AAA49138.1 vitronectin receptor alpha subunit [Gallus gallus]; Contains: RecName: Full=Integrin alpha-V heavy chain;P26008.1 RecName: Full=Integrin alpha-V;alpha-V precursor [Gallus gallus] &gt; Contains: RecName: Full=Integrin alpha-V light chain; AltName: Full=Vitronectin receptor subunit alpha
374058	ITGB1	3673	312.39	359.5	234.21	86.96	72.24	113.47	-1.70834	7.97183e-17	2.78741e-15	integrin beta-1 isoform X1 [Gallus gallus];beta-1 precursor [Gallus gallus]
395142	ITGB5	3013	157.71	136.57	146.26	44.26	38.95	51.44	-1.6707	1.35749e-31	1.5339e-29	AAR08801.1 integrin beta-5 [Gallus gallus];beta-5 precursor [Gallus gallus] &gt
395470	ITGB8	2413	2.37	1.84	0.84	0.11	0.27	0.13	-3.6363	2.52575e-08	2.63742e-07	integrin beta-8 isoform X3 [Gallus gallus];integrin beta-8 isoform X2 [Gallus gallus];integrin beta-8 isoform X1 [Gallus gallus];integrin beta-8 isoform X4 [Gallus gallus]
419111	ITIH5	5258	3.91	3.88	2.31	0.55	0.34	0.47	-2.84988	5.17307e-23	3.14619e-21	inter-alpha-trypsin inhibitor heavy chain H5 isoform X2 [Gallus gallus];inter-alpha-trypsin inhibitor heavy chain H5 isoform X1 [Gallus gallus]
424390	ITPA	886	30.95	25.6	46.71	88.15	93.76	71.89	1.37359	1.21905e-06	8.82694e-06	Short=Inosine triphosphatase; AltName: Full=Non-canonical purine NTP pyrophosphatase; Short=NTPase; Short=ITPase;triphosphate pyrophosphatase [Gallus gallus] &gt; AltName: Full=Non-standard purine NTP pyrophosphatase;F1NLH9.2 RecName: Full=Inosine triphosphate pyrophosphatase; AltName: Full=Nucleoside-triphosphate diphosphatase; AltName: Full=Nucleoside-triphosphate pyrophosphatase
395694	ITPKA	2148	1.78	2.19	0.12	0.02	0.19	0.17	-3.34237	0.00029766	0.00119292	CAA09965.1 ip3ka [Gallus gallus];3-kinase A [Gallus gallus] &gt
395412	ITPR1	3206	27.01	26.71	27.7	12.14	11.36	12.43	-1.83647	1.8464e-19	8.45211e-18	inositol 1,4,5-trisphosphate receptor type 1 [Falco cherrug];1,4,5-trisphosphate receptor type 1 [Gallus gallus];inositol 1,4,5-trisphosphate receptor type 1 isoform X12 [Gallus gallus];inositol 1,4,5-trisphosphate receptor type 1 isoform X8 [Gallus gallus];inositol 1,4,5-trisphosphate receptor type 1 isoform X3 [Gallus gallus];inositol 1,4,5-trisphosphate receptor type 1 isoform X4 [Gallus gallu…
428979	ITPRIP	5682	9.03	10.52	5.59	3.13	2.11	3.76	-1.43074	4.21472e-08	4.21452e-07	inositol 1,4,5-trisphosphate receptor-interacting protein [Gallus gallus] &gt;XP_015144198.1 PREDICTED: inositol 1,4,5-trisphosphate receptor-interacting protein [Gallus gallus] &gt;XP_004942325.2 PREDICTED: inositol 1,4,5-trisphosphate receptor-interacting protein [Gallus gallus] &gt;XP_015144199.1 PREDICTED: inositol 1,4,5-trisphosphate receptor-interacting protein [Gallus gallus];XP_015144197.…
423011	IVD	2846	3.31	3.3	3.41	7.68	6.5	7.97	1.18449	2.96712e-11	5.23427e-10	dehydrogenase, mitochondrial [Gallus gallus]
426862	IVNS1ABP	4014	46.96	44.32	40.16	19.69	18.84	23.33	-1.09348	6.59467e-14	1.67156e-12	influenza virus NS1A-binding protein [Corvus brachyrhynchos];XP_004949936.1 PREDICTED: influenza virus NS1A-binding protein isoform X2 [Gallus gallus] &gt;influenza virus NS1A-binding protein isoform X2 [Gallus gallus] &gt;influenza virus NS1A-binding protein isoform X1 [Gallus gallus];XP_015146070.1 PREDICTED: influenza virus NS1A-binding protein isoform X2 [Gallus gallus];XP_015146069.1 PREDICT…
422502	JADE1	5914	6.03	7.93	2.92	1.18	0.93	2.08	-1.81517	4.44713e-08	4.43453e-07	protein Jade-1 isoform X2 [Gallus gallus]
396043	JAG1	6208	8.52	10.54	4.74	1.47	1.42	1.36	-2.42991	4.18533e-18	1.65784e-16	protein jagged-1 isoform X1 [Gallus gallus] &gt;XP_015139015.1 PREDICTED: protein jagged-1 isoform X2 [Gallus gallus]
776138	JAG2	5638	0.83	1.34	0.66	0.03	0.04	0.05	-4.4708	1.35888e-17	5.07369e-16	protein jagged-2 isoform X2 [Gallus gallus];protein jagged-2 isoform X1 [Gallus gallus]
395681	JAK1	4278	50.71	60.38	18.83	4.13	2.48	11.36	-2.79178	0.000110791	0.000495936	tyrosine-protein kinase JAK1 isoform X1 [Gallus gallus]
428991	JAKMIP3	5517	0.15	0.36	0.21	0.09	0.05	0.01	-2.24148	0.0022929	0.00733844	janus kinase and microtubule-interacting protein 3 isoform X12 [Gallus gallus];janus kinase and microtubule-interacting protein 3 isoform X15 [Gallus gallus];janus kinase and microtubule-interacting protein 3 isoform X5 [Gallus gallus];janus kinase and microtubule-interacting protein 3 isoform X8 [Gallus gallus];janus kinase and microtubule-interacting protein 3 isoform X3 [Gallus gallus];janus k…
[truncated: 2,047 more rows]
