# Supplementary material for: Identification of the molecular regulation of differences in lipid deposition in dedifferentiated preadipocytes from different chicken tissues
Source: BMC Genomics. 2021 Apr 3;22:232. doi: 10.1186/s12864-021-07459-8 (PMC8019497; doi:10.1186/s12864-021-07459-8)
Supplement: Supplementary file 3 — Additional file 3: Table S3: Enriched GO terms based on DEGs (DIMFPs vs DAFPs). [file 12864_2021_7459_MOESM3_ESM.xls]

## Sheet: GO
The enriched GO terms based on the 3629 DEGs
Category	Term		Count	%	PValue	Genes	List Total	Pop Hits	Pop Total	Fold Enrichment	Bonferroni	Benjamini	FDR
GOTERM_BP_DIRECT	GO:0007507	heart development	39	1.32473	3.26142e-05	426622, 431654, 395798, 395278, 395446, 374094, 396391, 396390, 396393, 423042, 395394, 101747322, 373992, 416553, 395802, 422830, 416018, 428552, 418000, 395246, 418574, 422456, 418125, 374251, 396474, 100316920, 373960, 374157, 395292, 395671, 420022, 421116, 771523, 395973, 395376, 423892, 420854, 417409, 423604	1871	98	8994	1.91301	0.130087	0.130087	0.0610222
GOTERM_BP_DIRECT	GO:0035987	endodermal cell differentiation	12	0.407609	4.69632e-05	395387, 396133, 418378, 424121, 395875, 395142, 374046, 396420, 396361, 418752, 396000, 428268	1871	16	8994	3.60529	0.181824	0.0954694	0.0878586
GOTERM_BP_DIRECT	GO:0030199	collagen fibril organization	13	0.441576	0.000500575	395798, 374094, 417891, 396474, 419533, 423986, 395814, 374046, 396228, 423704, 396243, 415797, 395568	1871	22	8994	2.84053	0.882286	0.509909	0.932723
GOTERM_BP_DIRECT	GO:0007155	cell adhesion	42	1.42663	0.00212598	418236, 395734, 395897, 396133, 428253, 418378, 396440, 395875, 395798, 395429, 423385, 396013, 374073, 428431, 425975, 396395, 396204, 396225, 423038, 417653, 395625, 395210, 429506, 395687, 396548, 395666, 414837, 395568, 429089, 395142, 396149, 395594, 396475, 396000, 416727, 429374, 396028, 374135, 395951, 396292, 427850, 420120	1871	129	8994	1.56509	0.999888	0.897048	3.90488
GOTERM_BP_DIRECT	GO:0001525	angiogenesis	32	1.08696	0.00261732	771862, 395897, 418378, 395610, 396469, 395909, 423385, 374094, 771763, 396202, 420416, 396204, 422930, 416720, 396420, 422261, 419736, 395074, 395312, 374100, 395596, 426673, 417664, 374137, 395290, 374223, 396513, 374157, 415377, 374135, 422802, 374177	1871	92	8994	1.67202	0.999986	0.893509	4.78659
GOTERM_BP_DIRECT	GO:0055114	oxidation-reduction process	34	1.15489	0.00284439	421633, 427472, 419485, 395807, 427317, 414143, 414798, 423025, 396069, 771273, 422917, 424598, 423612, 395333, 395939, 396451, 426988, 418107, 395267, 424891, 395264, 396474, 421168, 771920, 419533, 373903, 426126, 427066, 770283, 416546, 395970, 429082, 423704, 417485	1871	100	8994	1.6344	0.999995	0.868476	5.19147
GOTERM_BP_DIRECT	GO:0048565	digestive tract development	12	0.407609	0.00341095	395166, 419747, 416553, 427790, 416018, 395469, 419073, 396391, 396390, 428605, 771523, 373976	1871	23	8994	2.50803	1	0.87578	6.19459
GOTERM_BP_DIRECT	GO:0001503	ossification	15	0.509511	0.00396946	374004, 416669, 423163, 378779, 418125, 419521, 395387, 771528, 422930, 374135, 395210, 396165, 395912, 396282, 396152	1871	33	8994	2.18503	1	0.880496	7.17362
GOTERM_BP_DIRECT	GO:0048704	embryonic skeletal system morphogenesis	14	0.475543	0.00437275	395718, 395290, 771246, 777548, 424063, 374046, 100858404, 771214, 396165, 431212, 425096, 425919, 425723, 373976	1871	30	8994	2.24329	1	0.875149	7.87454
GOTERM_BP_DIRECT	GO:0006366	transcription from RNA polymerase II promoter	32	1.08696	0.00453668	418548, 770704, 395446, 100858404, 396391, 396390, 101747322, 374147, 416018, 395486, 395843, 426516, 395920, 424090, 100859761, 396209, 769355, 374048, 693248, 373931, 374004, 424954, 421809, 427328, 395290, 396512, 422820, 395359, 373969, 374017, 420856, 421199	1871	95	8994	1.61922	1	0.856717	8.15801
GOTERM_BP_DIRECT	GO:0002062	chondrocyte differentiation	12	0.407609	0.00512899	724086, 396204, 404773, 418123, 396165, 771523, 418154, 396393, 422849, 396152, 396209, 100316920	1871	24	8994	2.40353	1	0.864327	9.1754
GOTERM_BP_DIRECT	GO:0030501	positive regulation of bone mineralization	11	0.373641	0.00540886	418632, 374147, 771952, 395246, 374203, 396165, 771523, 415315, 396438, 100316920, 417802	1871	21	8994	2.51798	1	0.85503	9.65239
GOTERM_BP_DIRECT	GO:0006270	DNA replication initiation	9	0.305707	0.00541485	429525, 416027, 395787, 418058, 426764, 422043, 420231, 424295, 424307	1871	15	8994	2.88423	1	0.832145	9.66259
GOTERM_BP_DIRECT	GO:0051216	cartilage development	15	0.509511	0.00547776	424063, 378779, 418125, 395470, 395679, 373912, 422488, 395942, 396165, 431212, 415908, 374177, 395912, 420854, 374201	1871	34	8994	2.12076	1	0.81297	9.76947
GOTERM_BP_DIRECT	GO:0045944	positive regulation of transcription from RNA polymerase II promoter	104	3.53261	0.00575675	396250, 395718, 419155, 423408, 423163, 417544, 395113, 417891, 396391, 417892, 396390, 770910, 423302, 420815, 422778, 373912, 395802, 395465, 427171, 396245, 693248, 374004, 395246, 395703, 395862, 373907, 421993, 396043, 423796, 101749375, 374207, 395670, 771214, 374177, 395376, 420104, 424063, 416457, 414849, 428389, 423984, 777133, 769355, 429089, 396361, 421972, 422585, 419369, 374198, 4228…	1871	395	8994	1.26566	1	0.806919	10.242
GOTERM_BP_DIRECT	GO:0007064	mitotic sister chromatid cohesion	7	0.237772	0.00775049	769609, 423608, 427025, 422787, 395187, 420286, 418910	1871	10	8994	3.36494	1	0.874811	13.5515
GOTERM_BP_DIRECT	GO:0010596	negative regulation of endothelial cell migration	7	0.237772	0.00775049	420549, 395177, 421049, 417892, 428201, 373967, 386585	1871	10	8994	3.36494	1	0.874811	13.5515
GOTERM_BP_DIRECT	GO:0006412	translation	39	1.32473	0.0079955	416275, 420003, 395796, 374053, 416218, 426666, 396448, 772037, 427072, 427323, 430990, 768930, 770979, 373937, 100859914, 396280, 418699, 424817, 396148, 100857770, 421385, 373896, 426845, 416084, 418845, 417261, 374255, 424436, 395514, 776054, 771528, 374132, 428377, 374133, 417666, 770472, 419228, 769700, 396414	1871	126	8994	1.4879	1	0.867048	13.9501
GOTERM_BP_DIRECT	GO:0030513	positive regulation of BMP signaling pathway	11	0.373641	0.00809453	417104, 374147, 395655, 429089, 416382, 395246, 395245, 396165, 396390, 422802, 420123	1871	22	8994	2.40353	1	0.85476	14.1108
GOTERM_BP_DIRECT	GO:0035556	intracellular signal transduction	59	2.00408	0.00832152	426454, 420029, 420677, 423408, 374094, 422407, 419210, 423302, 395669, 395621, 101751906, 423473, 428460, 419441, 771678, 396245, 395335, 427267, 417513, 395246, 423278, 417739, 374251, 420135, 421896, 417637, 415354, 100859696, 416588, 429128, 416746, 422273, 424983, 419828, 769506, 424782, 424519, 374075, 416118, 416457, 418605, 420416, 396227, 426639, 395681, 417433, 420821, 419954, 420167, 4…	1871	208	8994	1.36354	1	0.847302	14.4779
GOTERM_BP_DIRECT	GO:0071392	cellular response to estradiol stimulus	8	0.271739	0.00870021	374004, 396494, 419208, 101749375, 395245, 416457, 374048, 426361	1871	13	8994	2.95819	1	0.845403	15.087
GOTERM_BP_DIRECT	GO:0030512	negative regulation of transforming growth factor beta receptor signaling pathway	13	0.441576	0.00943111	427809, 415954, 396087, 374251, 422868, 428413, 396487, 396492, 416588, 428181, 422756, 416487, 421044	1871	29	8994	2.15489	1	0.854578	16.2512
GOTERM_BP_DIRECT	GO:0006171	cAMP biosynthetic process	7	0.237772	0.0140768	768536, 420935, 395340, 420022, 415732, 422013, 423042	1871	11	8994	3.05904	1	0.936297	23.3047
GOTERM_BP_DIRECT	GO:0006953	acute-phase response	7	0.237772	0.0140768	396133, 395196, 395306, 419293, 396393, 395337, 423079	1871	11	8994	3.05904	1	0.936297	23.3047
GOTERM_BP_DIRECT	GO:0010718	positive regulation of epithelial to mesenchymal transition	10	0.339674	0.0183581	417104, 396047, 395655, 395535, 395246, 395152, 378779, 428413, 396438, 418833	1871	21	8994	2.28907	1	0.968009	29.3038
GOTERM_BP_DIRECT	GO:0060317	cardiac epithelial to mesenchymal transition	9	0.305707	0.0203306	395282, 395535, 395246, 374094, 378779, 427583, 424545, 374251, 396438	1871	18	8994	2.40353	1	0.97419	31.9157
GOTERM_BP_DIRECT	GO:0001501	skeletal system development	15	0.509511	0.0210537	395798, 374094, 396475, 425975, 373992, 373912, 421140, 419521, 395387, 771528, 374207, 423986, 422097, 396243, 776138	1871	39	8994	1.84887	1	0.973667	32.8501
GOTERM_BP_DIRECT	GO:0034375	high-density lipoprotein particle remodeling	6	0.203804	0.0229878	396136, 396536, 415645, 417444, 427495, 426846	1871	9	8994	3.2047	1	0.978117	35.2902
GOTERM_BP_DIRECT	GO:0043393	regulation of protein binding	7	0.237772	0.0232683	395129, 395942, 374207, 374094, 100858163, 374198, 374251	1871	12	8994	2.80412	1	0.97591	35.6369
GOTERM_BP_DIRECT	GO:0001837	epithelial to mesenchymal transition	7	0.237772	0.0232683	419533, 373912, 395429, 374094, 374251, 374177, 417623	1871	12	8994	2.80412	1	0.97591	35.6369
GOTERM_BP_DIRECT	GO:0003198	epithelial to mesenchymal transition involved in endocardial cushion formation	7	0.237772	0.0232683	396047, 395655, 395245, 771101, 422802, 396438, 396414	1871	12	8994	2.80412	1	0.97591	35.6369
GOTERM_BP_DIRECT	GO:0060021	palate development	19	0.64538	0.0259055	395703, 418574, 424063, 420179, 374094, 396361, 100316920, 374137, 396047, 421140, 396513, 420425, 373969, 422097, 771523, 772070, 373976, 431604, 419097	1871	55	8994	1.66062	1	0.981784	38.8128
GOTERM_BP_DIRECT	GO:0007528	neuromuscular junction development	9	0.305707	0.0288565	424085, 415406, 396440, 373897, 428420, 374259, 396157, 395530, 416099	1871	19	8994	2.27703	1	0.986626	42.1905
GOTERM_BP_DIRECT	GO:0072015	glomerular visceral epithelial cell development	4	0.13587	0.0303145	396165, 396043, 101747322, 415398	1871	4	8994	4.80706	1	0.987532	43.7934
GOTERM_BP_DIRECT	GO:0072075	metanephric mesenchyme development	4	0.13587	0.0303145	422585, 693262, 395601, 101747322	1871	4	8994	4.80706	1	0.987532	43.7934
GOTERM_BP_DIRECT	GO:0009952	anterior/posterior pattern specification	19	0.64538	0.0309792	771246, 419932, 395245, 395711, 100858404, 374094, 100858895, 425723, 423923, 386585, 395505, 395290, 374147, 777548, 771214, 431212, 425096, 425919, 373976	1871	56	8994	1.63097	1	0.986933	44.5102
GOTERM_BP_DIRECT	GO:0030282	bone mineralization	8	0.271739	0.0323904	420104, 415954, 395777, 395152, 418125, 428605, 422992, 395683	1871	16	8994	2.40353	1	0.987682	46.0032
GOTERM_BP_DIRECT	GO:0009888	tissue development	8	0.271739	0.0323904	416018, 395429, 422166, 396391, 374017, 396390, 424661, 101747322	1871	16	8994	2.40353	1	0.987682	46.0032
GOTERM_BP_DIRECT	GO:0042474	middle ear morphogenesis	8	0.271739	0.0323904	395718, 373912, 724086, 771528, 693262, 771523, 420854, 100316920	1871	16	8994	2.40353	1	0.987682	46.0032
GOTERM_BP_DIRECT	GO:0032012	regulation of ARF protein signal transduction	7	0.237772	0.0357552	427605, 420170, 423760, 770334, 415976, 423758, 422565	1871	13	8994	2.58841	1	0.991036	49.4113
GOTERM_BP_DIRECT	GO:0001666	response to hypoxia	18	0.611413	0.0361005	395324, 769595, 395412, 419485, 770703, 374251, 374065, 415846, 396438, 374163, 419533, 427790, 416567, 424882, 418000, 423316, 374177, 420854	1871	53	8994	1.63258	1	0.990156	49.7493
GOTERM_BP_DIRECT	GO:0034372	very-low-density lipoprotein particle remodeling	5	0.169837	0.038027	396136, 396536, 396219, 415645, 427495	1871	7	8994	3.43361	1	0.991201	51.596
GOTERM_BP_DIRECT	GO:0034101	erythrocyte homeostasis	5	0.169837	0.038027	396287, 374053, 777548, 424598, 423041	1871	7	8994	3.43361	1	0.991201	51.596
GOTERM_BP_DIRECT	GO:0010832	negative regulation of myotube differentiation	5	0.169837	0.038027	427790, 395655, 396204, 374207, 417178	1871	7	8994	3.43361	1	0.991201	51.596
GOTERM_BP_DIRECT	GO:0021954	central nervous system neuron development	5	0.169837	0.038027	100859407, 416018, 419932, 396157, 424001	1871	7	8994	3.43361	1	0.991201	51.596
GOTERM_BP_DIRECT	GO:0043116	negative regulation of vascular permeability	5	0.169837	0.038027	395129, 395330, 420022, 423042, 373967	1871	7	8994	3.43361	1	0.991201	51.596
GOTERM_BP_DIRECT	GO:0030855	epithelial cell differentiation	14	0.475543	0.0381159	419155, 374062, 693262, 373917, 395492, 101747322, 421177, 396035, 408039, 373984, 420525, 373969, 772070, 772393	1871	38	8994	1.77102	1	0.990074	51.6797
GOTERM_BP_DIRECT	GO:0006730	one-carbon metabolic process	9	0.305707	0.0395553	421633, 428187, 100858989, 426126, 423628, 415370, 416675, 427317, 418078	1871	20	8994	2.16317	1	0.990542	53.0152
GOTERM_BP_DIRECT	GO:0043066	negative regulation of apoptotic process	44	1.49457	0.0413872	423929, 374094, 396393, 771763, 420123, 418832, 427376, 101747322, 396487, 423216, 396494, 417810, 419522, 423984, 417653, 426516, 396165, 426258, 396282, 427171, 424752, 429089, 395703, 395245, 418745, 395127, 395337, 768655, 374163, 100316920, 395609, 395476, 395671, 395916, 422827, 423298, 425522, 418446, 374038, 374012, 395376, 427185, 420120, 419828	1871	161	8994	1.31373	1	0.991374	54.6645
GOTERM_BP_DIRECT	GO:0006979	response to oxidative stress	17	0.577446	0.0421182	396287, 396451, 424085, 428218, 422456, 427752, 100857454, 769492, 427638, 417907, 771117, 417833, 421914, 374198, 424661, 422027, 769737	1871	50	8994	1.6344	1	0.991037	55.3071
GOTERM_BP_DIRECT	GO:0008360	regulation of cell shape	21	0.713315	0.043649	396133, 396465, 100857323, 396469, 395306, 378891, 374073, 420634, 428577, 428413, 427339, 429374, 418934, 422740, 776542, 769924, 101750199, 422077, 421055, 423513, 395511	1871	66	8994	1.52952	1	0.9915	56.6252
GOTERM_BP_DIRECT	GO:0016337	single organismal cell-cell adhesion	13	0.441576	0.0446506	419707, 424752, 429089, 395168, 416246, 396035, 416553, 396494, 422261, 415797, 395074, 418268, 418473	1871	35	8994	1.78548	1	0.991439	57.4675
GOTERM_BP_DIRECT	GO:0030509	BMP signaling pathway	13	0.441576	0.0446506	395679, 373912, 395177, 396160, 769516, 404533, 423189, 395246, 416487, 373969, 378779, 395214, 373931	1871	35	8994	1.78548	1	0.991439	57.4675
GOTERM_BP_DIRECT	GO:0010628	positive regulation of gene expression	36	1.22283	0.0450499	396135, 396133, 771952, 396440, 396488, 395278, 374094, 428761, 395470, 395282, 419444, 396045, 427549, 396323, 415410, 428675, 428121, 445340, 374182, 417739, 374251, 423787, 100316920, 421168, 395291, 424290, 374223, 418737, 395535, 395851, 420022, 396157, 431212, 427185, 395983, 395511	1871	128	8994	1.35198	1	0.990811	57.799
GOTERM_BP_DIRECT	GO:0045596	negative regulation of cell differentiation	8	0.271739	0.045434	724086, 395820, 428181, 374058, 396087, 395285, 422802, 101747322	1871	17	8994	2.26214	1	0.990154	58.1155
GOTERM_BP_DIRECT	GO:0071230	cellular response to amino acid stimulus	11	0.373641	0.0492603	423875, 396494, 416363, 430477, 423986, 395469, 396157, 396243, 396000, 395530, 423816	1871	28	8994	1.88849	1	0.992596	61.1486
GOTERM_BP_DIRECT	GO:0097150	neuronal stem cell population maintenance	7	0.237772	0.051835	427297, 395802, 395820, 395655, 415935, 395073, 396043	1871	14	8994	2.40353	1	0.993617	63.0712
GOTERM_BP_DIRECT	GO:0060173	limb development	12	0.407609	0.0524105	395291, 395643, 374137, 374147, 374243, 768688, 395292, 418125, 395150, 771523, 420120, 386585	1871	32	8994	1.80265	1	0.993267	63.4885
GOTERM_BP_DIRECT	GO:0006633	fatty acid biosynthetic process	9	0.305707	0.0525997	395706, 424564, 424487, 396219, 100857756, 416571, 427495, 423788, 422598	1871	21	8994	2.06017	1	0.992646	63.6247
GOTERM_BP_DIRECT	GO:0001658	branching involved in ureteric bud morphogenesis	10	0.339674	0.0578532	395718, 395166, 422585, 395505, 428148, 419073, 693262, 396165, 396282, 101747322	1871	25	8994	1.92282	1	0.995034	67.22
GOTERM_BP_DIRECT	GO:0030900	forebrain development	10	0.339674	0.0578532	418903, 422331, 395655, 419492, 417926, 426986, 418979, 424168, 374198, 386585	1871	25	8994	1.92282	1	0.995034	67.22
GOTERM_BP_DIRECT	GO:0001932	regulation of protein phosphorylation	6	0.203804	0.0583488	417656, 416050, 396086, 418638, 396536, 423410	1871	11	8994	2.62203	1	0.994714	67.5412
GOTERM_BP_DIRECT	GO:0030308	negative regulation of cell growth	19	0.64538	0.0587458	395177, 395330, 395278, 396361, 771582, 424805, 374173, 421276, 101747322, 374147, 396204, 418173, 415706, 426929, 415908, 419980, 396282, 373967, 770787	1871	60	8994	1.52223	1	0.994338	67.7963
GOTERM_BP_DIRECT	GO:0021983	pituitary gland development	8	0.271739	0.0614089	373912, 416018, 395099, 395862, 395446, 396165, 422802, 374201	1871	18	8994	2.13647	1	0.995057	69.4596
GOTERM_BP_DIRECT	GO:0035385	Roundabout signaling pathway	5	0.169837	0.0637486	395292, 395814, 420135, 373967, 374173	1871	8	8994	3.00441	1	0.995541	70.8534
GOTERM_BP_DIRECT	GO:0043536	positive regulation of blood vessel endothelial cell migration	5	0.169837	0.0637486	395129, 396227, 428091, 771763, 423302	1871	8	8994	3.00441	1	0.995541	70.8534
GOTERM_BP_DIRECT	GO:0034113	heterotypic cell-cell adhesion	5	0.169837	0.0637486	423030, 396202, 424121, 374058, 396420	1871	8	8994	3.00441	1	0.995541	70.8534
GOTERM_BP_DIRECT	GO:0009653	anatomical structure morphogenesis	5	0.169837	0.0637486	395079, 373992, 421177, 416485, 374203	1871	8	8994	3.00441	1	0.995541	70.8534
GOTERM_BP_DIRECT	GO:0032330	regulation of chondrocyte differentiation	4	0.13587	0.0641276	396492, 420588, 724086, 374135	1871	5	8994	3.84564	1	0.99522	71.0734
GOTERM_BP_DIRECT	GO:1904322	cellular response to forskolin	4	0.13587	0.0641276	395997, 395340, 396100, 422013	1871	5	8994	3.84564	1	0.99522	71.0734
GOTERM_BP_DIRECT	GO:0033173	calcineurin-NFAT signaling cascade	4	0.13587	0.0641276	419346, 395113, 418510, 420815	1871	5	8994	3.84564	1	0.99522	71.0734
GOTERM_BP_DIRECT	GO:0003184	pulmonary valve morphogenesis	4	0.13587	0.0641276	374031, 395655, 771101, 396043	1871	5	8994	3.84564	1	0.99522	71.0734
GOTERM_BP_DIRECT	GO:0045639	positive regulation of myeloid cell differentiation	4	0.13587	0.0641276	396216, 100858404, 396043, 429374	1871	5	8994	3.84564	1	0.99522	71.0734
GOTERM_BP_DIRECT	GO:0033169	histone H3-K9 demethylation	4	0.13587	0.0641276	427231, 423655, 422917, 100859412	1871	5	8994	3.84564	1	0.99522	71.0734
GOTERM_BP_DIRECT	GO:0070498	interleukin-1-mediated signaling pathway	4	0.13587	0.0641276	423163, 423408, 416118, 373931	1871	5	8994	3.84564	1	0.99522	71.0734
GOTERM_BP_DIRECT	GO:0070208	protein heterotrimerization	4	0.13587	0.0641276	396292, 396243, 396000, 404536	1871	5	8994	3.84564	1	0.99522	71.0734
GOTERM_BP_DIRECT	GO:0010745	negative regulation of macrophage derived foam cell differentiation	4	0.13587	0.0641276	373928, 396420, 417444, 404536	1871	5	8994	3.84564	1	0.99522	71.0734
GOTERM_BP_DIRECT	GO:0043303	mast cell degranulation	4	0.13587	0.0641276	423290, 420996, 417489, 423420	1871	5	8994	3.84564	1	0.99522	71.0734
GOTERM_BP_DIRECT	GO:0030198	extracellular matrix organization	19	0.64538	0.0677588	395897, 429089, 428253, 420900, 378803, 395429, 423834, 420804, 422672, 415818, 421177, 422488, 395387, 396375, 396225, 421914, 421559, 373979, 415953	1871	61	8994	1.49728	1	0.99612	73.1033
GOTERM_BP_DIRECT	GO:0045599	negative regulation of fat cell differentiation	9	0.305707	0.0681061	416018, 415377, 395703, 395245, 416457, 426929, 423363, 404536, 396043	1871	22	8994	1.96652	1	0.995831	73.2902
GOTERM_BP_DIRECT	GO:0035116	embryonic hindlimb morphogenesis	9	0.305707	0.0681061	421140, 395655, 395862, 395245, 396165, 771523, 373976, 100316920, 374201	1871	22	8994	1.96652	1	0.995831	73.2902
GOTERM_BP_DIRECT	GO:0007179	transforming growth factor beta receptor signaling pathway	15	0.509511	0.0681859	427809, 395142, 395246, 396087, 374094, 769000, 396438, 422567, 374096, 395679, 396512, 417472, 416487, 422097, 396243	1871	45	8994	1.60235	1	0.995432	73.333
GOTERM_BP_DIRECT	GO:0045893	positive regulation of transcription, DNA-templated	49	1.6644	0.0710255	395177, 374030, 395448, 418110, 423734, 378779, 374094, 100858895, 428435, 418560, 428605, 417712, 418935, 428413, 395309, 420275, 421276, 101747322, 428414, 429011, 416050, 396047, 396205, 396045, 396165, 395629, 373931, 417966, 416974, 374021, 417887, 769516, 427267, 395246, 373907, 418745, 374062, 428708, 396438, 386585, 378795, 426789, 395671, 422827, 396235, 419980, 374177, 415439, 374179	1871	189	8994	1.24627	1	0.996006	74.8136
GOTERM_BP_DIRECT	GO:0001974	blood vessel remodeling	7	0.237772	0.071656	395609, 418545, 421140, 374147, 395596, 422802, 396043	1871	15	8994	2.24329	1	0.995821	75.1316
GOTERM_BP_DIRECT	GO:0048661	positive regulation of smooth muscle cell proliferation	7	0.237772	0.071656	395654, 420996, 396287, 396165, 395337, 420854, 414849	1871	15	8994	2.24329	1	0.995821	75.1316
GOTERM_BP_DIRECT	GO:0008203	cholesterol metabolic process	10	0.339674	0.0727537	374223, 396136, 422302, 374198, 415645, 373945, 427495, 423788, 414838, 395421	1871	26	8994	1.84887	1	0.995791	75.6762
GOTERM_BP_DIRECT	GO:0009887	organ morphogenesis	11	0.373641	0.0759174	421004, 416018, 423163, 420193, 395625, 395469, 419723, 396391, 396390, 418000, 374173	1871	30	8994	1.76259	1	0.996386	77.1834
GOTERM_BP_DIRECT	GO:0050679	positive regulation of epithelial cell proliferation	11	0.373641	0.0759174	395718, 373912, 396494, 420996, 395655, 420164, 373969, 395916, 771523, 772070, 100316920	1871	30	8994	1.76259	1	0.996386	77.1834
GOTERM_BP_DIRECT	GO:0016525	negative regulation of angiogenesis	12	0.407609	0.0779872	420549, 424797, 395610, 421049, 374182, 100858404, 418752, 417892, 771763, 414837, 417561, 418833	1871	34	8994	1.69661	1	0.996613	78.1211
GOTERM_BP_DIRECT	GO:0006749	glutathione metabolic process	8	0.271739	0.0803978	418178, 100857115, 396380, 416943, 414895, 419121, 423374, 414896	1871	19	8994	2.02402	1	0.9969	79.1673
GOTERM_BP_DIRECT	GO:0032755	positive regulation of interleukin-6 production	8	0.271739	0.0803978	427756, 771782, 771952, 420677, 395703, 418638, 422905, 395337	1871	19	8994
GOTERM_CC_DIRECT	GO:0005578	proteinaceous extracellular matrix	53	1.80027	1.91547e-07	396133, 396441, 415954, 396440, 395875, 395429, 417891, 417892, 423834, 425975, 415818, 396492, 373992, 420326, 100858979, 396204, 396548, 418154, 396340, 395703, 374251, 396475, 396000, 422672, 396474, 396483, 374243, 100170842, 395814, 374135, 396292, 395532, 427850, 395897, 395069, 768688, 427856, 395798, 417523, 374173, 395992, 373979, 395074, 395079, 396160, 429089, 378803, 768711, 395266, 4…	2045	130	10057	2.00497	0.000135031	0.000135031	0.000289139
GOTERM_CC_DIRECT	GO:0070062	extracellular exosome	364	12.3641	1.21858e-06	419747, 100857508, 426454, 424312, 419644, 374091, 771582, 373917, 419649, 426856, 378913, 417802, 415398, 396506, 373992, 421061, 417293, 420885, 395667, 100859789, 424404, 426516, 418296, 770850, 423473, 423472, 419352, 424598, 395262, 395568, 424308, 417690, 418534, 419932, 100858906, 416246, 417555, 422558, 418934, 421816, 770036, 769904, 422825, 373984, 373905, 423805, 422827, 422828, 416543…	2045	1448	10057	1.23625	0.000858728	0.000429456	0.00183942
GOTERM_CC_DIRECT	GO:0005615	extracellular space	163	5.53668	8.13874e-06	395610, 395872, 396440, 395875, 395258, 395196, 417891, 373917, 417892, 771763, 396393, 373992, 373912, 415533, 396388, 395667, 419872, 421914, 428843, 395469, 770850, 396248, 423472, 424598, 419350, 423882, 396243, 418534, 395703, 395602, 418125, 418746, 396438, 423787, 422558, 426846, 423079, 423504, 418737, 426126, 424888, 100170842, 395814, 422825, 395916, 427850, 419557, 415594, 395897, 4045…	2045	587	10057	1.3656	0.00572141	0.00191078	0.0122847
GOTERM_CC_DIRECT	GO:0009986	cell surface	73	2.47962	0.000116474	419747, 395324, 396133, 395372, 770104, 419011, 424867, 374094, 396395, 396487, 417802, 395470, 424186, 396494, 374147, 395469, 426929, 418154, 395214, 395261, 395330, 395142, 395703, 771061, 417843, 378788, 426846, 395291, 395292, 422825, 422827, 414804, 395579, 772393, 414741, 374031, 395177, 427573, 424121, 423189, 769612, 418560, 395274, 427339, 414849, 427678, 423814, 416553, 396225, 430723,…	2045	236	10057	1.5212	0.0788376	0.0203204	0.175673
GOTERM_CC_DIRECT	GO:0031012	extracellular matrix	32	1.08696	0.000398665	396133, 418378, 374053, 395875, 418560, 417892, 373917, 424805, 373992, 421885, 415533, 395387, 421914, 420706, 395210, 426516, 373937, 424598, 414837, 395683, 395079, 429084, 428221, 395454, 427583, 416801, 396438, 374163, 374203, 395912, 420120, 417561	2045	85	10057	1.85143	0.245058	0.0546716	0.600096
GOTERM_CC_DIRECT	GO:0031594	neuromuscular junction	15	0.509511	0.000685169	396465, 771952, 423189, 421610, 396469, 417438, 424805, 416099, 396388, 395986, 422688, 374207, 374058, 374198, 419068	2045	29	10057	2.54371	0.3832	0.0773774	1.02928
GOTERM_CC_DIRECT	GO:0005747	mitochondrial respiratory chain complex I	16	0.543478	0.000980308	770724, 430210, 423415, 769492, 417907, 418541, 772150, 417112, 417753, 420337, 420976, 416571, 771510, 416543, 768860, 419712	2045	33	10057	2.38441	0.499154	0.0940575	1.46959
GOTERM_CC_DIRECT	GO:0005581	collagen trimer	16	0.543478	0.00142822	418378, 395069, 396340, 395875, 428221, 420281, 396000, 396474, 421061, 100858979, 396503, 396292, 395532, 396548, 404536, 395568	2045	34	10057	2.31428	0.634911	0.118343	2.13433
GOTERM_CC_DIRECT	GO:0005925	focal adhesion	71	2.41168	0.00225382	416275, 423929, 424312, 396440, 374053, 424867, 395774, 374091, 396487, 378913, 416767, 422740, 424186, 414873, 396494, 417653, 428552, 426516, 395625, 100857260, 396280, 100857227, 374180, 395142, 374100, 423030, 404774, 423504, 771528, 395853, 374034, 770787, 395734, 396019, 424121, 420003, 396469, 769654, 418044, 422428, 395278, 414849, 396020, 396225, 770363, 396227, 396420, 373937, 107055375…	2045	251	10057	1.3911	0.796225	0.16201	3.34863
GOTERM_CC_DIRECT	GO:0005604	basement membrane	17	0.577446	0.00600501	396133, 429823, 418378, 396440, 395798, 423105, 396100, 373992, 396483, 414143, 419533, 396503, 421559, 373979, 423611, 414837, 395568	2045	42	10057	1.99056	0.985683	0.345988	8.69081
GOTERM_CC_DIRECT	GO:0043235	receptor complex	25	0.849185	0.00956133	771862, 374031, 420386, 373897, 418638, 374100, 374094, 417748, 374251, 418393, 100858979, 396198, 396494, 423504, 374223, 395655, 769927, 427644, 395671, 424168, 420022, 374198, 396157, 419097, 395262	2045	74	10057	1.66144	0.998856	0.459761	13.4997
GOTERM_CC_DIRECT	GO:0005912	adherens junction	11	0.373641	0.00995497	419707, 769595, 395997, 396035, 395820, 395655, 421693, 396100, 396043, 418130, 415398	2045	23	10057	2.35201	0.999136	0.444444	14.0172
GOTERM_CC_DIRECT	GO:0005667	transcription factor complex	37	1.25679	0.0208633	396250, 423245, 424063, 396391, 396390, 374096, 395505, 416018, 107055370, 418000, 396142, 374048, 373976, 417966, 426867, 374004, 769595, 374129, 395862, 396087, 373907, 395596, 693262, 769000, 425111, 419122, 395289, 417093, 395679, 420996, 396512, 428181, 395670, 422802, 395376, 396231, 374201	2045	128	10057	1.42157	1	0.681268	27.2589
GOTERM_CC_DIRECT	GO:0005762	mitochondrial large ribosomal subunit	9	0.305707	0.0253904	426121, 421256, 427307, 424977, 415499, 769700, 422114, 417261, 374255	2045	19	10057	2.32951	1	0.726129	32.1735
GOTERM_CC_DIRECT	GO:1990454	L-type voltage-gated calcium channel complex	4	0.13587	0.0284352	395895, 395891, 768444, 428420	2045	4	10057	4.91785	1	0.742264	35.3026
GOTERM_CC_DIRECT	GO:0000785	chromatin	17	0.577446	0.0290531	415406, 396086, 423212, 420286, 100859412, 418910, 374260, 423608, 418092, 423655, 416027, 395851, 422787, 422917, 374047, 418446, 421484	2045	49	10057	1.70619	1	0.727228	35.921
GOTERM_CC_DIRECT	GO:0042555	MCM complex	5	0.169837	0.0351842	416027, 418058, 426764, 422043, 424295	2045	7	10057	3.51275	1	0.773588	41.7644
GOTERM_CC_DIRECT	GO:0022627	cytosolic small ribosomal subunit	11	0.373641	0.0429119	416275, 427323, 776054, 430990, 396148, 768930, 395796, 374053, 421445, 419228, 396448	2045	28	10057	1.93201	1	0.820547	48.4214
GOTERM_CC_DIRECT	GO:0043231	intracellular membrane-bounded organelle	22	0.747283	0.0466217	415958, 419783, 422065, 418378, 425030, 419934, 423059, 418752, 421449, 419210, 426955, 396052, 419419, 415992, 100858989, 396204, 424898, 417440, 423805, 373945, 417444, 416675	2045	72	10057	1.50268	1	0.829928	51.3582
GOTERM_CC_DIRECT	GO:0030175	filopodium	12	0.407609	0.0559429	419615, 101750199, 396263, 416485, 374058, 424045, 422388, 395168, 427211, 395511, 423787, 396028	2045	33	10057	1.78831	1	0.868572	58.0628
GOTERM_CC_DIRECT	GO:0030027	lamellipodium	24	0.815217	0.0578976	396445, 424085, 421049, 421210, 395168, 418044, 424519, 395774, 423787, 426013, 396028, 418934, 422585, 414873, 423030, 425087, 424186, 422217, 416485, 374058, 395916, 428091, 427211, 395511	2045	82	10057	1.43937	1	0.864968	59.3546
GOTERM_CC_DIRECT	GO:0031512	motile primary cilium	5	0.169837	0.0592297	422585, 421400, 101751429, 416553, 418979	2045	8	10057	3.07366	1	0.858658	60.2135
GOTERM_CC_DIRECT	GO:0005761	mitochondrial ribosome	4	0.13587	0.0603933	770472, 770979, 423741, 419226	2045	5	10057	3.93428	1	0.851837	60.9499
GOTERM_CC_DIRECT	GO:0000784	nuclear chromosome, telomeric region	21	0.713315	0.0621439	422331, 396019, 418058, 416420, 416218, 396086, 416232, 422043, 422361, 416027, 423688, 417528, 426764, 373984, 429092, 426609, 424295, 769677, 374037, 395376, 424307	2045	70	10057	1.47535	1	0.84812	62.0339
GOTERM_CC_DIRECT	GO:0016459	myosin complex	14	0.475543	0.068774	417309, 396465, 424045, 396469, 415405, 417555, 430027, 420135, 415398, 396211, 417506, 417310, 395534, 396187	2045	42	10057	1.63928	1	0.865923	65.8896
GOTERM_MF_DIRECT	GO:0005201	extracellular matrix structural constituent	22	0.747283	9.75914e-07	395079, 417231, 396441, 424797, 395069, 396340, 395798, 418752, 418393, 396475, 425975, 373992, 421914, 423986, 374046, 374203, 395532, 373979, 395912, 396243, 395568, 395530	1782	36	8532	2.92593	0.00119673	0.00119673	0.00158209
GOTERM_MF_DIRECT	GO:0008201	heparin binding	30	1.01902	3.84167e-05	396133, 395429, 395909, 418393, 424805, 428431, 374173, 415818, 424379, 396204, 421559, 395210, 373937, 396165, 414837, 395568, 429089, 418125, 395454, 374251, 422672, 395654, 395814, 374135, 374198, 396219, 415953, 420120, 395936, 373967	1782	68	8532	2.1123	0.0460444	0.0232935	0.0622608
GOTERM_MF_DIRECT	GO:0005509	calcium ion binding	109	3.70245	0.0035211	395372, 417540, 395774, 419644, 395876, 421413, 396506, 373992, 396048, 424633, 415860, 423071, 427583, 418746, 395480, 396043, 418737, 423706, 374203, 395912, 395910, 396170, 416110, 768684, 429823, 423189, 768688, 396075, 429967, 417523, 414849, 417104, 395349, 426055, 418430, 424617, 419423, 415705, 424168, 373979, 415797, 395683, 419896, 415603, 420588, 395412, 396263, 422438, 396459, 422585,…	1782	409	8532	1.27599	0.986806	0.763704	5.55786
GOTERM_MF_DIRECT	GO:0008083	growth factor activity	18	0.611413	0.00398882	396186, 395909, 396488, 418125, 378779, 396361, 395337, 396438, 428752, 396028, 395654, 396204, 396216, 415706, 395469, 396165, 395097, 418160	1782	43	8532	2.00423	0.992584	0.706541	6.27394
GOTERM_MF_DIRECT	GO:0003735	structural constituent of ribosome	43	1.4606	0.00427476	416275, 420003, 395796, 374053, 415499, 426666, 396448, 772037, 427072, 427323, 430990, 768930, 770979, 373937, 100859914, 396280, 373936, 418699, 424817, 396148, 100857770, 421385, 373896, 421445, 424977, 426845, 416084, 418845, 417261, 374255, 426121, 424436, 421256, 776054, 771528, 374132, 428377, 374133, 417666, 770472, 419228, 769700, 395835	1782	137	8532	1.50276	0.994786	0.650508	6.70918
GOTERM_MF_DIRECT	GO:0017112	Rab guanyl-nucleotide exchange factor activity	10	0.339674	0.00569245	423184, 431658, 420309, 424290, 424085, 421343, 421153, 423048, 427226, 423055	1782	18	8532	2.65993	0.999092	0.688835	8.83931
GOTERM_MF_DIRECT	GO:0046872	metal ion binding	146	4.95924	0.0106931	396445, 395718, 395716, 428218, 419155, 417896, 395807, 423064, 423302, 374096, 396047, 421061, 396045, 424898, 416720, 396247, 423473, 419350, 424390, 396243, 431604, 396245, 445340, 395246, 374182, 419934, 421993, 425132, 420805, 395679, 418931, 374207, 427066, 395916, 770238, 416852, 425061, 427850, 426398, 395895, 423245, 423385, 374075, 428435, 769469, 429011, 420463, 420706, 395920, 430723,…	1782	586	8532	1.19288	0.999998	0.848085	15.9941
GOTERM_MF_DIRECT	GO:0031490	chromatin DNA binding	13	0.441576	0.0132041	396198, 374004, 395655, 423655, 395862, 769146, 422917, 429506, 428651, 418000, 100859412, 374048, 426361	1782	30	8532	2.07475	1	0.869799	19.3849
GOTERM_MF_DIRECT	GO:0043565	sequence-specific DNA binding	77	2.61549	0.014357	396250, 771246, 100858556, 396096, 395711, 417544, 100858404, 395328, 425723, 423923, 418828, 771008, 396205, 396045, 395942, 374146, 429506, 428651, 396282, 693248, 724086, 396182, 395862, 396087, 419832, 395285, 395289, 386585, 395290, 374137, 418646, 374207, 396039, 420425, 771214, 396235, 395950, 431212, 374177, 420856, 772070, 374201, 396463, 395794, 424063, 395307, 395446, 428435, 100858895…	1782	289	8532	1.27566	1	0.860755	20.8982
GOTERM_MF_DIRECT	GO:0042626	ATPase activity, coupled to transmembrane movement of substances	12	0.407609	0.0149475	420606, 424487, 395712, 417440, 418200, 418791, 423767, 373945, 423349, 417444, 426955, 395416	1782	27	8532	2.12795	1	0.842433	21.663
GOTERM_MF_DIRECT	GO:0003779	actin binding	19	0.64538	0.0183493	395725, 395774, 396013, 417555, 101750781, 396473, 396211, 425087, 768420, 396417, 396493, 396048, 374034, 396236, 395534, 373965, 395511, 396187, 395093	1782	53	8532	1.71641	1	0.873282	25.9354
GOTERM_MF_DIRECT	GO:0001077	transcriptional activator activity, RNA polymerase II core promoter proximal region sequence-specific binding	36	1.22283	0.0190134	395176, 428218, 416963, 100858404, 771101, 101747322, 418828, 395505, 427790, 416018, 426516, 428651, 424090, 396209, 373931, 374004, 724086, 418123, 395601, 693262, 395596, 421177, 395290, 374137, 420996, 396512, 419369, 419346, 373969, 395670, 419723, 422802, 374177, 374179, 396258, 374201	1782	120	8532	1.43636	1	0.859541	26.7434
GOTERM_MF_DIRECT	GO:0005086	ARF guanyl-nucleotide exchange factor activity	9	0.305707	0.0208	427605, 420170, 423760, 770334, 415976, 417818, 423758, 422565, 424495	1782	18	8532	2.39394	1	0.862469	28.8766
GOTERM_MF_DIRECT	GO:0005540	hyaluronic acid binding	8	0.271739	0.022567	423038, 395798, 415476, 418393, 396475, 395666, 415908, 425975	1782	15	8532	2.55354	1	0.864732	30.929
GOTERM_MF_DIRECT	GO:0003678	DNA helicase activity	6	0.203804	0.0233696	416027, 418058, 423688, 422043, 423210, 424295	1782	9	8532	3.19192	1	0.855478	31.8427
GOTERM_MF_DIRECT	GO:0030552	cAMP binding	7	0.237772	0.0237061	396144, 424700, 417438, 422418, 769469, 431590, 421574	1782	12	8532	2.79293	1	0.84116	32.2224
GOTERM_MF_DIRECT	GO:0019899	enzyme binding	10	0.339674	0.0260836	396198, 423504, 414798, 396451, 421878, 396216, 373951, 373984, 396295, 396487	1782	22	8532	2.17631	1	0.851566	34.8492
GOTERM_MF_DIRECT	GO:0005520	insulin-like growth factor binding	4	0.13587	0.0306537	396204, 429089, 395067, 427649	1782	4	8532	4.78788	1	0.880239	39.6323
GOTERM_MF_DIRECT	GO:0000978	RNA polymerase II core promoter proximal region sequence-specific DNA binding	44	1.49457	0.0362218	395176, 428218, 416963, 395446, 100858404, 423363, 418828, 395505, 421140, 769935, 107055370, 426516, 428651, 424090, 396209, 374048, 374004, 724086, 445340, 395099, 418123, 396087, 421369, 395601, 693262, 422673, 426361, 421177, 395290, 374137, 420996, 396512, 428181, 419346, 373969, 395670, 419723, 427351, 396235, 422802, 421199, 374179, 396258, 374201	1782	159	8532	1.32495	1	0.907688	45.0148
GOTERM_MF_DIRECT	GO:0004602	glutathione peroxidase activity	7	0.237772	0.0363997	418178, 770665, 424404, 100857115, 100857454, 427638, 423374	1782	13	8532	2.57809	1	0.89718	45.1791
GOTERM_MF_DIRECT	GO:0001228	transcriptional activator activity, RNA polymerase II transcription regulatory region sequence-specific binding	19	0.64538	0.0380588	374004, 374129, 396391, 396390, 421357, 420286, 416018, 416720, 420425, 429506, 374017, 771523, 418000, 426873, 396152, 373976, 374048, 769355, 693248	1782	57	8532	1.59596	1	0.896392	46.6894
GOTERM_MF_DIRECT	GO:0032454	histone demethylase activity (H3-K9 specific)	5	0.169837	0.0385428	423655, 418110, 422917, 428354, 100859412	1782	7	8532	3.41991	1	0.888325	47.1226
GOTERM_MF_DIRECT	GO:0004364	glutathione transferase activity	8	0.271739	0.0463142	418178, 395976, 770665, 424404, 396380, 414895, 423374, 414896	1782	17	8532	2.25312	1	0.920326	53.6414
GOTERM_MF_DIRECT	GO:0005506	iron ion binding	28	0.951087	0.0488957	415121, 422058, 419485, 418110, 771974, 417972, 419057, 396052, 414143, 422917, 395827, 423316, 414838, 424071, 395706, 424072, 427802, 100857756, 423788, 423769, 426932, 416477, 424227, 408026, 420164, 395970, 423704, 424882	1782	95	8532	1.41116	1	0.922925	55.6343
GOTERM_MF_DIRECT	GO:0005516	calmodulin binding	11	0.373641	0.0504399	396445, 396211, 396493, 427267, 422688, 396469, 374244, 395807, 373965, 395579, 396473	1782	28	8532	1.88095	1	0.92115	56.7878
GOTERM_MF_DIRECT	GO:0004842	ubiquitin-protein transferase activity	33	1.12092	0.0557904	421613, 771221, 418682, 415406, 396303, 423163, 417279, 421684, 420612, 416114, 423305, 420774, 420343, 422752, 421289, 416487, 423471, 421463, 420841, 419441, 427031, 427809, 416974, 420722, 418574, 422514, 419495, 424050, 418598, 419046, 421906, 374038, 374012	1782	117	8532	1.35043	1	0.933408	60.5703
GOTERM_MF_DIRECT	GO:0010181	FMN binding	6	0.203804	0.0592281	417280, 770646, 430210, 395807, 416728, 417520	1782	11	8532	2.61157	1	0.937625	62.8342
GOTERM_MF_DIRECT	GO:0003755	peptidyl-prolyl cis-trans isomerase activity	11	0.373641	0.063091	395652, 417460, 100859332, 423723, 422134, 427013, 420388, 776282, 420123, 420636, 427159	1782	29	8532	1.81609	1	0.942491	65.2325
GOTERM_MF_DIRECT	GO:0000146	microfilament motor activity	5	0.169837	0.0645663	396465, 424045, 396469, 417555, 420135	1782	8	8532	2.99242	1	0.940632	66.1094
GOTERM_MF_DIRECT	GO:0003682	chromatin binding	54	1.83424	0.0756714	771246, 416963, 396391, 396390, 423363, 420275, 422549, 374096, 103214197, 428414, 422778, 417656, 396494, 423785, 396045, 416720, 395187, 419350, 424308, 418058, 396086, 422043, 396087, 419832, 101750144, 420286, 427025, 419346, 374207, 373984, 395670, 429810, 425919, 417580, 422331, 395176, 424063, 416457, 420839, 422897, 428389, 416018, 423727, 693262, 421972, 419533, 396512, 428181, 419433, 4…	1782	211	8532	1.22533	1	0.959978	72.0748
