# Supplementary material for: Identification of the molecular regulation of differences in lipid deposition in dedifferentiated preadipocytes from different chicken tissues
Source: BMC Genomics. 2021 Apr 3;22:232. doi: 10.1186/s12864-021-07459-8 (PMC8019497; doi:10.1186/s12864-021-07459-8)
Supplement: Supplementary file 4 — Additional file 4: Table S4: Enriched pathways based on DEGs (DIMFPs vs DAFPs). [file 12864_2021_7459_MOESM4_ESM.xls]

## Sheet: Pathway
The enriched KEGG pathways based on the 3629 DEGs
#Term	ID	Input number	Background number	P-Value	Corrected P-Value	Input	Hyperlink
Metabolic pathways	gga01100	333	1290	2.08459e-30	8.02997e-28	426929|426928|421587|430442|395827|771510|427317|424661|424747|424962|417480|423247|768660|422038|422528|396248|395356|776719|770828|769492|424298|429128|428135|427495|421032|424517|418162|769954|770953|416976|422827|772150|374030|420293|423976|431629|408026|416477|416571|776432|420050|771478|416767|429762|424739|769146|396015|420034|415908|418545|417253|374144|420416|422530|423628|395694|1008590…	http://www.genome.jp/kegg-bin/show_pathway?gga01100/gga:416976%09red/gga:396451%09red/gga:415689%09red/gga:418690%09red/gga:424324%09red/gga:396457%09red/gga:423612%09red/gga:423826%09red/gga:100858361%09red/gga:418162%09red/gga:395916%09red/gga:422488%09red/gga:425224%09red/gga:417607%09red/gga:374030%09red/gga:421032%09red/gga:424517%09red/gga:430210%09red/gga:770828%09red/gga:395976%09red/gga:…
MAPK signaling pathway	gga04010	80	261	5.07316e-11	2.04593e-09	418605|378913|395274|100857380|395097|100858946|396512|395196|418044|396100|425527|395671|396028|396186|420479|424908|396227|395909|769924|423163|422273|374100|770435|419954|100857832|420815|419832|421460|395610|395891|396157|395129|374259|396481|395469|396245|424261|422592|415439|768444|431336|395983|395261|395260|374094|396438|428420|395895|423504|423290|425805|422380|422316|769007|395642|39585…	http://www.genome.jp/kegg-bin/show_pathway?gga04010/gga:419954%09red/gga:101749229%09red/gga:396245%09red/gga:417739%09red/gga:768444%09red/gga:100857880%09red/gga:770905%09red/gga:771763%09red/gga:100857832%09red/gga:424908%09red/gga:425805%09red/gga:396028%09red/gga:420815%09red/gga:107055370%09red/gga:395113%09red/gga:395196%09red/gga:396100%09red/gga:415439%09red/gga:426986%09red/gga:770435%0…
Ribosome	gga03010	49	120	1.43729e-10	5.69361e-09	107055140|426121|374132|424924|421256|107050719|769700|420003|428840|422105|426941|416275|374133|426845|107050441|770979|769031|426666|419228|426521|101749142|100858402|374053|418699|374255|424436|396448|395835|421445|771528|421385|427323|395796|396280|770813|430990|776054|426492|768930|771953|100859914|421585|100857770|417140|770261|396148|770472|373937|373936	http://www.genome.jp/kegg-bin/show_pathway?gga03010/gga:374053%09red/gga:426845%09red/gga:769031%09red/gga:374133%09red/gga:374132%09red/gga:395835%09red/gga:418699%09red/gga:396148%09red/gga:424924%09red/gga:107055140%09red/gga:373936%09red/gga:373937%09red/gga:427323%09red/gga:101749142%09red/gga:770472%09red/gga:421445%09red/gga:416275%09red/gga:419228%09red/gga:771528%09red/gga:421256%09red/g…
Oxidative phosphorylation	gga00190	47	113	2.08191e-10	7.99212e-09	771478|374159|771510|775974|417249|424142|427897|417907|776719|420243|100858216|416495|101749042|769492|422115|771947|419992|420976|769954|772150|769735|424349|418541|404751|416571|768854|418477|418118|417112|100859320|769146|770190|430210|374122|768660|431629|415826|420210|420337|768860|770724|426673|416543|417753|423415|107050898|418162	http://www.genome.jp/kegg-bin/show_pathway?gga00190/gga:420976%09red/gga:374159%09red/gga:415826%09red/gga:419992%09red/gga:422115%09red/gga:101749042%09red/gga:430210%09red/gga:424142%09red/gga:107050898%09red/gga:417249%09red/gga:768860%09red/gga:770190%09red/gga:418162%09red/gga:771478%09red/gga:417753%09red/gga:769492%09red/gga:418477%09red/gga:770724%09red/gga:769954%09red/gga:776719%09red/g…
Focal adhesion	gga04510	56	189	9.74636e-08	2.57391e-06	414837|396000|378913|395983|396282|424121|374047|423030|396225|395909|396243|396020|395069|374100|428524|395530|419444|418236|424797|395142|428268|396445|395532|396440|374012|395469|396245|422592|374058|395951|418044|395261|395260|396420|396019|396133|396548|396292|422316|396494|427171|418978|416588|396215|420120|395470|100857227|771832|417506|424442|428148|395210|418752|374182|416567|427850	http://www.genome.jp/kegg-bin/show_pathway?gga04510/gga:396243%09red/gga:396245%09red/gga:418236%09red/gga:374058%09red/gga:424121%09red/gga:416588%09red/gga:396000%09red/gga:396020%09red/gga:374012%09red/gga:396282%09red/gga:424797%09red/gga:427850%09red/gga:395470%09red/gga:395951%09red/gga:427171%09red/gga:396548%09red/gga:395260%09red/gga:428268%09red/gga:396494%09red/gga:428524%09red/gga:416…
AGE-RAGE signaling pathway in diabetic complications	gga04933	34	90	3.88279e-07	9.53288e-06	396340|395196|395983|396282|420416|396065|396243|420854|395909|419444|420815|424797|425224|395530|395532|429084|424261|422592|421409|107055136|374094|396133|396438|373931|395872|427171|416730|417739|428279|395476|395337|418752|101752029|416567	http://www.genome.jp/kegg-bin/show_pathway?gga04933/gga:101752029%09red/gga:396243%09red/gga:420854%09red/gga:425224%09red/gga:420815%09red/gga:395196%09red/gga:417739%09red/gga:396282%09red/gga:424797%09red/gga:421409%09red/gga:396438%09red/gga:396065%09red/gga:373931%09red/gga:427171%09red/gga:395909%09red/gga:374094%09red/gga:395476%09red/gga:416567%09red/gga:429084%09red/gga:395983%09red/gga:…
Vascular smooth muscle contraction	gga04270	39	117	7.70832e-07	1.80903e-05	395412|426747|374065|396101|420935|396065|427515|423037|420854|776459|396020|422407|422013|396245|429128|100858782|396445|395891|423787|395895|101748596|374182|421409|415732|395340|420022|396019|396215|395765|101749229|423042|770907|427705|771678|373965|416730|373890|769924|416567	http://www.genome.jp/kegg-bin/show_pathway?gga04270/gga:396215%09red/gga:396245%09red/gga:422407%09red/gga:776459%09red/gga:421409%09red/gga:420935%09red/gga:396020%09red/gga:396101%09red/gga:420854%09red/gga:396065%09red/gga:771678%09red/gga:100858782%09red/gga:423042%09red/gga:101749229%09red/gga:416567%09red/gga:426747%09red/gga:373890%09red/gga:429128%09red/gga:427515%09red/gga:395412%09red/g…
Adrenergic signaling in cardiomyocytes	gga04261	40	128	2.12596e-06	4.66584e-05	419774|395099|429272|419770|396282|420935|396065|415958|422688|419934|422013|396430|427515|100858946|374175|429022|107055375|395891|395534|395895|374259|423408|396529|396019|768444|415732|373890|395340|428708|428435|428420|417429|427623|423298|426888|416730|417739|422858|374244|418123	http://www.genome.jp/kegg-bin/show_pathway?gga04261/gga:374175%09red/gga:768444%09red/gga:396282%09red/gga:420935%09red/gga:422688%09red/gga:374244%09red/gga:396430%09red/gga:417739%09red/gga:107055375%09red/gga:419934%09red/gga:396065%09red/gga:426888%09red/gga:100858946%09red/gga:418123%09red/gga:395340%09red/gga:428708%09red/gga:373890%09red/gga:427515%09red/gga:395099%09red/gga:395534%09red/g…
Calcium signaling pathway	gga04020	50	180	2.20884e-06	4.81934e-05	395412|427515|425522|420416|777528|420935|431611|396065|415958|422688|419934|395807|427678|429367|772372|415741|425224|395324|396445|395891|422013|395895|395776|424116|415732|373890|423723|428707|422827|396494|395694|417543|427267|427705|395113|474379|427623|771952|395671|416730|428279|416526|374175|418126|430019|423794|374244|395507|428691|416567	http://www.genome.jp/kegg-bin/show_pathway?gga04020/gga:374175%09red/gga:429367%09red/gga:420935%09red/gga:422688%09red/gga:425224%09red/gga:374244%09red/gga:395694%09red/gga:395776%09red/gga:431611%09red/gga:415741%09red/gga:395324%09red/gga:396065%09red/gga:419934%09red/gga:427267%09red/gga:423794%09red/gga:416526%09red/gga:777528%09red/gga:396494%09red/gga:474379%09red/gga:395671%09red/gga:422…
Cytokine-cytokine receptor interaction	gga04060	54	202	2.34406e-06	5.08456e-05	422219|100858424|107051287|396165|374136|395258|395196|395312|428655|395274|424908|408184|396361|107049246|395324|378894|693251|427718|693252|396488|416686|770275|396481|395468|374223|424261|378779|395551|395262|415651|395246|414804|414803|425805|396438|422166|395872|396216|374147|420193|378803|404533|420868|374270|101752289|395177|395451|395337|418666|424705|421686|425564|374094|418715	http://www.genome.jp/kegg-bin/show_pathway?gga04060/gga:107051287%09red/gga:415651%09red/gga:693252%09red/gga:374136%09red/gga:693251%09red/gga:374223%09red/gga:395872%09red/gga:770275%09red/gga:424908%09red/gga:396165%09red/gga:396438%09red/gga:395324%09red/gga:408184%09red/gga:395246%09red/gga:420868%09red/gga:395262%09red/gga:395177%09red/gga:374094%09red/gga:395551%09red/gga:427718%09red/gga:…
Purine metabolism	gga00230	39	125	2.92406e-06	6.30592e-05	426929|426928|421574|419531|777528|417281|424390|420935|776127|395834|427253|422407|423678|429128|428227|421936|421954|422013|420034|424555|424116|769469|415732|395340|423064|418639|423826|395797|427053|420842|423041|395916|422530|771678|428579|418160|769860|770922|424700	http://www.genome.jp/kegg-bin/show_pathway?gga00230/gga:769469%09red/gga:423678%09red/gga:424555%09red/gga:422407%09red/gga:426929%09red/gga:420935%09red/gga:423064%09red/gga:418639%09red/gga:770922%09red/gga:421574%09red/gga:771678%09red/gga:427053%09red/gga:418160%09red/gga:395340%09red/gga:776127%09red/gga:769860%09red/gga:777528%09red/gga:417281%09red/gga:428227%09red/gga:429128%09red/gga:423…
ECM-receptor interaction	gga04512	29	83	9.25499e-06	0.000180118	414837|396000|424121|396225|396243|428524|424797|395142|428268|395530|395532|396440|395470|374058|395951|396420|396133|396548|396292|395069|100857227|100857508|424442|395210|418752|395666|420120|428148|427850	http://www.genome.jp/kegg-bin/show_pathway?gga04512/gga:396243%09red/gga:374058%09red/gga:424121%09red/gga:396000%09red/gga:424797%09red/gga:427850%09red/gga:395951%09red/gga:428268%09red/gga:428524%09red/gga:395470%09red/gga:100857227%09red/gga:395532%09red/gga:395530%09red/gga:420120%09red/gga:414837%09red/gga:424442%09red/gga:396548%09red/gga:396440%09red/gga:396133%09red/gga:396420%09red/gga:…
TGF-beta signaling pathway	gga04350	30	90	1.38497e-05	0.000254047	374150|428655|396438|107055136|396361|395862|395214|427809|395282|374094|417637|395679|424261|378779|374096|396119|395246|374147|416487|373992|421461|395814|373912|420868|428413|418001|418000|396165|417892|395076	http://www.genome.jp/kegg-bin/show_pathway?gga04350/gga:416487%09red/gga:374150%09red/gga:395814%09red/gga:373912%09red/gga:395282%09red/gga:396165%09red/gga:396438%09red/gga:395076%09red/gga:395246%09red/gga:417637%09red/gga:421461%09red/gga:374094%09red/gga:373992%09red/gga:395679%09red/gga:418000%09red/gga:418001%09red/gga:420868%09red/gga:107055136%09red/gga:417892%09red/gga:374147%09red/gga:…
Apelin signaling pathway	gga04371	33	119	0.000112469	0.00156613	769603|395412|374135|374207|427185|420935|396065|431059|427515|769118|395807|396245|374094|396445|395670|423787|422013|421409|771582|415860|107055136|415732|395340|423064|769007|427267|423581|416730|417637|396043|395210|373931|396148	http://www.genome.jp/kegg-bin/show_pathway?gga04371/gga:396245%09red/gga:769118%09red/gga:415860%09red/gga:420935%09red/gga:396043%09red/gga:396148%09red/gga:771582%09red/gga:423064%09red/gga:421409%09red/gga:396065%09red/gga:374207%09red/gga:373931%09red/gga:427267%09red/gga:769007%09red/gga:374094%09red/gga:395340%09red/gga:423581%09red/gga:431059%09red/gga:769603%09red/gga:427515%09red/gga:395…
Wnt signaling pathway	gga04310	37	141	0.000117146	0.00162362	428605|418044|374062|395703|374047|107055136|422688|374175|420815|429363|378891|100170842|416567|422592|374182|418154|771427|395983|419097|374156|420922|417831|421715|395113|395152|416730|378788|428413|374243|418001|418000|374059|427856|769516|396160|417561|419346	http://www.genome.jp/kegg-bin/show_pathway?gga04310/gga:374047%09red/gga:429363%09red/gga:374059%09red/gga:374156%09red/gga:374175%09red/gga:422688%09red/gga:420815%09red/gga:395113%09red/gga:419346%09red/gga:374243%09red/gga:428605%09red/gga:396160%09red/gga:427856%09red/gga:100170842%09red/gga:395152%09red/gga:416567%09red/gga:378788%09red/gga:395983%09red/gga:417831%09red/gga:418000%09red/gga:…
Glutathione metabolism	gga00480	18	47	0.000176375	0.00237099	429762|428135|416943|427638|418178|100857454|100857115|423209|771783|421936|770916|419121|395667|396380|424404|414895|414896|395976	http://www.genome.jp/kegg-bin/show_pathway?gga00480/gga:419121%09red/gga:418178%09red/gga:416943%09red/gga:770916%09red/gga:428135%09red/gga:421936%09red/gga:414896%09red/gga:771783%09red/gga:427638%09red/gga:396380%09red/gga:100857454%09red/gga:429762%09red/gga:423209%09red/gga:100857115%09red/gga:424404%09red/gga:395976%09red/gga:395667%09red/gga:414895%09red
Drug metabolism - cytochrome P450	gga00982	15	34	0.000178941	0.00238888	770916|395267|424072|428812|418178|424071|414895|424393|771920|396380|418563|424404|418561|414896|395976	http://www.genome.jp/kegg-bin/show_pathway?gga00982/gga:395267%09red/gga:418563%09red/gga:418178%09red/gga:396380%09red/gga:424404%09red/gga:424393%09red/gga:418561%09red/gga:771920%09red/gga:428812%09red/gga:770916%09red/gga:424072%09red/gga:424071%09red/gga:395976%09red/gga:414896%09red/gga:414895%09red
FoxO signaling pathway	gga04068	33	123	0.000188866	0.00248507	421906|395983|427185|374047|769118|100857298|420343|422347|396245|419444|427390|378894|378891|425111|395337|416575|424261|422592|107055136|415458|100857767|396438|396494|427171|416588|430495|417739|420167|418000|396457|395076|374094|395609	http://www.genome.jp/kegg-bin/show_pathway?gga04068/gga:396245%09red/gga:769118%09red/gga:100857298%09red/gga:416588%09red/gga:417739%09red/gga:396438%09red/gga:425111%09red/gga:395076%09red/gga:427171%09red/gga:396494%09red/gga:396457%09red/gga:415458%09red/gga:420167%09red/gga:421906%09red/gga:395983%09red/gga:418000%09red/gga:420343%09red/gga:374047%09red/gga:107055136%09red/gga:395609%09red/g…
Cell cycle	gga04110	31	114	0.000238616	0.00306036	769605|425111|395376|396438|374047|424295|373984|416027|417258|424307|396142|417269|416575|396172|422043|420231|107055136|427328|395187|418058|378922|100857489|420375|426764|424466|418001|418000|420286|395609|374260|395076	http://www.genome.jp/kegg-bin/show_pathway?gga04110/gga:424307%09red/gga:418058%09red/gga:374260%09red/gga:417269%09red/gga:427328%09red/gga:396142%09red/gga:396438%09red/gga:425111%09red/gga:395076%09red/gga:422043%09red/gga:426764%09red/gga:769605%09red/gga:418000%09red/gga:418001%09red/gga:420286%09red/gga:374047%09red/gga:107055136%09red/gga:424466%09red/gga:396172%09red/gga:424295%09red/gga:…
DNA replication	gga03030	14	31	0.000241416	0.00307159	416027|422043|107055326|100859719|419566|418058|396542|420578|769677|426764|424295|423688|373984|421878	http://www.genome.jp/kegg-bin/show_pathway?gga03030/gga:416027%09red/gga:423688%09red/gga:769677%09red/gga:422043%09red/gga:396542%09red/gga:424295%09red/gga:373984%09red/gga:426764%09red/gga:418058%09red/gga:420578%09red/gga:100859719%09red/gga:107055326%09red/gga:421878%09red/gga:419566%09red
ABC transporters	gga02010	16	40	0.000268674	0.00337991	395416|107055879|418791|426955|420943|424487|423349|395712|418200|373945|423767|420606|424011|428242|417444|417440	http://www.genome.jp/kegg-bin/show_pathway?gga02010/gga:395712%09red/gga:423767%09red/gga:420606%09red/gga:107055879%09red/gga:424011%09red/gga:418200%09red/gga:428242%09red/gga:423349%09red/gga:420943%09red/gga:417440%09red/gga:426955%09red/gga:417444%09red/gga:418791%09red/gga:424487%09red/gga:373945%09red/gga:395416%09red
Phosphatidylinositol signaling system	gga04070	26	91	0.000390426	0.00465469	415587|427381|395412|422388|424747|420416|107049248|427515|415951|421032|417472|419444|416048|425224|423932|769506|418690|416767|417135|395694|427171|416996|418181|416730|428279|416567	http://www.genome.jp/kegg-bin/show_pathway?gga04070/gga:418690%09red/gga:769506%09red/gga:416767%09red/gga:425224%09red/gga:395694%09red/gga:417472%09red/gga:427171%09red/gga:416996%09red/gga:416567%09red/gga:423932%09red/gga:107049248%09red/gga:427515%09red/gga:395412%09red/gga:416730%09red/gga:416048%09red/gga:418181%09red/gga:427381%09red/gga:415951%09red/gga:424747%09red/gga:420416%09red/gga:…
Cellular senescence	gga04218	35	143	0.000530035	0.00606041	395412|425111|100859374|396438|374047|427515|770805|428471|427432|416868|396245|420790|419444|420815|395895|424261|396172|420231|374094|396019|396258|395872|420375|427171|419844|396235|100859134|395113|417739|396142|395337|395609|374260|419346|395076	http://www.genome.jp/kegg-bin/show_pathway?gga04218/gga:396245%09red/gga:420790%09red/gga:770805%09red/gga:374260%09red/gga:420815%09red/gga:395113%09red/gga:417739%09red/gga:396142%09red/gga:396438%09red/gga:425111%09red/gga:395076%09red/gga:427171%09red/gga:374094%09red/gga:419346%09red/gga:416868%09red/gga:427432%09red/gga:396235%09red/gga:427515%09red/gga:395412%09red/gga:374047%09red/gga:396…
Regulation of actin cytoskeleton	gga04810	43	190	0.000549087	0.00625903	427339|420588|101750781|418044|422077|422149|424121|396225|396020|396245|396420|419444|772372|429363|395142|395324|396445|416246|395469|374180|374058|415439|395951|374182|107054369|415591|396019|396133|395306|427211|422330|427171|418978|395511|396215|396494|395394|100857227|417506|418126|395470|769924|395774	http://www.genome.jp/kegg-bin/show_pathway?gga04810/gga:429363%09red/gga:396245%09red/gga:374058%09red/gga:424121%09red/gga:101750781%09red/gga:395774%09red/gga:396020%09red/gga:415439%09red/gga:395324%09red/gga:395951%09red/gga:427171%09red/gga:396494%09red/gga:418126%09red/gga:395470%09red/gga:100857227%09red/gga:415591%09red/gga:396215%09red/gga:395511%09red/gga:420588%09red/gga:422330%09red/g…
Nicotinate and nicotinamide metabolism	gga00760	13	31	0.000695484	0.00755471	107051294|426929|426928|420034|422827|424071|424072|427196|421954|100858798|422828|419403|417707	http://www.genome.jp/kegg-bin/show_pathway?gga00760/gga:419403%09red/gga:107051294%09red/gga:422828%09red/gga:417707%09red/gga:426928%09red/gga:426929%09red/gga:422827%09red/gga:427196%09red/gga:100858798%09red/gga:420034%09red/gga:424072%09red/gga:424071%09red/gga:421954%09red
Metabolism of xenobiotics by cytochrome P450	gga00980	14	36	0.000797101	0.00840039	419471|770916|428812|418178|421321|396052|771930|771920|396380|421466|424404|414895|414896|395976	http://www.genome.jp/kegg-bin/show_pathway?gga00980/gga:421321%09red/gga:419471%09red/gga:418178%09red/gga:396380%09red/gga:424404%09red/gga:771930%09red/gga:428812%09red/gga:770916%09red/gga:396052%09red/gga:421466%09red/gga:771920%09red/gga:395976%09red/gga:414896%09red/gga:414895%09red
Cardiac muscle contraction	gga04260	20	66	0.000963557	0.00983029	420243|768444|431629|771947|417429|419770|775974|415826|428420|100858946|769735|107055375|395891|395534|429272|395895|374259|396529|423298|396430	http://www.genome.jp/kegg-bin/show_pathway?gga04260/gga:420243%09red/gga:768444%09red/gga:423298%09red/gga:419770%09red/gga:415826%09red/gga:431629%09red/gga:396430%09red/gga:417429%09red/gga:769735%09red/gga:771947%09red/gga:775974%09red/gga:428420%09red/gga:107055375%09red/gga:395895%09red/gga:429272%09red/gga:100858946%09red/gga:395891%09red/gga:396529%09red/gga:395534%09red/gga:374259%09red
Tight junction	gga04530	36	156	0.00110482	0.0108932	422232|426867|395983|419736|427185|428091|373984|415405|396152|425665|395895|395511|419352|374058|421409|396469|416083|428706|396465|396215|422418|396211|420468|421564|424910|424682|415388|101751943|422858|415406|417309|422592|421688|374028|374182|417310	http://www.genome.jp/kegg-bin/show_pathway?gga04530/gga:424682%09red/gga:374058%09red/gga:101751943%09red/gga:425665%09red/gga:421409%09red/gga:422232%09red/gga:428706%09red/gga:421564%09red/gga:420468%09red/gga:417309%09red/gga:421688%09red/gga:395983%09red/gga:396215%09red/gga:395511%09red/gga:396211%09red/gga:419736%09red/gga:396469%09red/gga:422418%09red/gga:422592%09red/gga:396465%09red/gga:…
Progesterone-mediated oocyte maturation	gga04914	22	78	0.0012141	0.0117629	418605|769605|395983|417269|420935|422273|396245|419444|423064|422013|416363|416575|396172|415732|395340|417258|420375|427171|396198|417739|423816|422592	http://www.genome.jp/kegg-bin/show_pathway?gga04914/gga:396245%09red/gga:420935%09red/gga:423064%09red/gga:417739%09red/gga:416363%09red/gga:422273%09red/gga:427171%09red/gga:395340%09red/gga:418605%09red/gga:769605%09red/gga:395983%09red/gga:396198%09red/gga:423816%09red/gga:396172%09red/gga:417258%09red/gga:422592%09red/gga:422013%09red/gga:415732%09red/gga:416575%09red/gga:417269%09red/gga:419…
mTOR signaling pathway	gga04150	33	140	0.0012892	0.0124053	418605|418162|776719|417249|374062|427185|419811|422273|396245|374243|419444|100859842|424349|100170842|415832|374059|418154|420577|419097|395703|420357|427171|416588|107053650|770898|395784|378788|425132|417637|427856|396148|396160|416567	http://www.genome.jp/kegg-bin/show_pathway?gga04150/gga:396245%09red/gga:374059%09red/gga:416588%09red/gga:396148%09red/gga:374243%09red/gga:419811%09red/gga:396160%09red/gga:422273%09red/gga:425132%09red/gga:427856%09red/gga:417637%09red/gga:427171%09red/gga:418162%09red/gga:418605%09red/gga:416567%09red/gga:378788%09red/gga:417249%09red/gga:419097%09red/gga:374062%09red/gga:415832%09red/gga:100…
Autophagy - animal	gga04140	29	117	0.00128928	0.0124053	395412|395983|396282|427185|769118|423163|422347|396245|421116|417414|419444|427390|417437|771782|396090|422592|419091|776459|423441|423192|420357|427171|417472|416588|107053650|417637|374177|422930|416048	http://www.genome.jp/kegg-bin/show_pathway?gga04140/gga:374177%09red/gga:396245%09red/gga:422930%09red/gga:769118%09red/gga:421116%09red/gga:417414%09red/gga:776459%09red/gga:416588%09red/gga:417472%09red/gga:396282%09red/gga:423163%09red/gga:417637%09red/gga:427171%09red/gga:417437%09red/gga:396090%09red/gga:395983%09red/gga:419091%09red/gga:395412%09red/gga:427390%09red/gga:416048%09red/gga:422…
Alanine, aspartate and glutamate metabolism	gga00250	13	34	0.00137298	0.013009	395395|428579|417039|426962|770953|418386|424043|417253|428994|776127|415746|419011|423612	http://www.genome.jp/kegg-bin/show_pathway?gga00250/gga:419011%09red/gga:417039%09red/gga:423612%09red/gga:395395%09red/gga:418386%09red/gga:770953%09red/gga:776127%09red/gga:424043%09red/gga:417253%09red/gga:428579%09red/gga:426962%09red/gga:415746%09red/gga:428994%09red
PPAR signaling pathway	gga03320	19	64	0.00155606	0.0145828	416588|404536|415361|395263|396457|395706|396246|419019|420197|396536|373928|422598|374165|422547|419557|396219|769933|396231|424380	http://www.genome.jp/kegg-bin/show_pathway?gga03320/gga:419557%09red/gga:422598%09red/gga:374165%09red/gga:420197%09red/gga:396246%09red/gga:396457%09red/gga:419019%09red/gga:422547%09red/gga:396536%09red/gga:769933%09red/gga:416588%09red/gga:396231%09red/gga:404536%09red/gga:373928%09red/gga:395706%09red/gga:396219%09red/gga:415361%09red/gga:424380%09red/gga:395263%09red
Lysine degradation	gga00310	17	54	0.00160329	0.0148634	426778|416214|419485|420437|426932|419478|416825|424447|421587|424882|415358|417757|417712|420078|770828|422897|414897	http://www.genome.jp/kegg-bin/show_pathway?gga00310/gga:424447%09red/gga:426932%09red/gga:417712%09red/gga:416825%09red/gga:426778%09red/gga:416214%09red/gga:424882%09red/gga:419478%09red/gga:422897%09red/gga:417757%09red/gga:419485%09red/gga:421587%09red/gga:420437%09red/gga:770828%09red/gga:415358%09red/gga:414897%09red/gga:420078%09red
Melanogenesis	gga04916	24	91	0.00161858	0.0149927	395099|374062|395703|420935|396028|427515|420854|422688|422013|396245|374175|100170842|374059|418154|415732|395340|416730|378788|374243|418000|418123|427856|396160|416567	http://www.genome.jp/kegg-bin/show_pathway?gga04916/gga:374175%09red/gga:396245%09red/gga:374059%09red/gga:420935%09red/gga:422688%09red/gga:374243%09red/gga:420854%09red/gga:396160%09red/gga:396028%09red/gga:427856%09red/gga:100170842%09red/gga:418123%09red/gga:395340%09red/gga:416567%09red/gga:378788%09red/gga:418000%09red/gga:427515%09red/gga:395099%09red/gga:416730%09red/gga:374062%09red/gga:…
Endocytosis	gga04144	47	228	0.00171638	0.0158068	416487|424228|420634|420468|395431|396191|100859374|421982|100859290|423772|415976|424633|420201|427809|424698|429125|423163|395324|418406|423929|374038|424261|419420|417092|419318|770334|374094|420170|423504|423760|395853|424389|427284|416904|776173|100859134|423758|396494|430750|427605|418224|100859860|415406|417896|419352|428675|395609	http://www.genome.jp/kegg-bin/show_pathway?gga04144/gga:423929%09red/gga:100859860%09red/gga:419420%09red/gga:419352%09red/gga:427284%09red/gga:424389%09red/gga:423772%09red/gga:423758%09red/gga:395324%09red/gga:420634%09red/gga:395853%09red/gga:423163%09red/gga:421982%09red/gga:420201%09red/gga:374038%09red/gga:396494%09red/gga:420468%09red/gga:770334%09red/gga:395431%09red/gga:416487%09red/gga:…
Salmonella infection	gga05132	20	70	0.00174313	0.0159349	378913|418979|395983|395261|395260|395872|395196|415793|395312|417739|771782|424519|415388|396512|395807|395551|395337|395468|422592|374182	http://www.genome.jp/kegg-bin/show_pathway?gga05132/gga:395468%09red/gga:422592%09red/gga:395872%09red/gga:395312%09red/gga:395260%09red/gga:395261%09red/gga:374182%09red/gga:395551%09red/gga:771782%09red/gga:415793%09red/gga:395196%09red/gga:418979%09red/gga:395807%09red/gga:424519%09red/gga:396512%09red/gga:395983%09red/gga:417739%09red/gga:415388%09red/gga:378913%09red/gga:395337%09red
Inositol phosphate metabolism	gga00562	20	71	0.00200569	0.0178673	395356|421032|422388|419444|423932|425030|416730|420416|428279|425224|107049248|418181|395694|417135|416048|416996|415951|417472|418690|416767	http://www.genome.jp/kegg-bin/show_pathway?gga00562/gga:416730%09red/gga:428279%09red/gga:416048%09red/gga:418690%09red/gga:417472%09red/gga:418181%09red/gga:415951%09red/gga:416767%09red/gga:425030%09red/gga:425224%09red/gga:395356%09red/gga:422388%09red/gga:395694%09red/gga:416996%09red/gga:420416%09red/gga:107049248%09red/gga:417135%09red/gga:421032%09red/gga:419444%09red/gga:423932%09red
Arginine and proline metabolism	gga00330	14	42	0.00261364	0.0218704	423272|428228|770734|373942|426430|419057|418563|396248|423976|395807|770036|418561|423704|420293	http://www.genome.jp/kegg-bin/show_pathway?gga00330/gga:423976%09red/gga:420293%09red/gga:423272%09red/gga:426430%09red/gga:423704%09red/gga:770734%09red/gga:418563%09red/gga:395807%09red/gga:418561%09red/gga:419057%09red/gga:396248%09red/gga:373942%09red/gga:428228%09red/gga:770036%09red
GnRH signaling pathway	gga04912	22	84	0.00265964	0.0220571	395412|419954|395983|420935|427515|422688|422013|396245|395891|395895|395654|422592|415732|395340|395368|101749229|396494|416730|417739|374175|373931|416567	http://www.genome.jp/kegg-bin/show_pathway?gga04912/gga:374175%09red/gga:101749229%09red/gga:396245%09red/gga:420935%09red/gga:422688%09red/gga:417739%09red/gga:373931%09red/gga:396494%09red/gga:395340%09red/gga:395368%09red/gga:419954%09red/gga:416567%09red/gga:395983%09red/gga:395654%09red/gga:427515%09red/gga:395412%09red/gga:416730%09red/gga:422592%09red/gga:422013%09red/gga:415732%09red/gga:…
RNA polymerase	gga03020	10	24	0.00293116	0.0239532	426289|423727|424954|770704|426805|417990|107049063|112529926|421452|395486	http://www.genome.jp/kegg-bin/show_pathway?gga03020/gga:423727%09red/gga:107049063%09red/gga:395486%09red/gga:424954%09red/gga:426289%09red/gga:417990%09red/gga:770704%09red/gga:426805%09red/gga:421452%09red/gga:112529926%09red
Insulin signaling pathway	gga04910	27	121	0.00630282	0.0418104	395983|427185|107054319|395787|427515|100857298|422347|396245|417438|419444|417637|418406|425328|374038|769420|422592|423064|396019|422630|427171|416588|395114|417543|424568|415741|396457|396148	http://www.genome.jp/kegg-bin/show_pathway?gga04910/gga:396245%09red/gga:396457%09red/gga:417438%09red/gga:100857298%09red/gga:416588%09red/gga:396148%09red/gga:423064%09red/gga:425328%09red/gga:415741%09red/gga:374038%09red/gga:417637%09red/gga:107054319%09red/gga:427171%09red/gga:395983%09red/gga:427515%09red/gga:396019%09red/gga:417543%09red/gga:424568%09red/gga:422347%09red/gga:422592%09red/g…
Cell adhesion molecules (CAMs)	gga04514	27	122	0.00690501	0.0448465	424105|424336|419736|424121|396202|396225|100858236|423385|419856|419707|424910|374058|415860|427224|396420|419762|100859374|417171|421049|100859134|396492|424568|395470|415315|770104|374028|428253	http://www.genome.jp/kegg-bin/show_pathway?gga04514/gga:419762%09red/gga:424121%09red/gga:415860%09red/gga:424105%09red/gga:396492%09red/gga:419856%09red/gga:427224%09red/gga:395470%09red/gga:374058%09red/gga:100858236%09red/gga:419736%09red/gga:424336%09red/gga:424568%09red/gga:421049%09red/gga:396420%09red/gga:100859134%09red/gga:423385%09red/gga:374028%09red/gga:424910%09red/gga:417171%09red/g…
Adherens junction	gga04520	18	70	0.00724309	0.0460332	415860|107055136|415591|396047|418044|422077|395330|374094|415388|418000|396494|420468|424568|396035|421049|418934|421564|424261	http://www.genome.jp/kegg-bin/show_pathway?gga04520/gga:415388%09red/gga:107055136%09red/gga:418044%09red/gga:421049%09red/gga:415860%09red/gga:396494%09red/gga:424568%09red/gga:418000%09red/gga:396035%09red/gga:415591%09red/gga:418934%09red/gga:420468%09red/gga:395330%09red/gga:396047%09red/gga:424261%09red/gga:421564%09red/gga:374094%09red/gga:422077%09red
Nucleotide excision repair	gga03420	12	38	0.00728369	0.0460998	419566|107055326|100859719|427328|396542|100859241|418744|420578|418001|416420|423785|373984	http://www.genome.jp/kegg-bin/show_pathway?gga03420/gga:423785%09red/gga:373984%09red/gga:396542%09red/gga:418744%09red/gga:420578%09red/gga:427328%09red/gga:416420%09red/gga:418001%09red/gga:100859719%09red/gga:107055326%09red/gga:100859241%09red/gga:419566%09red
Oocyte meiosis	gga04114	23	99	0.00747129	0.0471004	418605|395412|769605|417269|420935|427515|422688|422013|423816|417258|422273|416363|416575|420231|415732|395340|395187|396019|396198|395113|417739|374175|418001	http://www.genome.jp/kegg-bin/show_pathway?gga04114/gga:374175%09red/gga:420935%09red/gga:422688%09red/gga:395113%09red/gga:417269%09red/gga:417739%09red/gga:416363%09red/gga:422273%09red/gga:395340%09red/gga:418605%09red/gga:769605%09red/gga:396198%09red/gga:427515%09red/gga:395412%09red/gga:396019%09red/gga:423816%09red/gga:418001%09red/gga:417258%09red/gga:420231%09red/gga:395187%09red/gga:422…
Selenocompound metabolism	gga00450	7	15	0.00769832	0.0476162	424739|424517|771778|428689|422530|423678|422069	http://www.genome.jp/kegg-bin/show_pathway?gga00450/gga:424739%09red/gga:422069%09red/gga:422530%09red/gga:771778%09red/gga:424517%09red/gga:428689%09red/gga:423678%09red
Biosynthesis of amino acids	gga01230	16	60	0.00828562	0.0502594	423272|418193|422069|417540|418639|417253|428994|423628|420293|423976|415746|416520|418545|395689|395492|427263	http://www.genome.jp/kegg-bin/show_pathway?gga01230/gga:423976%09red/gga:417540%09red/gga:423272%09red/gga:427263%09red/gga:417253%09red/gga:418193%09red/gga:418639%09red/gga:395492%09red/gga:422069%09red/gga:395689%09red/gga:428994%09red/gga:420293%09red/gga:423628%09red/gga:418545%09red/gga:415746%09red/gga:416520%09red
Retinol metabolism	gga00830	12	39	0.00858592	0.051318	395264|101751434|423806|424071|424072|428538|771920|416477|776432|424227|396052|772005	http://www.genome.jp/kegg-bin/show_pathway?gga00830/gga:395264%09red/gga:416477%09red/gga:776432%09red/gga:428538%09red/gga:423806%09red/gga:772005%09red/gga:771920%09red/gga:424227%09red/gga:101751434%09red/gga:424072%09red/gga:424071%09red/gga:396052%09red
Drug metabolism - other enzymes	gga00983	15	57	0.0114197	0.0631531	769338|769339|415786|418178|396283|424390|421936|770916|420266|396380|395916|424404|414895|414896|395976	http://www.genome.jp/kegg-bin/show_pathway?gga00983/gga:418178%09red/gga:396380%09red/gga:395916%09red/gga:424404%09red/gga:420266%09red/gga:415786%09red/gga:424390%09red/gga:421936%09red/gga:396283%09red/gga:770916%09red/gga:769339%09red/gga:769338%09red/gga:395976%09red/gga:414896%09red/gga:414895%09red
One carbon pool by folate	gga00670	7	17	0.0128278	0.0683356	422069|427317|421633|415484|426126|418078|416520	http://www.genome.jp/kegg-bin/show_pathway?gga00670/gga:418078%09red/gga:416520%09red/gga:427317%09red/gga:415484%09red/gga:426126%09red/gga:422069%09red/gga:421633%09red
Arginine biosynthesis	gga00220	7	17	0.0128278	0.0683356	423272|423612|424043|417253|428994|415746|395807	http://www.genome.jp/kegg-bin/show_pathway?gga00220/gga:423272%09red/gga:428994%09red/gga:423612%09red/gga:424043%09red/gga:395807%09red/gga:417253%09red/gga:415746%09red
Steroid biosynthesis	gga00100	7	17	0.0128278	0.0683356	424661|100857756|395827|424037|422038|424367|422302	http://www.genome.jp/kegg-bin/show_pathway?gga00100/gga:422302%09red/gga:422038%09red/gga:100857756%09red/gga:424661%09red/gga:395827%09red/gga:424037%09red/gga:424367%09red
C-type lectin receptor signaling pathway	gga04625	20	87	0.0131879	0.0700017	415725|374254|395412|419444|395196|420815|395983|423021|417739|427756|418406|396451|395337|395609|427515|427171|395113|419346|422592|396245	http://www.genome.jp/kegg-bin/show_pathway?gga04625/gga:422592%09red/gga:427171%09red/gga:396245%09red/gga:396451%09red/gga:419444%09red/gga:419346%09red/gga:415725%09red/gga:420815%09red/gga:374254%09red/gga:395113%09red/gga:395983%09red/gga:395196%09red/gga:417739%09red/gga:427515%09red/gga:427756%09red/gga:395609%09red/gga:418406%09red/gga:395412%09red/gga:395337%09red/gga:423021%09red
NOD-like receptor signaling pathway	gga04621	26	124	0.0138784	0.0730513	395412|423471|395983|396282|769118|423775|423163|395681|419563|427390|427756|395196|374012|422592|421684|395312|415922|420677|422201|395872|423021|771952|416730|417739|395337|417707	http://www.genome.jp/kegg-bin/show_pathway?gga04621/gga:417739%09red/gga:769118%09red/gga:395872%09red/gga:415922%09red/gga:396282%09red/gga:427756%09red/gga:423163%09red/gga:374012%09red/gga:423471%09red/gga:423021%09red/gga:420677%09red/gga:395196%09red/gga:395983%09red/gga:771952%09red/gga:395412%09red/gga:421684%09red/gga:416730%09red/gga:417707%09red/gga:427390%09red/gga:395681%09red/gga:422…
Steroid hormone biosynthesis	gga00140	11	37	0.0141512	0.0730513	396015|418107|414838|420164|100858361|771930|424367|416477|421466|396052|772291	http://www.genome.jp/kegg-bin/show_pathway?gga00140/gga:416477%09red/gga:771930%09red/gga:100858361%09red/gga:420164%09red/gga:396015%09red/gga:414838%09red/gga:418107%09red/gga:424367%09red/gga:421466%09red/gga:772291%09red/gga:396052%09red
Spliceosome	gga03040	23	107	0.0157406	0.0792481	422361|395629|100859332|107050968|417916|771295|416232|416040|776411|417765|503574|419884|423504|423250|420402|395853|395298|771344|415523|426516|771795|417991|396180	http://www.genome.jp/kegg-bin/show_pathway?gga03040/gga:423504%09red/gga:419884%09red/gga:420402%09red/gga:395853%09red/gga:416232%09red/gga:776411%09red/gga:417991%09red/gga:771344%09red/gga:107050968%09red/gga:771795%09red/gga:395298%09red/gga:771295%09red/gga:422361%09red/gga:415523%09red/gga:417916%09red/gga:423250%09red/gga:416040%09red/gga:503574%09red/gga:426516%09red/gga:100859332%09red/g…
Folate biosynthesis	gga00790	9	28	0.0173579	0.0846379	427317|408026|374144|421144|772271|374030|425137|425255|427199	http://www.genome.jp/kegg-bin/show_pathway?gga00790/gga:427317%09red/gga:427199%09red/gga:425255%09red/gga:374144%09red/gga:374030%09red/gga:421144%09red/gga:772271%09red/gga:425137%09red/gga:408026%09red
Mucin type O-glycan biosynthesis	gga00512	9	28	0.0173579	0.0846379	420642|420978|424324|417480|416796|396140|112533346|107054826|421540	http://www.genome.jp/kegg-bin/show_pathway?gga00512/gga:416796%09red/gga:417480%09red/gga:424324%09red/gga:420642%09red/gga:420978%09red/gga:112533346%09red/gga:396140%09red/gga:107054826%09red/gga:421540%09red
Toll-like receptor signaling pathway	gga04620	19	84	0.0176013	0.0857873	771173|395551|374141|423471|395983|417739|420189|419444|395872|420479|418638|395196|427171|395210|395468|395337|423163|422592|396512	http://www.genome.jp/kegg-bin/show_pathway?gga04620/gga:395468%09red/gga:422592%09red/gga:423471%09red/gga:427171%09red/gga:418638%09red/gga:395551%09red/gga:420479%09red/gga:395196%09red/gga:374141%09red/gga:395872%09red/gga:395210%09red/gga:395983%09red/gga:417739%09red/gga:771173%09red/gga:396512%09red/gga:419444%09red/gga:420189%09red/gga:423163%09red/gga:395337%09red
Cytosolic DNA-sensing pathway	gga04623	12	44	0.0180093	0.0865373	423727|424954|395468|395312|770704|417990|112529926|395337|395551|395196|421452|395486	http://www.genome.jp/kegg-bin/show_pathway?gga04623/gga:423727%09red/gga:395468%09red/gga:395312%09red/gga:424954%09red/gga:417990%09red/gga:770704%09red/gga:395551%09red/gga:395196%09red/gga:421452%09red/gga:395486%09red/gga:112529926%09red/gga:395337%09red
Tryptophan metabolism	gga00380	11	39	0.0190607	0.0901086	424072|424517|417039|408026|424071|421587|418561|770828|421466|396052|418563	http://www.genome.jp/kegg-bin/show_pathway?gga00380/gga:421466%09red/gga:417039%09red/gga:418563%09red/gga:424072%09red/gga:418561%09red/gga:408026%09red/gga:424517%09red/gga:421587%09red/gga:770828%09red/gga:424071%09red/gga:396052%09red
Tyrosine metabolism	gga00350	10	34	0.0199568	0.0925138	428812|417039|416852|424071|423374|771920|416538|424072|418561|418563	http://www.genome.jp/kegg-bin/show_pathway?gga00350/gga:417039%09red/gga:416852%09red/gga:416538%09red/gga:771920%09red/gga:418563%09red/gga:418561%09red/gga:424072%09red/gga:424071%09red/gga:423374%09red/gga:428812%09red
Pantothenate and CoA biosynthesis	gga00770	6	15	0.023001	0.102287	426929|426928|418193|421702|420266|100859789	http://www.genome.jp/kegg-bin/show_pathway?gga00770/gga:418193%09red/gga:426928%09red/gga:426929%09red/gga:100859789%09red/gga:420266%09red/gga:421702%09red
Primary bile acid biosynthesis	gga00120	6	15	0.023001	0.102287	769879|422058|418107|420164|419303|423788	http://www.genome.jp/kegg-bin/show_pathway?gga00120/gga:769879%09red/gga:420164%09red/gga:423788%09red/gga:422058%09red/gga:418107%09red/gga:419303%09red
Pyrimidine metabolism	gga00240	14	59	0.0280735	0.118165	426929|426928|419561|423826|420034|415876|419531|417281|421936|421954|420266|395916|769338|770922	http://www.genome.jp/kegg-bin/show_pathway?gga00240/gga:419531%09red/gga:415876%09red/gga:420034%09red/gga:426928%09red/gga:426929%09red/gga:395916%09red/gga:420266%09red/gga:417281%09red/gga:421936%09red/gga:770922%09red/gga:419561%09red/gga:769338%09red/gga:423826%09red/gga:421954%09red
Apoptosis	gga04210	25	127	0.0283193	0.118341	395274|417926|395412|417123|396512|395983|396282|415464|396222|396223|396245|417414|419444|378894|374012|396090|422592|100857832|427171|420624|416588|395476|771158|422930|421688	http://www.genome.jp/kegg-bin/show_pathway?gga04210/gga:417926%09red/gga:100857832%09red/gga:396245%09red/gga:422930%09red/gga:417414%09red/gga:416588%09red/gga:396512%09red/gga:374012%09red/gga:396282%09red/gga:417123%09red/gga:427171%09red/gga:395476%09red/gga:396090%09red/gga:421688%09red/gga:395983%09red/gga:395412%09red/gga:395274%09red/gga:378894%09red/gga:771158%09red/gga:420624%09red/gga:…
Glycine, serine and threonine metabolism	gga00260	10	37	0.0307465	0.125039	417540|101750333|769542|417146|416520|418545|415803|418561|427263|418563	http://www.genome.jp/kegg-bin/show_pathway?gga00260/gga:417540%09red/gga:417146%09red/gga:427263%09red/gga:415803%09red/gga:418563%09red/gga:418561%09red/gga:101750333%09red/gga:769542%09red/gga:418545%09red/gga:416520%09red
Gap junction	gga04540	18	84	0.0307815	0.125086	429128|427339|396494|395412|395340|428707|416730|395278|416567|420935|415732|771678|395469|415388|418978|422407|422013|396245	http://www.genome.jp/kegg-bin/show_pathway?gga04540/gga:416730%09red/gga:395469%09red/gga:428707%09red/gga:396245%09red/gga:396494%09red/gga:395340%09red/gga:422407%09red/gga:415732%09red/gga:395278%09red/gga:420935%09red/gga:422013%09red/gga:418978%09red/gga:427339%09red/gga:416567%09red/gga:429128%09red/gga:415388%09red/gga:395412%09red/gga:771678%09red
ErbB signaling pathway	gga04012	17	78	0.0311377	0.126395	374175|396494|422688|418406|419444|395671|395983|395654|417637|422456|428752|427171|374038|415354|416567|422592|396245	http://www.genome.jp/kegg-bin/show_pathway?gga04012/gga:422592%09red/gga:374175%09red/gga:427171%09red/gga:396245%09red/gga:417637%09red/gga:396494%09red/gga:415354%09red/gga:416567%09red/gga:422688%09red/gga:395983%09red/gga:428752%09red/gga:395654%09red/gga:395671%09red/gga:422456%09red/gga:418406%09red/gga:419444%09red/gga:374038%09red
Arachidonic acid metabolism	gga00590	12	49	0.0336228	0.133476	100857454|426747|100857115|100858782|427752|427638|422528|396451|423769|101749229|770665|416943	http://www.genome.jp/kegg-bin/show_pathway?gga00590/gga:396451%09red/gga:423769%09red/gga:770665%09red/gga:100858782%09red/gga:416943%09red/gga:101749229%09red/gga:426747%09red/gga:100857115%09red/gga:422528%09red/gga:427752%09red/gga:427638%09red/gga:100857454%09red
Nitrogen metabolism	gga00910	6	17	0.0353442	0.136105	423612|417253|100858989|428994|428187|415370	http://www.genome.jp/kegg-bin/show_pathway?gga00910/gga:428994%09red/gga:423612%09red/gga:428187%09red/gga:417253%09red/gga:100858989%09red/gga:415370%09red
Other types of O-glycan biosynthesis	gga00514	7	22	0.0354895	0.136105	416097|426961|424447|422203|396169|403122|395789	http://www.genome.jp/kegg-bin/show_pathway?gga00514/gga:424447%09red/gga:403122%09red/gga:395789%09red/gga:396169%09red/gga:422203%09red/gga:416097%09red/gga:426961%09red
Notch signaling pathway	gga04330	11	44	0.036684	0.139008	416286|395820|428441|769986|374031|396043|422802|418000|395655|776138|395789	http://www.genome.jp/kegg-bin/show_pathway?gga04330/gga:776138%09red/gga:396043%09red/gga:395820%09red/gga:374031%09red/gga:416286%09red/gga:395789%09red/gga:428441%09red/gga:422802%09red/gga:395655%09red/gga:418000%09red/gga:769986%09red
Necroptosis	gga04217	25	131	0.0373782	0.141208	415725|395274|423612|395196|395983|396282|422688|770805|420201|417947|395681|378894|426361|374012|422592|771158|419077|417253|395970|101749229|423021|100857391|374175|421684|776282	http://www.genome.jp/kegg-bin/show_pathway?gga04217/gga:100857391%09red/gga:374175%09red/gga:423612%09red/gga:417947%09red/gga:770805%09red/gga:422688%09red/gga:374012%09red/gga:396282%09red/gga:395970%09red/gga:420201%09red/gga:426361%09red/gga:101749229%09red/gga:395196%09red/gga:415725%09red/gga:395983%09red/gga:419077%09red/gga:421684%09red/gga:395274%09red/gga:378894%09red/gga:395681%09red/g…
Phagosome	gga04145	25	132	0.0399475	0.148504	414837|419950|776719|417249|100859374|418162|417485|771782|395142|424349|415793|768854|374058|418052|396420|374141|418979|396191|420210|100859134|100857227|421061|417896|428675|420120	http://www.genome.jp/kegg-bin/show_pathway?gga04145/gga:418052%09red/gga:374058%09red/gga:396191%09red/gga:417249%09red/gga:418162%09red/gga:419950%09red/gga:776719%09red/gga:100857227%09red/gga:420120%09red/gga:414837%09red/gga:415793%09red/gga:417896%09red/gga:374141%09red/gga:418979%09red/gga:100859134%09red/gga:100859374%09red/gga:395142%09red/gga:421061%09red/gga:417485%09red/gga:428675%09re…
Adipocytokine signaling pathway	gga04920	14	64	0.046348	0.162563	374223|404536|396231|395983|427535|427185|396464|776459|396457|422592|422547|100857298|415361|422347	http://www.genome.jp/kegg-bin/show_pathway?gga04920/gga:422592%09red/gga:404536%09red/gga:422547%09red/gga:396464%09red/gga:427185%09red/gga:396457%09red/gga:100857298%09red/gga:374223%09red/gga:396231%09red/gga:395983%09red/gga:776459%09red/gga:422347%09red/gga:415361%09red/gga:427535%09red
Carbon metabolism	gga01200	20	102	0.0473821	0.162563	430442|416728|395689|423612|417540|426429|419796|417517|421587|428994|419019|415746|416520|418639|428188|770828|415803|395492|395480|427263	http://www.genome.jp/kegg-bin/show_pathway?gga01200/gga:417540%09red/gga:419796%09red/gga:428188%09red/gga:395492%09red/gga:416520%09red/gga:415803%09red/gga:423612%09red/gga:417517%09red/gga:395480%09red/gga:418639%09red/gga:416728%09red/gga:430442%09red/gga:426429%09red/gga:421587%09red/gga:419019%09red/gga:428994%09red/gga:770828%09red/gga:395689%09red/gga:415746%09red/gga:427263%09red
Hedgehog signaling pathway	gga04340	10	41	0.0507518	0.167354	418375|107055407|427809|396282|378891|374047|396045|416487|416904|424168	http://www.genome.jp/kegg-bin/show_pathway?gga04340/gga:374047%09red/gga:107055407%09red/gga:416904%09red/gga:378891%09red/gga:416487%09red/gga:418375%09red/gga:424168%09red/gga:396045%09red/gga:396282%09red/gga:427809%09red
Glycosaminoglycan biosynthesis - chondroitin sulfate / dermatan sulfate	gga00532	6	19	0.0512811	0.167354	421745|418081|422488|107051963|416032|423952	http://www.genome.jp/kegg-bin/show_pathway?gga00532/gga:418081%09red/gga:107051963%09red/gga:422488%09red/gga:421745%09red/gga:416032%09red/gga:423952%09red
Terpenoid backbone biosynthesis	gga00900	6	19	0.0512811	0.167354	425359|425061|421587|101747962|421777|424380	http://www.genome.jp/kegg-bin/show_pathway?gga00900/gga:425359%09red/gga:425061%09red/gga:101747962%09red/gga:421587%09red/gga:421777%09red/gga:424380%09red
Phenylalanine metabolism	gga00360	5	14	0.0513997	0.167354	416852|418563|418561|417039|428812	http://www.genome.jp/kegg-bin/show_pathway?gga00360/gga:418563%09red/gga:418561%09red/gga:417039%09red/gga:428812%09red/gga:416852%09red
Fatty acid metabolism	gga01212	12	53	0.0516899	0.168003	427232|424564|428772|428851|419601|421587|395706|422598|422547|770828|112533344|415361	http://www.genome.jp/kegg-bin/show_pathway?gga01212/gga:427232%09red/gga:424564%09red/gga:422547%09red/gga:428851%09red/gga:422598%09red/gga:395706%09red/gga:419601%09red/gga:421587%09red/gga:770828%09red/gga:112533344%09red/gga:415361%09red/gga:428772%09red
Biosynthesis of unsaturated fatty acids	gga01040	8	30	0.053278	0.172114	427232|769879|424564|428772|428851|423247|395706|422598	http://www.genome.jp/kegg-bin/show_pathway?gga01040/gga:769879%09red/gga:427232%09red/gga:424564%09red/gga:395706%09red/gga:428851%09red/gga:422598%09red/gga:423247%09red/gga:428772%09red
p53 signaling pathway	gga04115	14	66	0.055573	0.17901	420790|420231|374260|417926|396282|395274|374047|421936|395476|421682|395609|420900|420624|424275	http://www.genome.jp/kegg-bin/show_pathway?gga04115/gga:374047%09red/gga:424275%09red/gga:420231%09red/gga:395609%09red/gga:395476%09red/gga:420790%09red/gga:421936%09red/gga:374260%09red/gga:420900%09red/gga:396282%09red/gga:421682%09red/gga:395274%09red/gga:420624%09red/gga:417926%09red
Ribosome biogenesis in eukaryotes	gga03008	14	67	0.0606248	0.187577	423355|415867|428327|769632|416218|420870|426574|426609|420530|418292|416973|100858366|107053172|427403	http://www.genome.jp/kegg-bin/show_pathway?gga03008/gga:423355%09red/gga:416973%09red/gga:428327%09red/gga:415867%09red/gga:100858366%09red/gga:420870%09red/gga:418292%09red/gga:427403%09red/gga:420530%09red/gga:769632%09red/gga:426609%09red/gga:107053172%09red/gga:426574%09red/gga:416218%09red
Taurine and hypotaurine metabolism	gga00430	4	10	0.0606732	0.187577	769879|416943|395395|419121	http://www.genome.jp/kegg-bin/show_pathway?gga00430/gga:419121%09red/gga:395395%09red/gga:416943%09red/gga:769879%09red
Cysteine and methionine metabolism	gga00270	10	43	0.0634144	0.192605	428135|418193|424517|417039|417517|423628|418545|416675|427263|422069	http://www.genome.jp/kegg-bin/show_pathway?gga00270/gga:427263%09red/gga:416675%09red/gga:418193%09red/gga:417517%09red/gga:428135%09red/gga:422069%09red/gga:424517%09red/gga:418545%09red/gga:423628%09red/gga:417039%09red
Fanconi anemia pathway	gga03460	11	50	0.0699363	0.202816	419566|428622|427468|415935|419891|420578|422104|378893|100049617|396086|416420	http://www.genome.jp/kegg-bin/show_pathway?gga03460/gga:427468%09red/gga:419891%09red/gga:378893%09red/gga:415935%09red/gga:100049617%09red/gga:396086%09red/gga:420578%09red/gga:422104%09red/gga:428622%09red/gga:416420%09red/gga:419566%09red
Valine, leucine and isoleucine degradation	gga00280	10	44	0.0704438	0.203402	418193|417039|424962|424071|421587|424072|423011|770828|425758|424380	http://www.genome.jp/kegg-bin/show_pathway?gga00280/gga:423011%09red/gga:417039%09red/gga:424962%09red/gga:418193%09red/gga:425758%09red/gga:421587%09red/gga:424072%09red/gga:770828%09red/gga:424071%09red/gga:424380%09red
Sphingolipid metabolism	gga00600	10	45	0.077946	0.215369	423394|771503|424666|419077|425523|768538|100859407|421092|420050|420720	http://www.genome.jp/kegg-bin/show_pathway?gga00600/gga:100859407%09red/gga:421092%09red/gga:768538%09red/gga:420050%09red/gga:424666%09red/gga:420720%09red/gga:425523%09red/gga:419077%09red/gga:423394%09red/gga:771503%09red
VEGF signaling pathway	gga04370	12	58	0.0822713	0.225645	395113|419444|418044|417739|419346|396451|396227|427171|395909|101749229|416567|396245	http://www.genome.jp/kegg-bin/show_pathway?gga04370/gga:396451%09red/gga:427171%09red/gga:396245%09red/gga:395909%09red/gga:418044%09red/gga:101749229%09red/gga:419346%09red/gga:396227%09red/gga:395113%09red/gga:416567%09red/gga:417739%09red/gga:419444%09red
Other glycan degradation	gga00511	5	17	0.0884112	0.23375	422558|100859407|430102|420720|421668	http://www.genome.jp/kegg-bin/show_pathway?gga00511/gga:421668%09red/gga:430102%09red/gga:420720%09red/gga:100859407%09red/gga:422558%09red
Vitamin B6 metabolism	gga00750	3	7	0.0899136	0.23375	424071|427263|424072	http://www.genome.jp/kegg-bin/show_pathway?gga00750/gga:424072%09red/gga:424071%09red/gga:427263%09red
Glycerolipid metabolism	gga00561	12	60	0.09713	0.246065	426846|427495|424666|424747|427381|421578|772271|424811|425137|770752|396219|769506	http://www.genome.jp/kegg-bin/show_pathway?gga00561/gga:427495%09red/gga:426846%09red/gga:424666%09red/gga:769506%09red/gga:427381%09red/gga:421578%09red/gga:424811%09red/gga:424747%09red/gga:396219%09red/gga:425137%09red/gga:770752%09red/gga:772271%09red
Ubiquitin mediated proteolysis	gga04120	22	127	0.0988593	0.250364	769605|419495|417269|101750090|423163|427809|415497|415406|418406|374038|373920|416660|422514|417258|418744|423664|416487|374012|421463|418001|395609|418682	http://www.genome.jp/kegg-bin/show_pathway?gga04120/gga:416487%09red/gga:416660%09red/gga:417269%09red/gga:374012%09red/gga:374038%09red/gga:415497%09red/gga:423163%09red/gga:421463%09red/gga:418744%09red/gga:419495%09red/gga:769605%09red/gga:418001%09red/gga:418682%09red/gga:423664%09red/gga:422514%09red/gga:415406%09red/gga:417258%09red/gga:373920%09red/gga:427809%09red/gga:395609%09red/gga:101…
Intestinal immune network for IgA production	gga04672	8	36	0.107804	0.268524	424105|395258|424121|395324|395337|416686|770275|100858236	http://www.genome.jp/kegg-bin/show_pathway?gga04672/gga:424121%09red/gga:416686%09red/gga:424105%09red/gga:770275%09red/gga:395337%09red/gga:395258%09red/gga:395324%09red/gga:100858236%09red
N-Glycan biosynthesis	gga00510	10	49	0.112704	0.270195	427801|424952|417733|112530444|428097|396169|419588|424286|418692|403122	http://www.genome.jp/kegg-bin/show_pathway?gga00510/gga:424952%09red/gga:418692%09red/gga:428097%09red/gga:403122%09red/gga:424286%09red/gga:112530444%09red/gga:396169%09red/gga:427801%09red/gga:419588%09red/gga:417733%09red
Riboflavin metabolism	gga00740	3	8	0.113825	0.270195	426929|426928|107057619	http://www.genome.jp/kegg-bin/show_pathway?gga00740/gga:426928%09red/gga:426929%09red/gga:107057619%09red
Glyoxylate and dicarboxylate metabolism	gga00630	7	31	0.121107	0.281893	416728|417517|417253|421587|770036|416520|415803	http://www.genome.jp/kegg-bin/show_pathway?gga00630/gga:416520%09red/gga:415803%09red/gga:417517%09red/gga:416728%09red/gga:417253%09red/gga:421587%09red/gga:770036%09red
Fatty acid elongation	gga00062	6	25	0.121526	0.281893	427232|424564|428772|419601|423247|770828	http://www.genome.jp/kegg-bin/show_pathway?gga00062/gga:423247%09red/gga:424564%09red/gga:427232%09red/gga:419601%09red/gga:770828%09red/gga:428772%09red
Pentose phosphate pathway	gga00030	6	25	0.121526	0.281893	430442|418639|418176|428188|395492|395480	http://www.genome.jp/kegg-bin/show_pathway?gga00030/gga:395480%09red/gga:395492%09red/gga:418176%09red/gga:430442%09red/gga:428188%09red/gga:418639%09red
Neuroactive ligand-receptor interaction	gga04080	50	333	0.124309	0.287626	100858765|427339|768536|420453|420468|420854|396101|423016|769277|396065|396323|408184|431264|422405|427678|419906|428547|395368|429367|772372|428707|395105|427907|428934|422149|374223|428708|422770|768449|395306|396464|429150|427705|421047|418489|423042|396338|431664|430495|427623|771952|404297|395776|418126|430019|423794|373890|395507|428691|420386	http://www.genome.jp/kegg-bin/show_pathway?gga04080/gga:396323%09red/gga:420854%09red/gga:395776%09red/gga:429367%09red/gga:404297%09red/gga:422405%09red/gga:429150%09red/gga:768449%09red/gga:422149%09red/gga:374223%09red/gga:769277%09red/gga:423042%09red/gga:420386%09red/gga:396101%09red/gga:431264%09red/gga:396065%09red/gga:423794%09red/gga:395306%09red/gga:428934%09red/gga:420468%09red/gga:395…
RNA degradation	gga03018	13	70	0.125556	0.29045	416040|420704|100858931|415327|396295|426775|418926|419783|770425|395689|415992|419932|417765	http://www.genome.jp/kegg-bin/show_pathway?gga03018/gga:419783%09red/gga:418926%09red/gga:420704%09red/gga:417765%09red/gga:426775%09red/gga:415992%09red/gga:100858931%09red/gga:415327%09red/gga:396295%09red/gga:770425%09red/gga:395689%09red/gga:419932%09red/gga:416040%09red
Protein processing in endoplasmic reticulum	gga04141	25	153	0.127453	0.294041	427376|419495|396414|396282|107053152|417414|421940|374163|417456|422592|396487|419588|374091|395983|418073|100859241|100857832|423504|395853|420785|100858988|418001|416110|422930|421688	http://www.genome.jp/kegg-bin/show_pathway?gga04141/gga:100857832%09red/gga:422930%09red/gga:418073%09red/gga:396414%09red/gga:417456%09red/gga:396282%09red/gga:395853%09red/gga:416110%09red/gga:374091%09red/gga:419495%09red/gga:421688%09red/gga:395983%09red/gga:100858988%09red/gga:418001%09red/gga:100859241%09red/gga:417414%09red/gga:374163%09red/gga:420785%09red/gga:421940%09red/gga:423504%09re…
Homologous recombination	gga03440	8	38	0.130961	0.296026	419566|422104|418152|417528|420578|422201|776677|396086	http://www.genome.jp/kegg-bin/show_pathway?gga03440/gga:396086%09red/gga:418152%09red/gga:776677%09red/gga:420578%09red/gga:422104%09red/gga:417528%09red/gga:422201%09red/gga:419566%09red
Mismatch repair	gga03430	5	20	0.135956	0.303806	373984|419566|100859719|420578|396542	http://www.genome.jp/kegg-bin/show_pathway?gga03430/gga:420578%09red/gga:100859719%09red/gga:373984%09red/gga:396542%09red/gga:419566%09red
Ferroptosis	gga04216	7	34	0.162681	0.339747	428135|396287|423984|396191|422547|395970|424275	http://www.genome.jp/kegg-bin/show_pathway?gga04216/gga:424275%09red/gga:422547%09red/gga:428135%09red/gga:423984%09red/gga:396287%09red/gga:395970%09red/gga:396191%09red
Synthesis and degradation of ketone bodies	gga00072	3	10	0.167548	0.34051	424891|421587|424380	http://www.genome.jp/kegg-bin/show_pathway?gga00072/gga:424891%09red/gga:424380%09red/gga:421587%09red
Lysosome	gga04142	18	110	0.172801	0.34051	423394|107057619|423353|426955|422081|419077|418096|421959|419531|422558|395602|427284|101750092|420210|396090|419552|420720|416577	http://www.genome.jp/kegg-bin/show_pathway?gga04142/gga:427284%09red/gga:419531%09red/gga:101750092%09red/gga:418096%09red/gga:395602%09red/gga:419552%09red/gga:416577%09red/gga:422558%09red/gga:396090%09red/gga:420210%09red/gga:426955%09red/gga:421959%09red/gga:422081%09red/gga:419077%09red/gga:423394%09red/gga:107057619%09red/gga:420720%09red/gga:423353%09red
Fructose and mannose metabolism	gga00051	7	35	0.177797	0.341618	769765|419850|772271|425137|417989|418247|395492	http://www.genome.jp/kegg-bin/show_pathway?gga00051/gga:769765%09red/gga:395492%09red/gga:418247%09red/gga:417989%09red/gga:419850%09red/gga:425137%09red/gga:772271%09red
Phototransduction	gga04744	5	23	0.1924	0.366337	417433|395431|395425|429125|427515	http://www.genome.jp/kegg-bin/show_pathway?gga04744/gga:427515%09red/gga:429125%09red/gga:417433%09red/gga:395431%09red/gga:395425%09red
Glycosphingolipid biosynthesis - lacto and neolacto series	gga00601	5	23	0.1924	0.366337	428479|100858043|421286|419718|428092	http://www.genome.jp/kegg-bin/show_pathway?gga00601/gga:421286%09red/gga:100858043%09red/gga:428479%09red/gga:428092%09red/gga:419718%09red
Porphyrin and chlorophyll metabolism	gga00860	5	23	0.1924	0.366337	396287|374020|427244|416663|100859013	http://www.genome.jp/kegg-bin/show_pathway?gga00860/gga:374020%09red/gga:396287%09red/gga:427244%09red/gga:416663%09red/gga:100859013%09red
Fatty acid biosynthesis	gga00061	4	17	0.197341	0.366621	422547|112533344|415361|419601	http://www.genome.jp/kegg-bin/show_pathway?gga00061/gga:419601%09red/gga:112533344%09red/gga:415361%09red/gga:422547%09red
RIG-I-like receptor signaling pathway	gga04622	10	57	0.2037	0.376494	415725|100858653|423471|395983|417739|100859153|395872|427390|423163|422592	http://www.genome.jp/kegg-bin/show_pathway?gga04622/gga:422592%09red/gga:423471%09red/gga:100859153%09red/gga:427390%09red/gga:415725%09red/gga:395872%09red/gga:395983%09red/gga:423163%09red/gga:417739%09red/gga:100858653%09red
Butanoate metabolism	gga00650	5	24	0.212809	0.383034	424891|770828|395395|421587|424380	http://www.genome.jp/kegg-bin/show_pathway?gga00650/gga:770828%09red/gga:395395%09red/gga:424380%09red/gga:421587%09red/gga:424891%09red
Glycosaminoglycan biosynthesis - heparan sulfate / heparin	gga00534	5	24	0.212809	0.383034	100859367|416581|395150|395140|425859	http://www.genome.jp/kegg-bin/show_pathway?gga00534/gga:100859367%09red/gga:425859%09red/gga:395140%09red/gga:395150%09red/gga:416581%09red
Peroxisome	gga04146	13	79	0.215822	0.383034	100858408|424598|419043|416728|100857693|424487|770953|423349|769879|101747962|419303|422547|395807	http://www.genome.jp/kegg-bin/show_pathway?gga04146/gga:424598%09red/gga:769879%09red/gga:424487%09red/gga:422547%09red/gga:419043%09red/gga:100857693%09red/gga:423349%09red/gga:770953%09red/gga:416728%09red/gga:395807%09red/gga:101747962%09red/gga:100858408%09red/gga:419303%09red
Glycosaminoglycan degradation	gga00531	4	18	0.221547	0.383646	415908|423834|420720|422081	http://www.genome.jp/kegg-bin/show_pathway?gga00531/gga:422081%09red/gga:415908%09red/gga:420720%09red/gga:423834%09red
Non-homologous end-joining	gga03450	3	12	0.226937	0.387869	395376|418764|769677	http://www.genome.jp/kegg-bin/show_pathway?gga03450/gga:395376%09red/gga:769677%09red/gga:418764%09red
@@Pyruvate metabolism	gga00620	6	32	0.240294	0.407456	419796|417517|421587|419019|396457|415689	http://www.genome.jp/kegg-bin/show_pathway?gga00620/gga:419796%09red/gga:415689%09red/gga:396457%09red/gga:419019%09red/gga:417517%09red/gga:421587%09red
Herpes simplex virus 1 infection	gga05168	22	150	0.268876	0.431368	395274|395196|396282|414741|423163|395681|419444|417926|427756|423471|374012|374141|396463|396019|425800|427171|420624|100859134|395476|395337|422930|100859374	http://www.genome.jp/kegg-bin/show_pathway?gga05168/gga:417926%09red/gga:422930%09red/gga:374012%09red/gga:396282%09red/gga:427756%09red/gga:423163%09red/gga:423471%09red/gga:427171%09red/gga:395476%09red/gga:395196%09red/gga:396019%09red/gga:396463%09red/gga:374141%09red/gga:395681%09red/gga:100859134%09red/gga:414741%09red/gga:420624%09red/gga:395337%09red/gga:395274%09red/gga:425800%09red/gga:…
Glycosphingolipid biosynthesis - ganglio series	gga00604	3	14	0.289501	0.456782	414797|396140|420720	http://www.genome.jp/kegg-bin/show_pathway?gga00604/gga:420720%09red/gga:414797%09red/gga:396140%09red
Histidine metabolism	gga00340	4	21	0.297868	0.466688	418563|424298|418561|428812	http://www.genome.jp/kegg-bin/show_pathway?gga00340/gga:418563%09red/gga:418561%09red/gga:424298%09red/gga:428812%09red
Galactose metabolism	gga00052	6	35	0.299201	0.467357	431509|772271|425137|100857298|423232|420720	http://www.genome.jp/kegg-bin/show_pathway?gga00052/gga:420720%09red/gga:100857298%09red/gga:772271%09red/gga:425137%09red/gga:431509%09red/gga:423232%09red
Autophagy - other	gga04136	5	28	0.299941	0.467357	769118|423192|417437|423441|427390	http://www.genome.jp/kegg-bin/show_pathway?gga04136/gga:423441%09red/gga:769118%09red/gga:427390%09red/gga:423192%09red/gga:417437%09red
Sulfur relay system	gga04122	2	8	0.305826	0.467357	415850|427199	http://www.genome.jp/kegg-bin/show_pathway?gga04122/gga:415850%09red/gga:427199%09red
Glycerophospholipid metabolism	gga00564	14	94	0.307713	0.469407	421375|426747|424666|100858782|427381|396136|421578|424747|421311|770752|101749229|396388|769506|424263	http://www.genome.jp/kegg-bin/show_pathway?gga00564/gga:100858782%09red/gga:424666%09red/gga:769506%09red/gga:101749229%09red/gga:427381%09red/gga:421375%09red/gga:421578%09red/gga:426747%09red/gga:424747%09red/gga:396388%09red/gga:396136%09red/gga:424263%09red/gga:421311%09red/gga:770752%09red
Mitophagy - animal	gga04137	9	58	0.322313	0.485786	419522|395983|771782|374177|422930|396142|769118|770805|422592	http://www.genome.jp/kegg-bin/show_pathway?gga04137/gga:374177%09red/gga:422592%09red/gga:422930%09red/gga:769118%09red/gga:770805%09red/gga:771782%09red/gga:395983%09red/gga:419522%09red/gga:396142%09red
Influenza A	gga05164	19	135	0.344917	0.50969	395274|378894|425061|419444|423471|395312|395476|418638|395872|418000|395337|423021|395196|427171|417926|420624|416567|395681|396245	http://www.genome.jp/kegg-bin/show_pathway?gga05164/gga:417926%09red/gga:395274%09red/gga:423471%09red/gga:427171%09red/gga:395312%09red/gga:423021%09red/gga:395872%09red/gga:395476%09red/gga:378894%09red/gga:416567%09red/gga:418638%09red/gga:395681%09red/gga:425061%09red/gga:395196%09red/gga:418000%09red/gga:396245%09red/gga:419444%09red/gga:420624%09red/gga:395337%09red
Sulfur metabolism	gga00920	2	9	0.348493	0.50969	422530|423678	http://www.genome.jp/kegg-bin/show_pathway?gga00920/gga:422530%09red/gga:423678%09red
Ubiquinone and other terpenoid-quinone biosynthesis	gga00130	2	9	0.348493	0.50969	416852|769737	http://www.genome.jp/kegg-bin/show_pathway?gga00130/gga:769737%09red/gga:416852%09red
Basal transcription factors	gga03022	6	38	0.360414	0.520448	419107|427328|770910|419223|428389|100857185	http://www.genome.jp/kegg-bin/show_pathway?gga03022/gga:100857185%09red/gga:428389%09red/gga:419107%09red/gga:419223%09red/gga:770910%09red/gga:427328%09red
Glycolysis / Gluconeogenesis	gga00010	8	53	0.362789	0.523269	395356|428812|419796|396457|395689|100857298|771920|395492	http://www.genome.jp/kegg-bin/show_pathway?gga00010/gga:419796%09red/gga:395492%09red/gga:396457%09red/gga:100857298%09red/gga:395356%09red/gga:771920%09red/gga:395689%09red/gga:428812%09red
RNA transport	gga03013	18	132	0.396661	0.555763	426146|422361|431122|416232|770225|428216|107050968|100858240|425800|416064|420530|416973|426266|416246|395514|420848|427403|415977	http://www.genome.jp/kegg-bin/show_pathway?gga03013/gga:415977%09red/gga:416246%09red/gga:416973%09red/gga:426266%09red/gga:425800%09red/gga:428216%09red/gga:100858240%09red/gga:420848%09red/gga:422361%09red/gga:427403%09red/gga:107050968%09red/gga:770225%09red/gga:420530%09red/gga:395514%09red/gga:416064%09red/gga:431122%09red/gga:426146%09red/gga:416232%09red
Starch and sucrose metabolism	gga00500	5	33	0.414301	0.57722	426929|100857298|423232|427964|426928	http://www.genome.jp/kegg-bin/show_pathway?gga00500/gga:426928%09red/gga:426929%09red/gga:100857298%09red/gga:427964%09red/gga:423232%09red
Fatty acid degradation	gga00071	5	33	0.414301	0.57722	422547|771920|770828|415361|421587	http://www.genome.jp/kegg-bin/show_pathway?gga00071/gga:770828%09red/gga:415361%09red/gga:771920%09red/gga:421587%09red/gga:422547%09red
Aminoacyl-tRNA biosynthesis	gga00970	6	43	0.463057	0.624253	426856|416976|771778|424812|428689|415957	http://www.genome.jp/kegg-bin/show_pathway?gga00970/gga:416976%09red/gga:426856%09red/gga:415957%09red/gga:424812%09red/gga:771778%09red/gga:428689%09red
Linoleic acid metabolism	gga00591	4	28	0.479915	0.624253	100858782|101749229|426747|416477	http://www.genome.jp/kegg-bin/show_pathway?gga00591/gga:426747%09red/gga:101749229%09red/gga:416477%09red/gga:100858782%09red
Citrate cycle (TCA cycle)	gga00020	4	28	0.479915	0.624253	426429|419796|417517|396457	http://www.genome.jp/kegg-bin/show_pathway?gga00020/gga:419796%09red/gga:426429%09red/gga:417517%09red/gga:396457%09red
@@Base excision repair	gga03410	4	29	0.504739	0.624253	373984|107055326|771158|769677	http://www.genome.jp/kegg-bin/show_pathway?gga03410/gga:771158%09red/gga:107055326%09red/gga:769677%09red/gga:373984%09red
beta-Alanine metabolism	gga00410	4	29	0.504739	0.624253	770828|395395|428812|420266	http://www.genome.jp/kegg-bin/show_pathway?gga00410/gga:770828%09red/gga:395395%09red/gga:428812%09red/gga:420266%09red
Phenylalanine, tyrosine and tryptophan biosynthesis	gga00400	1	5	0.505657	0.624253	417039	http://www.genome.jp/kegg-bin/show_pathway?gga00400/gga:417039%09red
Caffeine metabolism	gga00232	1	5	0.505657	0.624253	396283	http://www.genome.jp/kegg-bin/show_pathway?gga00232/gga:396283%09red
2-Oxocarboxylic acid metabolism	gga01210	2	13	0.50707	0.624253	418193|415746	http://www.genome.jp/kegg-bin/show_pathway?gga01210/gga:418193%09red/gga:415746%09red
Thiamine metabolism	gga00730	2	13	0.50707	0.624253	428227|424555	http://www.genome.jp/kegg-bin/show_pathway?gga00730/gga:424555%09red/gga:428227%09red
Amino sugar and nucleotide sugar metabolism	gga00520	6	48	0.560934	0.656049	431509|426962|769765|417295|417989|421467	http://www.genome.jp/kegg-bin/show_pathway?gga00520/gga:769765%09red/gga:421467%09red/gga:417989%09red/gga:417295%09red/gga:426962%09red/gga:431509%09red
Mannose type O-glycan biosynthesis	gga00515	3	23	0.561615	0.656049	427801|417820|428092	http://www.genome.jp/kegg-bin/show_pathway?gga00515/gga:417820%09red/gga:428092%09red/gga:427801%09red
Glycosaminoglycan biosynthesis - keratan sulfate	gga00533	2	16	0.608301	0.679994	396140|421286	http://www.genome.jp/kegg-bin/show_pathway?gga00533/gga:421286%09red/gga:396140%09red
alpha-Linolenic acid metabolism	gga00592	3	25	0.613381	0.68343	100858782|101749229|426747	http://www.genome.jp/kegg-bin/show_pathway?gga00592/gga:426747%09red/gga:101749229%09red/gga:100858782%09red
Proteasome	gga03050	4	35	0.640573	0.710116	100216364|395318|428274|429986	http://www.genome.jp/kegg-bin/show_pathway?gga03050/gga:429986%09red/gga:428274%09red/gga:100216364%09red/gga:395318%09red
Ether lipid metabolism	gga00565	5	44	0.644774	0.713792	100858782|419765|101749229|424666|426747	http://www.genome.jp/kegg-bin/show_pathway?gga00565/gga:419765%09red/gga:426747%09red/gga:101749229%09red/gga:100858782%09red/gga:424666%09red
Pentose and glucuronate interconversions	gga00040	2	20	0.71752	0.765633	772271|425137	http://www.genome.jp/kegg-bin/show_pathway?gga00040/gga:425137%09red/gga:772271%09red
Ascorbate and aldarate metabolism	gga00053	1	10	0.725213	0.766955	395480	http://www.genome.jp/kegg-bin/show_pathway?gga00053/gga:395480%09red
Propanoate metabolism	gga00640	3	32	0.760557	0.794435	770828|421587|417875	http://www.genome.jp/kegg-bin/show_pathway?gga00640/gga:770828%09red/gga:417875%09red/gga:421587%09red
Glycosylphosphatidylinositol (GPI)-anchor biosynthesis	gga00563	2	22	0.761793	0.794435	424387|424054	http://www.genome.jp/kegg-bin/show_pathway?gga00563/gga:424054%09red/gga:424387%09red
mRNA surveillance pathway	gga03015	7	70	0.763047	0.795669	416979|428216|107050968|396019|100858240|422858|419021	http://www.genome.jp/kegg-bin/show_pathway?gga03015/gga:396019%09red/gga:422858%09red/gga:100858240%09red/gga:419021%09red/gga:416979%09red/gga:107050968%09red/gga:428216%09red
Protein export	gga03060	2	23	0.781583	0.809409	396487|771365	http://www.genome.jp/kegg-bin/show_pathway?gga03060/gga:396487%09red/gga:771365%09red
Glycosphingolipid biosynthesis - globo and isoglobo series	gga00603	1	13	0.806824	0.828404	396140	http://www.genome.jp/kegg-bin/show_pathway?gga00603/gga:396140%09red
--------------------
