# Supplementary material for: Identification of the molecular regulation of differences in lipid deposition in dedifferentiated preadipocytes from different chicken tissues
Source: BMC Genomics. 2021 Apr 3;22:232. doi: 10.1186/s12864-021-07459-8 (PMC8019497; doi:10.1186/s12864-021-07459-8)
Supplement: Supplementary file 5 — Additional file 5: Table S5: Screened DEGs related to lipid metabolism (DIMFPs vs DAFPs). [file 12864_2021_7459_MOESM5_ESM.xls]

## Sheet: Table S5
The screened 72 DEGs related lipid metabolism (|log2 FC| ≥1.0; FDR<0.05) in this study
Gene.ID	Gene Symbol	DIMFP-1	DIMFP-2	DIMFP-3	DAFP-1	DAFP-2	DAFP-3	log2FC	Pvalue	FDR
373945	ABCA1	0.88	1.3	0.11	0	0	0.04	-5.81468	0.00150689	0.0050712
424011	ABCA12	0.07	0.1	0.06	0.01	0.02	0	-2.83857	0.000866959	0.00308669
420943	ABCA13	0	0	0	0.05	0.03	0.06	4.04977	0.000280565	0.00113244
426955	ABCA2	6.4	6.85	4.96	2.47	2.96	2.79	-1.13464	1.97367e-09	2.55411e-08
24	ABCA4	156.98	172.92	235.92	76.27	63.89	89.9	-1.21842	1.43241e-07	1.2755e-06
417444	ABCA5	2.28	2.55	1.34	0.73	0.6	1.03	-1.34361	3.48163e-06	2.25142e-05
417440	ABCA8	3.73	3.29	2.48	0.85	0.75	0.99	-1.83257	1.1614e-16	4.00868e-15
395712	ABCB1	15.17	12.19	9.46	6.77	6.79	6.7	-1.19588	6.76124e-08	6.50054e-07
420606	ABCB5	0.53	0.56	0.42	0.05	0.17	0.15	-1.93372	0.000143847	0.000624646
107055879	ABCB8	13.06	11.63	19.91	31.61	45.3	24.78	1.08405	0.000218518	0.000907419
395416	ABCC1	35.24	39.66	19.24	7.55	8.12	11.1	-1.76788	1.82337e-11	3.31183e-10
418791	ABCC4	3.56	3.6	1.51	1.02	0.59	1.72	-1.23059	0.000994635	0.00349204
418200	ABCC9	1.56	1.51	0.72	0.1	0.15	0.28	-2.76348	1.1049e-10	1.79842e-09
424487	ABCD3	7.64	9.62	3.74	1.66	1.27	1.99	-2.04529	2.96872e-10	4.49474e-09
423349	ABCD4	16.8	14.63	17.85	50.46	49.8	49.05	1.5311	4.51e-24	2.94e-22
23	ABCF1	165.6	192.95	250.91	85.3	70.9	88.57	-1.38861	1.86098e-10	2.91843e-09
423767	ABCG2	3.86	4.08	4.33	0.48	0.36	0.78	-2.73958	1.07362e-17	4.0509e-16
428242	ABCG4	0.67	0.46	0.58	0.1	0	0.09	-3.17215	7.60571e-07	5.79237e-06
422547	ACSL1	71.72	96.72	53.61	15.51	14.03	20.06	-2.12062	2.45903e-20	1.20807e-18
422547	ACSL1	71.72	96.72	53.61	15.51	14.03	20.06	-2.12062	2.45903e-20	1.20807e-18
417875	ACSS3	2.06	1.71	1.72	4.25	4.18	3.93	1.068	8.72e-07	6.54e-06
404536	ADIPOQ	2.71	2.15	2.45	7.86	5.21	9.08	1.59923	4.65e-09	5.63e-08
404536	ADIPOQ	2.71	2.15	2.45	7.86	5.21	9.08	1.59923	4.65e-09	5.63e-08
396536	APOA1	205.18	261.96	494.2	3501.26	4270.81	2890.71	3.53674	1.16348e-24	7.90469e-23
396536	APOA1	205.18	261.96	494.2	3501.26	4270.81	2890.71	3.53674	1.16348e-24	7.90469e-23
396186	BDNF	51.93	59.75	34.25	21.14	14.18	20.64	-1.54738	1.83627e-15	5.4983e-14
427549	CEBPA	18.52	18.73	18.67	2.94	2.79	3.2	-2.57445	7.98465e-29	7.48569e-27
415645	CETP	31.23	35.73	37.64	15	12.26	14.07	-1.2948	4.18068e-13	9.58533e-12
100859733	CIDEC	10.31	15.05	25.87	182.04	186.79	165.02	3.44618	1.20022e-25	8.91613e-24
420164	CYP7B1	0.31	0.36	0.13	0.15	0.08	0.07	-1.34289	0.0188845	0.0466281
424747	DGKD	9.55	10.68	5.64	1.8	1.42	3.67	-1.88782	1.76345e-08	1.90681e-07
769506	DGKH	2.63	2.4	1.34	0.26	0.24	0.98	-2.09536	1.28617e-05	7.28378e-05
427381	DGKQ	0.79	0.91	0.31	0.22	0.09	0.21	-1.91923	2.97936e-05	0.000154989
424564	ELOVL1	82.14	73.32	81.77	193.64	190.56	189.94	1.23921	8.58e-19	3.7e-17
428772	ELOVL6	12.23	10.65	9.6	31.89	28.25	30.23	1.39224	1.31e-18	5.5e-17
419557	FABP3	18.31	15.62	23.67	94.72	109.67	79.49	2.54745	8.40524e-18	3.22236e-16
374165	FABP4	756.18	770.09	1212.18	2605.84	2772.52	2382.44	1.66939	2.36e-11	4.22e-10
420197	FABP5	2.54	4.53	5.89	1.7	2.12	1.73	-1.17312	0.00436655	0.0129268
396246	FABP7	86.15	80.89	110.75	1293.26	1102.08	1166.94	3.77124	5.69867e-81	4.21878e-78
420198	FABP9	0.08	0.17	0.37	2.73	4.83	2.44	4.07375	1.19361e-07	1.08583e-06
428851	FADS1L1	0.61	0.78	0.6	0.04	0.01	0.19	-3.01134	1.68e-05	9.29e-05
428683	FADS6	0.03	0.03	0.12	0.38	1.15	0.23	3.36257	0.00109371	0.00380318
107051217	GAPDHS	20.51	22.5	26.12	0.74	0.1	0.38	-5.88041	3.4e-43	7.23e-41
112530573	GK	0.08	0.14	0.07	0.18	0.32	0.23	1.38941	0.0156273	0.0395919
424380	HMGCS2	0.21	0.62	0.33	1.96	2.42	1.72	2.46211	6.07718e-08	5.88768e-07
395258	IL15	12.61	9.14	12.47	1.12	0.34	0.53	-4.63902	6.24684e-32	7.13369e-30
418817	KLF12	2.52	2.98	1.67	0.68	0.54	0.81	-1.77723	1.67214e-12	3.53687e-11
418818	KLF5	3.67	3.87	1.49	0.57	0.22	1.19	-2.14939	7.45271e-05	0.000350038
420463	KLF6	53.42	61.64	31.43	16.32	14.49	18.46	-1.57268	5.16535e-11	8.8433e-10
429011	KLF7	6.34	6.29	3.03	1.17	1.17	1.76	-1.9699	7.2894e-10	1.02823e-08
770238	KLF9	12.6	11.11	7.27	5.16	3.8	5.29	-1.07455	1.85119e-06	1.28245e-05
421044	LDLRAD4	57.03	52.12	71.23	35.9	34.04	29.04	-1.16165	1.10441e-12	2.38776e-11
374223	LEPR	0.04	0.14	0.08	0	0	0	-5.34797	0.00179071	0.00591275
396219	LPL	10	11	5.56	18.63	16.17	23.34	1.28179	2.4e-08	2.52e-07
419019	ME3	19.75	14.56	18.63	9.41	8.54	7.9	-1.09711	2.70289e-08	2.80601e-07
419601	MECR	6.26	5.45	6.82	19.13	17.33	17.31	1.58894	7.7e-16	2.42e-14
424811	MOGAT1	2.16	2.83	2.71	5.15	5.22	5.2	1.0621	4.45e-06	2.81e-05
396464	NPY	6.16	5.36	7.14	74.07	74.28	73.49	3.7172	4.89202e-50	1.36398e-47
422405	NPY2R	0.38	0.59	0.04	0.57	0.54	1.06	2.20082	1.38799e-05	7.79867e-05
396457	PCK2	16.84	15.88	10.05	3.21	3.51	7.97	-1.47019	1.55894e-06	1.09594e-05
416588	PDPK1	10.93	14.56	3.99	0.66	1.26	1.99	-2.65017	6.22256e-09	7.32128e-08
420156	PLIN3	0.64	0.71	0.83	4.22	3.74	3.08	2.46056	3.42246e-17	1.22666e-15
100857433	PLIN4	72.43	58.08	86.32	138.23	158.9	143.48	1.07404	5.83e-07	4.57e-06
373928	PPARG	50.5	66.12	47.21	25.26	21.19	27.92	-1.05893	3.55307e-09	4.37641e-08
419447	RBP7	40.88	46.72	60.58	174.41	157.08	163.26	1.83789	2.82e-17	1.02e-15
396231	RXRG	17.33	16.47	24.43	83.58	85.18	82.85	2.09509	2.00652e-22	1.16113e-20
395706	SCD	36.8	40.88	14.88	4.52	4.22	7.98	-2.40619	3.57258e-11	6.251e-10
422598	SCD5	13.89	13.7	14.29	6.49	6.03	6.84	-1.07875	2.03232e-11	3.66346e-10
769933	SLC27A6	0.31	0.35	0.18	0.09	0.09	0.1	-1.53103	0.00227729	0.00729501
404756	THRSPB	5.55	4.28	8.94	1.89	2.21	2.66	-1.41378	0.00267024	0.0083861
373896	UCP3	0.04	0.07	0.06	0.23	0.18	0.75	2.77699	0.0134325	0.034624
418154	WNT5B	3.08	3.84	3.54	18	13.96	21.3	2.74558	5.37604e-38	8.94715e-36
