# Supplementary material for: Identification of the molecular regulation of differences in lipid deposition in dedifferentiated preadipocytes from different chicken tissues
Source: BMC Genomics. 2021 Apr 3;22:232. doi: 10.1186/s12864-021-07459-8 (PMC8019497; doi:10.1186/s12864-021-07459-8)
Supplement: Supplementary file 10 — Additional file 10: Table S6: Information on the specific primers used for qRT-PCR. [file 12864_2021_7459_MOESM10_ESM.xls]

## Sheet: Table S1
The specific primers for q-PCR in this study
Gene	Sequence	Product size (bp)	Accession NO.
β-actin	F:5'-GAGAAATTGTGCGTGACATCA-3'	152	NM_205518
	R:5'-CCTGAACCTCTCATTGCCA-3'
FABP3	F:5'- CTCCTCCTGGCTGTTCCGATG -3'	148	AY648562
	R:5'- GGGTAATTGGTTGGCTGGCTC -3'
FABP4	F:5'-GGGGTTTGCTACCAGGAAGATG-3'	276	NM_204290
	R:5'-CATTCCACCAGCAGGTTCCC-3'
LPL	F:5’-AGGAGAAGAGGCAGCAATA-3’	222	AB016987
	R:5’-AAAGCCAGCAGCAGATAAG-3’
PPARG	F:5'-TAAAGTCCTTCCCGCTGACCAAA-3'	230	NM_001001460
	R:5'-AAATTCTGTAATCTCCTGCACTGCCTC-3'
RBP7	F:5’-TTCCATCCATACCACAAGCACA-3’	179	XM_417606
	R:5’-AGTGAGTCCAGCCCCTGTTCTT-3’
CEBPA	F:5'-CTTCTACGAGGTCGATTCCCG-3'	172	NM_001031459
	R:5'-GATGTCGATGGAGTGCTCGT-3'
DGKH	F:5'-TCATCCGGAAAGTGTCCACC-3'	139	XM_004938671
	R:5'-GCGTAGTAAAGGGTACGACCT-3'
DGKQ	F:5’-GTCAGGCATTGGTAGCAGGG-3’	104	XM_42495
	R:5’-TAACAACAGGCTTGAGCGGG-3’
DGKD	F:5'-GCAAGTGGAACACAACTCGG-3'	164	XM_004936948
	R:5'-TGAGCTTCCGACATGGAGTG-3'
FADS1L1	F:5'-TCCAGAAGTGCAGATGGCTC-3'	304	XM_426408
	R:5'-TTCCCCGATCAGCAGAGACT-3'
SCD	F:5'-AGCAGAACGAGGCATGGTAG-3'	203	NM_204890
	R:5'-GAGCACTCAACACGAAGCAC-3'
SCD5	F:5’-TGCTGTGGGCGTATTTCTGT-3’	166	EU275768
	R:5’-TCTCGGCTCCACTCGTAGAT-3’
CIDEC	F:5'-GTGGAGACGGAGGCTTTCTT-3'	226	NM_001277678
	R:5'-TGTAGGTGCCATAGAGCGTG-3'
ELOVL1	F:5'-AGTGGAGACATACTGCCCCT-3'	293	NM_001012598
	R:5'-AGTGGAGACATACTGCCCCT-3'
ELOVL6	F:5'- GGGAGCGGAGCTATGCTAAA-3'	198	NM_001031539
	R:5'-ATGGCCTCATGCTCGTTGAA-3'
FADS6	F:5’-CCTCCTCGGCTTTGGGGTTA-3’	392	XM_426241
	R:5’-GTCCGGAGGTCACATCTCCA-3’
MOGAT1	F:5'-CTGGTGTGGCTGTACGTTGA-3'	160	XM_015277034
	R:5'-AGCCAAGCAAGTAGTTGTGC-3'
PLIN3	F:5'-TGTCCCAACTCTGTTCCTGTTT-3'	143	XM_025144321
	R:5'-AGCAAGGGCAGGTTGGTTAT-3'
PLIN4	F:5'-ACGTTGCGAGTAGCAGAGAG-3'	308	NM_001317088
	R:5'-TTGCACGCGTATTCATTGGC-3'
RXRG	F:5’-AATTCCGGTGAGAGGAGACG-3’	151	NM_205294
	R:5’-ATGATGGGCTCACAGACGTG-3’
